# Supplementary material for: Whole genome sequence analysis showing unique SARS-CoV-2 lineages of B.1.524 and AU.2 in Malaysia
Source: PLoS One. 2022 Feb 25;17(2):e0263678. doi: 10.1371/journal.pone.0263678 (PMC8880882; doi:10.1371/journal.pone.0263678)
Supplement: S1 Table — (CSV) [file pone.0263678.s004.csv]

Virus name Accession ID Collection date Location Host Additional location information Sampling strategy Gender Patient age Patient status Last vaccinated Passage Specimen Additional host information Lineage Clade AA Substitutions
hCoV-19/Malaysia/IMR_WC91650/2021 EPI_ISL_1055361 12/2/2021 Asia / Malaysia Human Male 13 Live Original B.1.524 G "(NSP3_T1198I	NSP5_T24A	N_S194L	NSP4_T28I	Spike_A701V	Spike_R214L	NSP12_P323L	Spike_D614G	NSP13_L428F	NSP16_P236L)"
hCoV-19/Malaysia/IMR_WC91649/2021 EPI_ISL_1055362 11/2/2021 Asia / Malaysia Human Female 17 Live Original B.1.524 G "(NSP3_T1198I	NSP5_T24A	N_S194L	NSP4_T28I	Spike_A701V	Spike_R214L	NSP12_P323L	Spike_D614G	NSP13_L428F	NSP16_P236L)"
hCoV-19/Malaysia/IMR_WC66770/2021 EPI_ISL_1055363 25/1/2021 Asia / Malaysia Human Female 37 Live Original B.1.524 G "(NSP3_T1198I	NSP5_T24A	N_S194L	NS3_G196V	NSP14_K196R	NSP4_T28I	Spike_A701V	NSP3_V325F	NSP12_P323L	Spike_D614G	NSP13_L428F)"
hCoV-19/Malaysia/IMR_WC66769/2021 EPI_ISL_1055364 25/1/2021 Asia / Malaysia Human Male 14 Live Original B.1.524 G "(NSP3_T1198I	NSP5_T24A	N_S194L	NS3_G196V	NSP14_K196R	NSP4_T28I	Spike_A701V	NSP3_V325F	NSP12_P323L	Spike_D614G	NSP13_L428F)"
hCoV-19/Malaysia/IMR_WC61833/2021 EPI_ISL_1055365 25/1/2021 Asia / Malaysia Human Male unknown unknown Original B.1.524 G "(NSP3_T1198I	NSP5_T24A	Spike_A27V	N_S194L	NSP4_T28I	Spike_A701V	NSP12_P323L	Spike_D614G	NSP13_L428F	NSP16_P236L)"
hCoV-19/Malaysia/IMR_WC37124/2021 EPI_ISL_1068927 15/1/2021 Asia / Malaysia Human Female 82 unknown Original B.1.524 G "(NSP3_T1198I	NSP5_T24A	NSP3_V1506F	N_S194L	NSP2_D114E	NS3_T89I	NSP4_T28I	Spike_A701V	NSP12_P323L	Spike_D614G	NSP13_L428F	NSP16_P236L)"
hCoV-19/Malaysia/IMR_WC37139/2021 EPI_ISL_1068928 15/1/2021 Asia / Malaysia Human Female unknown unknown Original B.1.524 G "(NSP3_T1198I	NSP5_T24A	NSP3_V1506F	N_S194L	NSP2_D114E	NS3_T89I	NSP4_T28I	Spike_A701V	NSP12_P323L	Spike_D614G	NSP13_L428F	NSP16_P236L)"
hCoV-19/Malaysia/IMR_WC65476/2021 EPI_ISL_1068929 26/1/2021 Asia / Malaysia Human Female 43 Live Original B.1.524 G "(NSP3_T1198I	NSP5_T24A	N_S194L	NSP3_T703I	NSP4_T28I	NSP14_L177F	Spike_A701V	NSP4_V294A	NSP12_P323L	Spike_D614G	NSP13_L428F	NSP3_F735L	NSP16_P236L)"
hCoV-19/Malaysia/IMR_UCSI_SM12115/2021 EPI_ISL_1068996 23/1/2021 Asia / Malaysia Human Male unknown Live Original B.1.524 G "(NSP3_T1198I	NSP5_T24A	N_S194L	NSP2_I367V	NSP13_A110T	NSP4_T28I	Spike_A701V	NSP12_P323L	Spike_D614G	NSP3_P340S	NSP2_P200T	NSP13_L428F	NSP13_E341D)"
hCoV-19/Malaysia/IMR_UCSI_SM11740/2021 EPI_ISL_1068997 22/1/2021 Asia / Malaysia Human Male 44 Live Original B.1.524 G "(NSP3_T1198I	NSP5_T24A	N_S194L	NSP2_I367V	NSP13_A110T	NSP4_T28I	Spike_A701V	NSP12_P323L	Spike_D614G	NSP3_P340S	NSP13_L428F)"
hCoV-19/Malaysia/IMR_UCSI_SM12112/2021 EPI_ISL_1068998 23/1/2021 Asia / Malaysia Human Male unknown Live Original B.1.524 G "(NSP3_T1198I	NSP5_T24A	N_S194L	NSP2_I367V	NSP13_A110T	NSP4_T28I	Spike_A701V	NSP12_P323L	Spike_D614G	NSP3_P340S	NSP2_P200T	NSP13_L428F)"
hCoV-19/Malaysia/IMR_UCSI_SM11057/2021 EPI_ISL_1068999 21/1/2021 Asia / Malaysia Human Male unknown unknown Original B.1.524 G "(NSP3_T1198I	NSP5_T24A	N_S194L	NSP4_A380V	NS3_T89I	NSP4_T28I	Spike_Q1208H	Spike_A701V	NSP12_D910Y	NSP12_P323L	NSP6_M183I	Spike_D614G	NSP13_L428F)"
hCoV-19/Malaysia/IMR_UCSI_SM11158/2021 EPI_ISL_1069076 21/1/2021 Asia / Malaysia Human Male 28 Live Original B.1.524 G "(NSP3_T1198I	NSP5_T24A	N_S194L	NSP4_T28I	Spike_A701V	Spike_R214L	NSP3_V418F	NSP12_P323L	Spike_D614G	NSP12_R721H	NSP13_L428F	NSP16_P236L)"
hCoV-19/Malaysia/IMR_UCSI_Y851/2021 EPI_ISL_1069078 21/1/2021 Asia / Malaysia Human Male unknown unknown Original B.1.524 G "(NSP3_T1198I	NSP5_T24A	N_S194L	NSP4_T28I	Spike_A701V	NS3_K21N	NSP12_P323L	Spike_D614G	NSP13_L428F	NSP16_P236L)"
hCoV-19/Malaysia/IMR_WC74127/2021 EPI_ISL_1114717 31/1/2021 Asia / Malaysia Human Male 27 Live Original B.1.524 G "(NSP3_T1198I	NSP5_T24A	NSP16_Q238H	N_S194L	NSP2_I367V	NSP4_T28I	Spike_A701V	NSP6_G107S	NSP12_P323L	Spike_D614G	NSP13_L428F)"
hCoV-19/Malaysia/IMR_WC73927/2021 EPI_ISL_1114718 31/1/2021 Asia / Malaysia Human Male 24 Live Original B.1.524 G "(NSP3_T1198I	NSP5_T24A	NSP16_Q238H	N_S194L	NSP2_I367V	NSP4_T28I	Spike_A701V	NSP6_G107S	NSP12_P323L	Spike_D614G	NSP13_L428F)"
hCoV-19/Malaysia/IMR_WC73724/2021 EPI_ISL_1114719 31/1/2021 Asia / Malaysia Human Female 41 Live Original B.1.524 G "(NSP3_T1198I	NSP5_T24A	Spike_E654Q	NSP16_Q238H	N_S194L	NSP2_I367V	NSP4_T28I	Spike_A701V	NSP6_G107S	NSP12_P323L	Spike_D614G	NSP13_L428F)"
hCoV-19/Malaysia/IMR_WC73705/2021 EPI_ISL_1114720 31/1/2021 Asia / Malaysia Human Female 46 Live Original B.1.524 G "(NSP3_T1198I	NSP5_T24A	NSP16_Q238H	N_S194L	NSP2_I367V	NSP4_T28I	Spike_A701V	NSP6_G107S	NSP12_P323L	Spike_D614G	NSP13_L428F)"
hCoV-19/Malaysia/IMR_WC73696/2021 EPI_ISL_1114721 31/1/2021 Asia / Malaysia Human Female 45 Live Original B.1.524 G "(NSP3_T1198I	NSP5_T24A	NSP16_Q238H	N_S194L	NSP2_I367V	NSP4_T28I	Spike_A701V	NSP6_G107S	NSP12_P323L	Spike_D614G	NSP13_L428F)"
hCoV-19/Malaysia/IMR_WC66247/2021 EPI_ISL_1114722 26/1/2021 Asia / Malaysia Human Male 50 Live Original B.1.524 G "(NSP3_T1198I	NSP5_T24A	NSP16_Q238H	N_S194L	NSP2_I367V	NSP4_T28I	Spike_A701V	NSP6_G107S	NSP12_P323L	Spike_D614G	NSP13_L428F)"
hCoV-19/Malaysia/IMR_WC66243/2021 EPI_ISL_1114723 26/1/2021 Asia / Malaysia Human Male 36 Live Original B.1.524 G "(NSP3_T1198I	NSP5_T24A	NSP16_Q238H	N_S194L	NSP2_I367V	NSP4_T28I	Spike_A701V	NSP6_G107S	NSP12_P323L	Spike_D614G	NSP13_L428F)"
hCoV-19/Malaysia/IMR_WC66074/2021 EPI_ISL_1114724 26/1/2021 Asia / Malaysia Human Male 33 Live Original B.1.524 G "(NSP3_T1198I	NSP5_T24A	NSP16_Q238H	N_S194L	NSP2_I367V	NSP4_T28I	Spike_A701V	NSP6_G107S	NS7a_A64S	NSP12_P323L	Spike_D614G	NSP13_L428F)"
hCoV-19/Malaysia/IMR_WC299920/2020 EPI_ISL_1114726 27/11/2020 Asia / Malaysia Human Male 32 Live Original B.1.1 GR "(NSP3_T1336I	N_R203K	NSP2_V480I	N_G204R	NSP12_P323L	Spike_D614G	Spike_S12F	NSP3_Q1821L)"
hCoV-19/Malaysia/IMR_WC317894/2020 EPI_ISL_1114734 7/12/2020 Asia / Malaysia Human Male 55 Live Original B.1.1.398 GR "(N_R203K	NSP3_K945N	NSP15_W58F	N_G204R	NSP6_K8R	NSP12_P323L	Spike_D614G	NS8_S43P	Spike_A653V)"
hCoV-19/Malaysia/IMR_WC340711/2020 EPI_ISL_1114744 12/12/2020 Asia / Malaysia Human Female 43 Live Original C.36 GR "(NS8_N89del	NS8_I71del	NS8_E64del	NS8_P70del	NS8_I88del	N_R203K	NS8_C90del	NS8_P93del	NS8_S67del	NS8_F86del	NS8_Y79del	NS8_K68del	NS8_S82del	NSP2_A360V	NS8_C61del	NSP3_A41V	NSP5_G15S	NS8_V81del	NS8_K94del	NS8_T80del	N_G204R	NS8_G96del	NS8_D75del	NS8_I76del	NSP4_V3I	N_G212V	NS8_C83del	NS8_P85del	NS8_V99del	NS8_S97del	NS8_A65del	NS8_D63del	NS8_T87del	NS8_L84del	NS8_Q72del	NS8_I58del	NS8_N78del	NS8_S69del	NS8_Q91del	NS8_L98del	Spike_Q677H	Spike_S254F	NS8_L95del	N_D377Y	NS8_Y73del	NS8_I74del	NS8_E92del	NSP8_T148I	NS8_E59del	NSP3_T428I
hCoV-19/Malaysia/IMR_WC357849/2020 EPI_ISL_1114765 19/12/2020 Asia / Malaysia Human Male 22 Live Original B.1.524 G "(NSP3_T1198I	NSP5_T24A	N_S194L	NSP4_T28I	Spike_A701V	NSP12_P323L	Spike_D614G	NSP13_L428F	NSP16_P236L)"
hCoV-19/Malaysia/IMR_WC74211/2021 EPI_ISL_1138598 31/1/2021 Asia / Malaysia Human Male 34 unknown Original B.1.525 G "(Spike_H69del	NSP12_P323F	M_I82T	Spike_A67V	N_A12G	NSP3_T1189I	NSP6_G107del	E_L21F	NSP6_S106del	Spike_E484K	N_T205I	NSP6_F108del	Spike_Q52R	NSP12_M668I	NSP3_K1163R	Spike_V70del	NS3_S92L	Spike_D614G	Spike_Y144del	Spike_F888L	Spike_Q677H)"
hCoV-19/Malaysia/IMR_WC74210/2021 EPI_ISL_1138750 31/1/2021 Asia / Malaysia Human Female 33 unknown Original B.1.525 G "(Spike_H69del	NSP12_P323F	M_I82T	Spike_A67V	N_A12G	NSP3_T1189I	NSP6_G107del	E_L21F	NSP6_S106del	Spike_E484K	N_T205I	NSP6_F108del	Spike_Q52R	NSP12_M668I	NSP3_K1163R	Spike_V70del	NS3_S92L	Spike_D614G	Spike_Y144del	Spike_F888L	Spike_Q677H)"
hCoV-19/Malaysia/IMR_0088/2021 EPI_ISL_1186028 10/1/2021 Asia / Malaysia Human Female 8 Live Original AU.2 GH "(NSP15_D128Y	NSP6_L75F	NSP3_S126L	NSP16_E264G	NSP3_P822L	NSP13_S259L	Spike_N439K	NSP6_I49V	N_T205I	NS3_Q57H	Spike_G1251V	Spike_P681R	NSP3_T350I	NSP12_P323L	Spike_D614G	NSP15_I252V)"
hCoV-19/Malaysia/IMR_19888925/2021 EPI_ISL_1196660 8/1/2021 Asia / Malaysia Human Male 34 unknown Original B.1.524 G "(NSP3_T1198I	NSP5_T24A	N_S194L	NSP4_T28I	Spike_A701V	NSP12_P323L	Spike_D614G	NSP13_L428F)"
hCoV-19/Malaysia/IMR_19888903/2021 EPI_ISL_1196705 7/1/2021 Asia / Malaysia Human Male unknown unknown Original B.1.524 G "(NSP3_T1198I	NSP5_T24A	N_S194L	NSP2_I367V	NSP13_A110T	NS6_T21I	NSP4_T28I	Spike_A701V	M_H155Y	NSP12_P323L	Spike_D614G	NSP3_P340S	NSP13_L428F)"
hCoV-19/Malaysia/IMR_19888914/2021 EPI_ISL_1196706 8/1/2021 Asia / Malaysia Human Male 30 unknown Original B.1.524 G "(NSP3_T1198I	NSP5_T24A	N_S194L	NSP4_T28I	NSP2_T73I	Spike_A701V	NSP12_P323L	Spike_D614G	NSP13_L428F	NSP16_P236L)"
hCoV-19/Malaysia/IMR_040265/2021 EPI_ISL_1196864 15/1/2021 Asia / Malaysia Human Male 3 unknown Original B.1.524 G "(NSP3_T1198I	NSP5_T24A	NSP2_Q376H	N_S194L	Spike_K206R	NSP4_T28I	Spike_A701V	NSP12_P323L	Spike_D614G	NSP13_L428F	NSP16_P236L)"
hCoV-19/Malaysia/IMR_WC77905/2021 EPI_ISL_1196866 2/2/2021 Asia / Malaysia Human Male 5 unknown Original B.1.466.2 GH "(NSP3_P822L	Spike_N439K	NSP6_I49V	N_T205I	NS3_Q57H	M_H125Y	NSP3_T350I	NSP12_P323L	Spike_D614G)"
hCoV-19/Malaysia/IMR_WC75699/2021 EPI_ISL_1196867 1/2/2021 Asia / Malaysia Human Female 5 unknown Original B.1.524 G "(NSP3_T1198I	NSP5_T24A	NSP3_P1377S	NSP3_M630V	N_S194L	NSP2_I367V	NSP13_A110T	NSP4_T28I	Spike_A701V	NSP12_P323L	Spike_D614G	NSP3_P340S	NSP13_L428F)"
hCoV-19/Malaysia/IMR_WPM005/2021 EPI_ISL_1204503 7/1/2021 Asia / Malaysia Human Female 91 Deceased Original Lung tissue B.1.524 G "(NSP3_T1198I	NSP5_T24A	N_S194L	NS3_T89I	NSP4_T28I	Spike_A701V	NSP12_D910Y	NSP2_P125S	NSP12_P323L	NSP6_M183I	Spike_D614G	NSP13_L428F)"
hCoV-19/Malaysia/IMR_WC75452/2021 EPI_ISL_1263540 1/2/2021 Asia / Malaysia Human Male 25 Live Original B.1.351 GH "(E_P71L	NSP3_K837N	Spike_K417N	NSP6_S106del	Spike_E484K	Spike_A701V	Spike_V308L	Spike_N501Y	M_H155Y	Spike_A243del	Spike_L18F	Spike_D215G	Spike_L244del	NSP6_G107del	N_T205I	NSP6_F108del	Spike_L242del	NS3_Q57H	NSP6_M164V	NSP2_T85I	Spike_D80A	NSP12_P323L	N_Q9H	NSP5_K90R	Spike_D614G	NS3_S171L)"
hCoV-19/Malaysia/IMR_WC108032/2021 EPI_ISL_1264762 27/2/2021 Asia / Malaysia Human Female 14 Live Original B.1.351 GH "(E_P71L	NSP3_K837N	Spike_K417N	NSP6_S106del	Spike_E484K	Spike_A701V	Spike_N501Y	M_H155Y	NSP5_K100R	Spike_A243del	Spike_L18F	Spike_D215G	Spike_L244del	NSP6_G107del	NS3_A72S	N_T205I	NSP6_F108del	Spike_L242del	NS3_Q57H	NSP6_M164V	NSP2_T85I	Spike_D80A	NSP12_P323L	N_Q9H	NSP5_K90R	Spike_D614G	NS3_S171L)"
hCoV-19/Malaysia/UNIMAS-B114/2021 EPI_ISL_1318203 13/1/2021 Asia / Malaysia / Sarawak Human Female 97 Live Original Oropharyngeal swab AU.2 GH "(NSP15_D128Y	NSP6_L75F	NSP3_S126L	NSP3_P822L	NSP13_S259L	Spike_N439K	NSP6_I49V	N_T205I	NS3_Q57H	Spike_G1251V	Spike_P681R	NSP3_T350I	NSP12_P323L	Spike_D614G)"
hCoV-19/Malaysia/UNIMAS-B112/2021 EPI_ISL_1318204 13/1/2021 Asia / Malaysia / Sarawak Human Female 25 Live Original Oropharyngeal swab AU.2 GH "(NSP15_D128Y	NSP6_L75F	NSP3_S126L	NSP3_P822L	NSP13_S259L	Spike_N439K	NSP6_I49V	N_T205I	NS3_Q57H	Spike_G1251V	Spike_P681R	NSP3_T350I	NSP12_P323L	Spike_D614G)"
hCoV-19/Malaysia/UNIMAS-B110/2021 EPI_ISL_1318205 12/1/2021 Asia / Malaysia / Sarawak Human Female 26 Live Original Oropharyngeal swab AU.2 GH "(NSP15_D128Y	NSP6_L75F	NSP3_S126L	NSP16_E264G	NSP3_P822L	NSP13_S259L	Spike_N439K	NSP6_I49V	N_T205I	NS3_Q57H	Spike_G1251V	Spike_P681R	NSP3_T350I	NSP12_P323L	Spike_D614G)"
hCoV-19/Malaysia/UNIMAS-15936/2021 EPI_ISL_1318206 18/1/2021 Asia / Malaysia / Sarawak Human Female unknown Live Original Oropharyngeal swab B.1.470 GH "(NSP3_E392K	NSP2_P191S	NS3_Q57H	NSP4_A446V	NSP12_A529V	NS6_D6Y	NSP2_N133K	NSP12_P323L	Spike_D614G	NSP16_K160R	Spike_Q677H	NSP12_P227L)"
hCoV-19/Malaysia/UNIMAS-16331/2021 EPI_ISL_1318207 20/2/2021 Asia / Malaysia / Sarawak Human Female 51 Live Original Oropharyngeal swab B.1.160 GH "(NS3_T34M	NS3_A33S	NSP2_A385T	NSP3_P822L	NSP13_I575V	Spike_N439K	N_T205I	NS3_Q57H	NSP3_T350I	NSP12_P323L	NSP12_L245F	NSP5_K90R	Spike_D614G	NSP8_V34F)"
hCoV-19/Malaysia/UNIMAS-B113/2021 EPI_ISL_1318208 13/1/2021 Asia / Malaysia / Sarawak Human Male 85 Live Original Oropharyngeal swab AU.2 GH "(NSP15_D128Y	NSP6_L75F	NSP3_S126L	NSP3_P822L	NSP13_S259L	Spike_N439K	NSP6_I49V	N_T205I	NS3_Q57H	Spike_G1251V	Spike_P681R	NSP3_T350I	NSP12_P323L	Spike_D614G)"
hCoV-19/Malaysia/UNIMAS-15915/2021 EPI_ISL_1318209 12/1/2021 Asia / Malaysia / Sarawak Human Male 67 Live Original Oropharyngeal swab B.1.470 GH "(NSP3_E392K	NS3_Q57H	NSP4_A446V	NSP12_A529V	NS6_D6Y	NSP2_N133K	NSP12_P323L	Spike_D614G	NSP16_K160R	NSP12_A406S	Spike_Q677H	NSP12_P227L)"
hCoV-19/Malaysia/UNIMAS-15933/2021 EPI_ISL_1318210 20/1/2021 Asia / Malaysia / Sarawak Human Male 58 Live Original Oropharyngeal swab AU.2 GH "(NSP15_D128Y	NSP6_L75F	NSP3_S126L	NSP16_E264G	NSP3_P822L	NSP13_S259L	Spike_N439K	NSP6_I49V	N_T205I	NS3_Q57H	Spike_G1251V	Spike_P681R	NSP3_T350I	NSP12_P323L	Spike_D614G)"
hCoV-19/Malaysia/UNIMAS-15888/2021 EPI_ISL_1318211 10/1/2021 Asia / Malaysia / Sarawak Human Male 67 Live Original Oropharyngeal swab B.1.470 GH "(NS3_Q57H	NSP4_A446V	Spike_D215Y	NSP12_A529V	NSP12_V827L	NSP12_P323L	Spike_D614G	NSP16_K160R	Spike_Q677H	NSP12_P227L)"
hCoV-19/Malaysia/UNIMAS-15877/2021 EPI_ISL_1318212 10/1/2021 Asia / Malaysia / Sarawak Human Travel history: Asia / Malaysia / Sabah Male 23 Live Original Oropharyngeal swab B.1.466.2 GH "(NS3_T34M	NS3_A33S	NSP2_A385T	NSP3_P822L	NSP13_I575V	Spike_N439K	N_T205I	NS3_Q57H	NSP3_T350I	NSP12_P323L	Spike_D614G	NSP8_V34F)"
hCoV-19/Malaysia/UNIMAS-16299/2021 EPI_ISL_1318213 18/2/2021 Asia / Malaysia / Sarawak Human Male 17 Live Original Oropharyngeal swab B.1.160 GH "(NS3_T34M	NS3_A33S	NSP2_A385T	NSP3_P822L	NSP13_I575V	Spike_N439K	N_T205I	NS3_Q57H	NSP3_T350I	NSP12_P323L	NSP5_K90R	Spike_D614G	NSP8_V34F)"
hCoV-19/Malaysia/UNIMAS-16061/2021 EPI_ISL_1318214 29/1/2021 Asia / Malaysia / Sarawak Human Male 27 Live Original Oropharyngeal swab AU.2 GH "(NSP15_D128Y	NSP6_L75F	NSP3_S126L	NSP3_P822L	NSP13_S259L	Spike_N439K	NSP6_I49V	N_T205I	NS3_Q57H	Spike_G1251V	Spike_P681R	NSP3_T350I	NSP12_P323L	Spike_D614G)"
hCoV-19/Malaysia/UNIMAS-16282/2021 EPI_ISL_1318215 17/2/2021 Asia / Malaysia / Sarawak Human Male 45 Live Original Oropharyngeal swab B.1.160 GH "(NS3_T34M	NS3_A33S	NSP2_A385T	NSP3_P822L	NSP13_I575V	Spike_N439K	N_T205I	NS3_Q57H	NSP3_T350I	NSP12_P323L	NSP5_K90R	Spike_D614G	NSP8_V34F)"
hCoV-19/Malaysia/UNIMAS-CRC0379/2021 EPI_ISL_1318216 18/1/2021 Asia / Malaysia / Sarawak Human unknown unknown Live Original Oropharyngeal swab AU.2 GH "(NSP15_D128Y	NSP6_L75F	NSP3_S126L	NSP3_P822L	NSP13_S259L	Spike_N439K	NSP6_I49V	N_T205I	NS3_Q57H	Spike_G1251V	NSP15_T166R	Spike_P681R	NSP15_R138C	NSP3_T350I	NSP12_P323L	Spike_D614G	NSP15_I252V)"
hCoV-19/Malaysia/UNIMAS-CRC0439/2021 EPI_ISL_1318217 18/1/2021 Asia / Malaysia / Sarawak Human unknown unknown Live Original Oropharyngeal swab AU.2 GH "(NSP15_D128Y	NSP6_L75F	NSP3_S126L	NSP3_P822L	NSP13_S259L	Spike_N439K	NSP6_I49V	N_T205I	NS3_Q57H	Spike_G1251V	Spike_P681R	NSP3_T350I	NSP12_P323L	Spike_D614G	N_T16M)"
hCoV-19/Malaysia/UNIMAS-CRC0441/2021 EPI_ISL_1318218 18/1/2021 Asia / Malaysia / Sarawak Human unknown unknown Live Original Oropharyngeal swab AU.2 GH "(NSP15_D128Y	NSP6_L75F	NSP3_S126L	NSP3_P822L	NSP13_S259L	Spike_N439K	NSP6_I49V	N_T205I	NS3_Q57H	Spike_G1251V	Spike_P681R	NSP3_T1830I	NSP3_T350I	NSP12_P323L	Spike_D614G	N_T16M)"
hCoV-19/Malaysia/UNIMAS-CRC0445/2021 EPI_ISL_1318219 18/1/2021 Asia / Malaysia / Sarawak Human unknown unknown Live Original Oropharyngeal swab AU.2 GH "(NSP15_D128Y	NSP6_L75F	NSP3_S126L	NSP3_P822L	NSP13_S259L	Spike_N439K	NSP6_I49V	N_T205I	NS3_Q57H	Spike_G1251V	Spike_P681R	NSP3_T350I	NSP12_P323L	Spike_D614G)"
hCoV-19/Malaysia/UNIMAS-15935/2021 EPI_ISL_1334365 17/1/2021 Asia / Malaysia / Sarawak Human Female 59 Live Original Oropharyngeal swab AU.2 GH "(NSP15_D128Y	NSP6_L75F	NSP3_S126L	NSP16_E264G	NSP3_P822L	NSP13_S259L	Spike_N439K	NSP6_I49V	N_T205I	NS3_Q57H	Spike_G1251V	Spike_P681R	NSP3_T350I	NSP12_P323L	Spike_D614G)"
hCoV-19/Malaysia/IMR_320957/2021 EPI_ISL_1405917 2/2/2021 Asia / Malaysia Human Female 47 Live Original B.1.524 G "(NSP3_T1198I	NSP5_T24A	NSP3_N1247S	N_S194L	NSP2_I367V	NSP4_T28I	Spike_A701V	NSP3_T864I	NSP12_P323L	Spike_D614G	NSP13_L428F)"
hCoV-19/Malaysia/IMR_WC107223/2021 EPI_ISL_1405966 26/2/2021 Asia / Malaysia Human Male 39 Live Original B.1.524 G "(NSP3_T1198I	NSP5_T24A	N_D377Y	N_S194L	NSP4_T28I	Spike_A701V	Spike_R214L	NSP3_V418F	NSP12_P323L	Spike_D614G	NSP6_L37F	NSP13_L428F	NSP16_P236L)"
hCoV-19/Malaysia/IMR_WC100371/2021 EPI_ISL_1406146 20/2/2021 Asia / Malaysia Human Male unknown unknown Original B.1.524 G "(NSP3_T1198I	NSP5_T24A	N_S194L	NSP3_A450D	NSP4_T28I	Spike_A701V	NSP12_P323L	Spike_D614G	NSP13_L428F	NSP16_P236L	Spike_T76I)"
hCoV-19/Malaysia/IMR_WC102872/2021 EPI_ISL_1406148 23/2/2021 Asia / Malaysia Human Male 22 Live Original B.1.524 G "(NSP3_T1198I	NSP5_T24A	NSP16_P134S	N_S194L	NSP4_T28I	Spike_A701V	NSP12_P323L	Spike_T632S	Spike_D614G	NSP2_S138L	NSP13_L428F)"
hCoV-19/Malaysia/IMR_WC93839/2021 EPI_ISL_1406153 15/2/2021 Asia / Malaysia Human Female 26 Live Original B.1.524 G "(NSP3_T1198I	NSP5_T24A	Spike_L938F	N_S194L	NSP3_R407I	NSP4_T28I	Spike_A701V	Spike_R214L	NSP3_V418F	NSP12_P323L	Spike_D614G	NSP13_L428F	NSP16_P236L)"
hCoV-19/Malaysia/IMR_WC107610/2021 EPI_ISL_1406178 27/2/2021 Asia / Malaysia Human Male 32 unknown Original B.1 G "(NSP3_T1198I	NSP5_T24A	N_S194L	NSP4_T28I	NSP12_G823C	NSP4_A457V	Spike_A701V	NSP12_P323L	Spike_P681H	Spike_D614G	NSP13_L428F	NSP16_P236L)"
hCoV-19/Malaysia/IMR_WC100111/2021 EPI_ISL_1406185 20/2/2021 Asia / Malaysia Human Male 1 unknown Original B.1.466.2 GH "(NSP6_L75F	NSP3_S126L	NSP3_P822L	NSP13_S259L	Spike_N439K	N_T205I	NS3_Q57H	Spike_L5F	Spike_P681R	NSP3_T350I	NSP12_P323L	Spike_D614G)"
hCoV-19/Malaysia/IMR_WC101122/2021 EPI_ISL_1406187 20/2/2021 Asia / Malaysia Human Male 27 Live Original B.1.466.2 GH "(NSP6_L75F	NSP3_S126L	NSP3_P822L	NSP13_S259L	Spike_N439K	N_T205I	NS3_Q57H	Spike_L5F	Spike_P681R	NSP3_Q203H	NSP3_T350I	NSP12_P323L	Spike_D614G)"
hCoV-19/Malaysia/IMR_WC105668/2021 EPI_ISL_1406192 25/2/2021 Asia / Malaysia Human Male 26 Live Original B.1.524 G "(NSP3_T1198I	NSP5_T24A	N_S194L	NSP3_T1306I	NSP4_T28I	Spike_A701V	NSP12_D910Y	NSP12_P323L	NSP6_M183I	Spike_D614G	NSP13_L428F)"
hCoV-19/Malaysia/IMR_WC102543/2021 EPI_ISL_1406194 23/2/2021 Asia / Malaysia Human Male 23 Live Original B.1.466.2 GH "(NSP6_L75F	NSP3_S126L	NSP3_P822L	NSP13_S259L	Spike_N439K	N_T205I	NS3_Q57H	Spike_L5F	Spike_P681R	NSP3_T350I	NSP12_P323L	Spike_D614G)"
hCoV-19/Malaysia/IMR_WC107580/2021 EPI_ISL_1406197 27/2/2021 Asia / Malaysia Human Female 43 Live Original B.1.524 G "(NSP3_T1198I	NSP5_T24A	N_S194L	NSP2_I367V	NSP13_A110T	NSP4_T28I	NS3_M260T	Spike_A701V	NS8_R101H	NSP12_P323L	Spike_D614G	NSP3_P340S	NSP6_L37F	NSP13_L428F)"
hCoV-19/Malaysia/IMR_WC105713/2021 EPI_ISL_1406199 25/2/2021 Asia / Malaysia Human Female 34 Live Original B.1.524 G "(NSP3_T1198I	NSP5_T24A	N_S194L	NSP4_T28I	NSP15_E233G	Spike_A701V	Spike_R214L	NSP3_V418F	NSP12_P323L	Spike_D614G	NSP6_L37F	NSP13_L428F	NSP16_P236L)"
hCoV-19/Malaysia/IMR_WC107337/2021 EPI_ISL_1406201 26/2/2021 Asia / Malaysia Human Female 49 Live Original B.1.524 G "(NSP3_T1198I	NSP5_T24A	NSP13_T141N	N_S194L	NSP2_I367V	NSP13_A110T	NSP4_T28I	Spike_A701V	NSP12_P323L	Spike_D614G	NSP3_P340S	NSP13_L428F)"
hCoV-19/Malaysia/IMR_WC107357/2021 EPI_ISL_1406204 26/2/2021 Asia / Malaysia Human Male 53 Live Original B.1.524 G "(NSP3_T1198I	NSP5_T24A	N_S194L	NS3_T89I	NSP4_T28I	Spike_A701V	NSP8_L35F	NSP3_A1280V	NSP12_D910Y	NSP4_A146V	NSP12_P323L	NSP6_M183I	Spike_D614G	NSP13_L428F)"
hCoV-19/Malaysia/IMR_WC104487/2021 EPI_ISL_1406242 25/2/2021 Asia / Malaysia Human Male 43 Live Original B.1.524 G "(NSP3_T1198I	NSP5_T24A	NSP14_Y361C	N_S194L	NSP4_T28I	NS3_R126S	NSP4_A457V	Spike_A701V	NSP12_P323L	N_P365L	Spike_D614G	NSP13_L428F	NSP16_P236L)"
hCoV-19/Malaysia/IMR_WC105194/2021 EPI_ISL_1406244 25/2/2021 Asia / Malaysia Human Male 36 Live Original B.1.524 G "(NSP3_T1198I	NSP5_T24A	Spike_L18F	N_S194L	NSP4_T28I	NS7a_P84S	NSP14_L177F	Spike_A701V	NS3_G100A	NSP4_V294A	NSP12_P323L	Spike_D614G	NSP13_L428F	NSP16_P236L)"
hCoV-19/Malaysia/IMR_WC106320/2021 EPI_ISL_1406247 26/2/2021 Asia / Malaysia Human Female 21 Live Original B.1.524 G "(NSP3_T1198I	NSP5_T24A	NSP7_M3I	N_S194L	NSP4_T28I	Spike_A701V	NSP12_D910Y	NSP12_P323L	NSP6_M183I	Spike_D614G	NSP3_S209I	NSP13_L428F)"
hCoV-19/Malaysia/IMR_WC106331/2021 EPI_ISL_1406250 26/2/2021 Asia / Malaysia Human Male 22 Live Original B.1 G "(NSP3_T1198I	NSP5_T24A	NSP8_T124I	N_S194L	NSP4_T28I	Spike_A701V	NS3_W149R	NSP12_P323L	Spike_D614G	NSP13_L428F	NSP16_P236L)"
hCoV-19/Malaysia/IMR_WC105307/2021 EPI_ISL_1406274 25/2/2021 Asia / Malaysia Human Female 60 Live Original B.1.524 G "(NSP3_T1198I	NSP5_T24A	N_S194L	NSP4_T28I	Spike_A701V	NSP12_P323L	Spike_D614G	NSP13_L428F	NSP16_P236L)"
hCoV-19/Malaysia/IMR_WC106795/2021 EPI_ISL_1406277 26/2/2021 Asia / Malaysia Human Female 1 Live Original B.1.524 G "(NSP3_T1198I	NSP5_T24A	N_T135I	N_S194L	NSP4_T28I	Spike_A701V	Spike_G181V	Spike_R214L	NSP3_V418F	NSP12_P323L	Spike_D614G	NSP13_L428F	NSP16_P236L)"
hCoV-19/Malaysia/IMR_WC107101/2021 EPI_ISL_1424143 26/2/2021 Asia / Malaysia Human Male 46 Live Original B.1.351 GH "(E_P71L	NSP3_K837N	Spike_K417N	NSP6_S106del	Spike_E484K	Spike_A701V	Spike_N501Y	M_H155Y	NSP5_K100R	Spike_A243del	Spike_L18F	Spike_D215G	Spike_L244del	NSP6_G107del	NS3_A72S	N_T205I	NSP6_F108del	Spike_L242del	NS3_Q57H	NSP6_M164V	NSP2_T85I	Spike_D80A	NSP12_P323L	N_Q9H	NSP5_K90R	Spike_D614G	NS3_S171L)"
hCoV-19/Malaysia/IMR_WC107215/2021 EPI_ISL_1424466 26/2/2021 Asia / Malaysia Human Female 13 Live Original B.1.351 GH "(E_P71L	NSP3_K837N	Spike_K417N	NSP6_S106del	Spike_E484K	Spike_A701V	Spike_N501Y	M_H155Y	NSP5_K100R	Spike_A243del	Spike_L18F	Spike_D215G	Spike_L244del	NSP6_G107del	NS3_A72S	N_T205I	NSP6_F108del	Spike_L242del	NS3_Q57H	NSP6_M164V	NSP2_T85I	Spike_D80A	NSP12_P323L	N_Q9H	NSP5_K90R	Spike_D614G	NS3_S171L)"
hCoV-19/Malaysia/IMR_WC114583/2021 EPI_ISL_1424467 2/3/2021 Asia / Malaysia Human Male 19 Live Original AU.2 GH "(NSP15_D128Y	NSP6_L75F	NSP3_S126L	NSP16_E264G	NSP3_P822L	NSP13_S259L	Spike_N439K	NSP3_K1382N	NSP6_I49V	N_T205I	NS3_Q57H	Spike_G1251V	Spike_P681R	NSP3_T350I	NSP12_P323L	Spike_D614G	NSP15_I252V)"
hCoV-19/Malaysia/IMR_WC113107/2021 EPI_ISL_1424468 1/3/2021 Asia / Malaysia Human Female 32 Live Original AU.2 GH "(NSP15_D128Y	NSP6_L75F	NSP3_S126L	NSP16_E264G	NSP3_P822L	NSP13_S259L	Spike_N439K	NSP6_I49V	N_T205I	NS3_Q57H	Spike_G1251V	Spike_P681R	NSP6_S118L	NSP3_T350I	NSP12_P323L	Spike_D614G)"
hCoV-19/Malaysia/IMR_WC112952/2021 EPI_ISL_1424470 1/3/2021 Asia / Malaysia Human Male 23 Live Original AU.2 GH "(NSP15_D128Y	NSP6_L75F	NSP3_S126L	NSP16_E264G	NSP3_P822L	NSP13_S259L	Spike_N439K	NSP6_I49V	N_T205I	NS3_Q57H	Spike_G1251V	Spike_P681R	N_R41L	NSP3_T350I	NSP12_P323L	Spike_D614G	NSP16_A116S)"
hCoV-19/Malaysia/IMR_WC112765/2021 EPI_ISL_1424471 1/3/2021 Asia / Malaysia Human Male 18 Live Original B.1.351 GH "(E_P71L	NSP3_K837N	Spike_K417N	NSP6_S106del	Spike_E484K	Spike_A701V	Spike_N501Y	M_H155Y	NSP5_K100R	Spike_A243del	Spike_L18F	Spike_D215G	Spike_L244del	NSP6_G107del	NS3_A72S	N_T205I	NSP6_F108del	Spike_L242del	NS3_Q57H	NSP6_M164V	NSP2_T85I	Spike_D80A	NSP12_P323L	N_Q9H	NSP5_K90R	Spike_D614G	NS3_S171L)"
hCoV-19/Malaysia/MGI-DNALAB1/2020 EPI_ISL_1435783 27/10/2020 Asia / Malaysia / Kuala Lumpur Human Male 24 Live Original B.1.36.16 GH "(N_S194L	NS3_Q57H	NSP12_P323L	Spike_D614G	NSP6_L37F	N_N196I)"
hCoV-19/Malaysia/MGI-DNALAB3/2020 EPI_ISL_1435785 27/10/2020 Asia / Malaysia / Selangor Human Male 2 Live Original B.1.36.16 GH "(N_S194L	NS3_Q57H	NSP12_P323L	Spike_D614G	NSP6_L37F	N_N196I)"
hCoV-19/Malaysia/MGI-DNALAB5/2020 EPI_ISL_1435787 30/10/2020 Asia / Malaysia / Selangor Human unknown unknown Live Original B.1.524 G "(NSP3_T1198I	NSP5_T24A	N_S194L	NSP4_T28I	Spike_A701V	NSP12_P323L	Spike_D614G	NSP13_L428F	NSP16_P236L)"
hCoV-19/Malaysia/MGI-DNALAB7/2020 EPI_ISL_1435789 30/10/2020 Asia / Malaysia / Selangor Human unknown unknown Live Original B.1.524 G "(NSP3_T1198I	NSP5_T24A	Spike_L938F	N_S194L	NSP4_T28I	Spike_A701V	NSP12_P323L	Spike_D614G	NSP13_L428F	NSP16_P236L)"
hCoV-19/Malaysia/MGI-DNALAB8/2020 EPI_ISL_1435791 30/10/2020 Asia / Malaysia / Selangor Human Male unknown Live Original B.1.524 G "(NSP3_T1198I	NSP5_T24A	N_S194L	NSP4_T28I	Spike_A701V	NSP12_P323L	Spike_D614G	NSP13_L428F	NSP16_P236L)"
hCoV-19/Malaysia/MGI-DNALAB9/2020 EPI_ISL_1435792 30/10/2020 Asia / Malaysia / Selangor Human unknown unknown Live Original B.1.524 G "(NSP3_T1198I	NSP5_T24A	N_S194L	NSP4_T28I	Spike_A701V	NSP12_P323L	Spike_D614G	NSP13_L428F	NSP16_P236L)"
hCoV-19/Malaysia/MGI-DNALAB11/2020 EPI_ISL_1435794 2/11/2020 Asia / Malaysia / Negeri Sembilan Human Male 43 Live Original B.1.36.16 GH "(NSP6_L105F	N_S194L	NS3_Q57H	Spike_N481S	NSP12_P323L	Spike_D614G	NSP6_L37F	N_N196I)"
hCoV-19/Malaysia/MGI-DNALAB12/2020 EPI_ISL_1435796 27/10/2020 Asia / Malaysia / Selangor Human Male 36 Live Original B.1.428.3 GH "(N_T366I	NSP2_A621S	N_T205I	NSP2_T166I	NSP3_E1202del	NS3_Q57H	NSP2_T85I	NSP12_P323L	NSP13_K584N	Spike_D614G)"
hCoV-19/Malaysia/MGI-DNALAB15/2020 EPI_ISL_1435798 4/11/2020 Asia / Malaysia / Negeri Sembilan Human Male 25 Live Original B.1.36.16 GH "(N_S194L	NS3_Q57H	NSP12_P323L	Spike_D614G	NSP6_L37F	N_N196I)"
hCoV-19/Malaysia/MGI-DNALAB16/2020 EPI_ISL_1435800 6/11/2020 Asia / Malaysia / Negeri Sembilan Human Female 52 Live Original B.1.524 G "(NSP3_T1198I	NSP5_T24A	N_S194L	NSP4_T28I	Spike_A701V	NSP12_P323L	Spike_D614G	NSP13_L428F	NSP16_P236L)"
hCoV-19/Malaysia/MGI-MGI46/2021 EPI_ISL_1435802 7/1/2021 Asia / Malaysia / Selangor Human Female unknown Live Original B.1.36.16 GH "(Spike_A163V	N_S194L	NS3_Q57H	NSP14_A138V	NSP12_P323L	Spike_D614G	NSP6_L37F	N_N196I)"
hCoV-19/Malaysia/MGI-MGI47/2021 EPI_ISL_1435804 7/1/2021 Asia / Malaysia / Selangor Human Female unknown Live Original B.1.36.16 GH "(Spike_A163V	N_S194L	NS3_Q57H	NSP14_A138V	NSP12_P323L	Spike_D614G	NSP6_L37F	N_N196I)"
hCoV-19/Malaysia/MGI-MGI48/2021 EPI_ISL_1435806 7/1/2021 Asia / Malaysia / Selangor Human Female unknown Live Original B.1.36.16 GH "(N_R385I	N_S194L	NS3_Q57H	NSP2_E453D	NSP12_P323L	Spike_D614G	NSP6_L37F	N_N196I)"
hCoV-19/Malaysia/MGI-MGI49/2021 EPI_ISL_1435808 7/1/2021 Asia / Malaysia / Selangor Human Female unknown Live Original B.1.36.16 GH "(Spike_A163V	N_S194L	NSP16_S276I	NS3_Q57H	NSP14_A138V	NSP12_P323L	Spike_D614G	NSP6_L37F	N_N196I)"
hCoV-19/Malaysia/MGI-MGI50/2021 EPI_ISL_1435810 7/1/2021 Asia / Malaysia / Selangor Human Female unknown Live Original B.1.36.16 GH "(Spike_A163V	N_S194L	NS3_Q57H	NSP14_A138V	NSP12_P323L	Spike_D614G	NSP6_L37F	N_N196I)"
hCoV-19/Malaysia/MGI-MGI51/2021 EPI_ISL_1435812 7/1/2021 Asia / Malaysia / Selangor Human Female unknown Live Original B.1.36.16 GH "(N_R385I	N_S194L	NS3_Q57H	NSP2_E453D	NSP12_P323L	Spike_D614G	NSP6_L37F	N_N196I)"
hCoV-19/Malaysia/MGI-MGI53/2021 EPI_ISL_1435814 7/1/2021 Asia / Malaysia / Selangor Human Female unknown Live Original B.1.36.16 GH "(NSP16_T93M	N_S194L	NS3_Q57H	NSP2_E453D	NSP12_P323L	Spike_G268V	Spike_D614G	NSP6_L37F	N_N196I)"
hCoV-19/Malaysia/MGI-MGI54/2021 EPI_ISL_1435816 7/1/2021 Asia / Malaysia / Selangor Human Female unknown Live Original B.1.36.16 GH "(Spike_A163V	N_S194L	NS3_Q57H	NSP14_A138V	NSP12_P323L	Spike_D614G	NSP6_L37F	N_N196I)"
hCoV-19/Malaysia/MGI-MGI55/2021 EPI_ISL_1435817 7/1/2021 Asia / Malaysia / Selangor Human Female unknown Live Original B.1.36.16 GH "(N_R385I	N_S194L	NS3_Q57H	NSP2_E453D	NSP12_P323L	Spike_D614G	NSP6_L37F	N_N196I)"
hCoV-19/Malaysia/MGI-MGI56/2021 EPI_ISL_1435820 7/1/2021 Asia / Malaysia / Selangor Human Female unknown Live Original B.1.36.16 GH "(Spike_A163V	N_S194L	NS3_Q57H	NSP14_A138V	NSP12_P323L	Spike_D614G	NSP6_L37F	N_N196I)"
hCoV-19/Malaysia/IMR_85441/2021 EPI_ISL_1585270 2/4/2021 Asia / Malaysia Human Male 27 Live Original B.1.524 G "(NSP3_T1198I	NSP5_T24A	N_S194L	NSP3_I483L	NS3_L53F	NSP4_T28I	NS8_E110stop	Spike_A701V	NSP12_P323L	Spike_D614G	N_S33I	NSP13_L428F	NSP3_P822S)"
hCoV-19/Malaysia/IMR_125063/2021 EPI_ISL_1585271 2/4/2021 Asia / Malaysia Human Male 40 Live Original B.1.524 G "(NSP3_T1198I	NSP5_T24A	N_S194L	NSP3_I483L	NS3_L53F	NSP4_T28I	NS8_E110stop	Spike_A701V	NSP12_P323L	Spike_D614G	N_S33I	NSP13_L428F	NSP3_P822S)"
hCoV-19/Malaysia/IMR_HTJ105953/2021 EPI_ISL_1672633 5/4/2021 Asia / Malaysia Human Male 48 Hospitalized Original B.1.351 GH "(E_P71L	NSP3_K837N	Spike_K417N	NSP6_S106del	Spike_E484K	Spike_A701V	Spike_N501Y	M_H155Y	Spike_A243del	Spike_L18F	Spike_D215G	Spike_L244del	NSP6_G107del	N_T205I	NSP6_F108del	Spike_L242del	NS3_Q57H	NSP6_M164V	NSP2_T85I	Spike_D80A	NSP12_P323L	N_Q9H	NSP5_K90R	Spike_D614G	NS3_S171L)"
hCoV-19/Malaysia/IMR_LD125191/2021 EPI_ISL_1673257 7/4/2021 Asia / Malaysia Human Male 68 Hospitalized Original B.1.524 G "(NSP3_T1198I	NSP5_T24A	N_S194L	NSP14_A337S	NSP4_T28I	Spike_A701V	NSP12_P323L	Spike_D614G	NS3_R30P	NSP13_L428F)"
hCoV-19/Malaysia/IMR_015522/2021 EPI_ISL_1673280 29/3/2021 Asia / Malaysia Human Female 73 unknown Original B.1.524 G "(NSP3_T1198I	NSP5_T24A	N_S194L	NSP4_T28I	NSP14_L177F	Spike_A701V	NSP4_V294A	NSP12_P323L	Spike_D614G	NSP13_L428F	NSP16_P236L)"
hCoV-19/Malaysia/IMR_016383/2021 EPI_ISL_1673283 29/3/2021 Asia / Malaysia Human Male 22 unknown Original B.1.524 G "(NSP3_T1198I	NSP5_T24A	NSP3_L930S	NSP2_L71F	N_S194L	NSP2_I367V	NSP13_A110T	NSP4_T28I	Spike_A701V	N_A173V	NSP12_P323L	Spike_D614G	NSP3_P340S	NSP13_L428F)"
hCoV-19/Malaysia/IMR_015967/2021 EPI_ISL_1673284 29/3/2021 Asia / Malaysia Human Male 29 unknown Original B.1.524 G "(NSP3_T1198I	NSP5_T24A	NS7a_Q94stop	NSP16_H174R	N_S194L	NSP2_I367V	NSP13_A110T	NSP15_M209V	NSP4_T28I	NSP12_N138Y	Spike_A701V	NS8_R101H	NSP12_P323L	Spike_D614G	NSP3_P340S	NSP13_L428F)"
hCoV-19/Malaysia/IMR_WC167994/2021 EPI_ISL_1673287 2/4/2021 Asia / Malaysia Human Female 44 Live Original B.1.524 G "(NSP3_T1198I	NSP5_T24A	NSP3_K902N	N_S194L	NS3_T89I	NSP4_T28I	Spike_A701V	NSP12_D910Y	NSP12_P323L	NSP6_M183I	Spike_D614G	NSP2_I42V	NSP13_L428F)"
hCoV-19/Malaysia/IMR_015619/2021 EPI_ISL_1673288 21/3/2021 Asia / Malaysia Human Male 53 unknown Original B.1.524 G "(NSP3_T1198I	NSP5_T24A	NSP3_T749I	N_S194L	NSP2_I367V	NSP13_A110T	NSP4_T28I	Spike_A701V	Spike_A845S	NSP12_P323L	Spike_D614G	NSP3_P340S	NSP13_L428F	NSP3_A534V)"
hCoV-19/Malaysia/IMR_WC168501/2021 EPI_ISL_1673293 3/4/2021 Asia / Malaysia Human Female 2 Live Original B.1.524 G "(NSP3_T1198I	NSP5_T24A	N_P80R	N_S194L	NS3_I37K	NSP4_T28I	NSP15_Q19H	Spike_A701V	Spike_R214L	NSP2_S366P	NSP3_V418F	NSP3_I1911V	NSP12_P323L	Spike_D614G	NSP13_L428F	NSP16_P236L)"
hCoV-19/Malaysia/IMR_WC170145/2021 EPI_ISL_1673296 3/4/2021 Asia / Malaysia Human Female 10 Live Original B.1 G "(NSP3_T1198I	NSP5_T24A	NSP2_I293V	N_S194L	NSP4_T28I	NSP4_A457V	Spike_A701V	NSP12_P323L	Spike_P681H	Spike_D614G	NSP6_L37F	NSP13_L428F	NSP16_P236L)"
hCoV-19/Malaysia/IMR_WC166928/2021 EPI_ISL_1673299 1/4/2021 Asia / Malaysia Human Female 43 Live Original B.1.524 G "(NSP3_T1198I	NSP5_T24A	N_S194L	NSP4_T28I	Spike_A701V	NSP14_M49I	NSP12_P323L	NSP6_M183I	Spike_D614G	NSP4_N5del	NSP4_S218F	NSP13_L428F)"
hCoV-19/Malaysia/IMR_WC167203/2021 EPI_ISL_1673304 1/4/2021 Asia / Malaysia Human Male 31 Live Original B.1.241 G "(NSP3_T1198I	NSP5_T24A	N_S194L	NSP4_T28I	Spike_A701V	NSP12_P323L	Spike_D614G	NSP12_Y826H	NSP13_L428F	NSP16_P236L)"
hCoV-19/Malaysia/IMR_WC130430/2021 EPI_ISL_1673307 12/3/2021 Asia / Malaysia Human Male 54 Live Original B.1.524 G "(NSP3_T1198I	NSP5_T24A	NSP2_Q483K	N_S194L	NS3_T89I	NSP4_T28I	Spike_A701V	NSP12_D910Y	NSP12_P323L	NSP3_H1274Y	NSP6_M183I	Spike_D614G	NSP13_L428F)"
hCoV-19/Malaysia/IMR_120439/2021 EPI_ISL_1673309 10/3/2021 Asia / Malaysia Human Male 21 unknown Original B.1.524 G "(NSP3_T1198I	NSP5_T24A	N_S194L	NSP2_I367V	NSP13_A110T	NSP4_T28I	Spike_A27S	Spike_A701V	NSP12_P323L	Spike_T572N	Spike_D614G	NSP3_P340S	NSP13_L428F)"
hCoV-19/Malaysia/IMR_WC124327/2021 EPI_ISL_1673332 10/3/2021 Asia / Malaysia Human Female 10 Live Original B.1.351 GH "(E_P71L	NSP3_K837N	Spike_K417N	NSP6_S106del	Spike_E484K	Spike_A701V	Spike_N501Y	M_H155Y	NSP5_K100R	Spike_A243del	Spike_L18F	Spike_D215G	Spike_L244del	NSP6_G107del	NS3_A72S	N_T205I	NSP6_F108del	Spike_L242del	NS3_Q57H	NSP6_M164V	NSP2_T85I	Spike_D80A	NSP12_P323L	N_Q9H	NSP5_K90R	Spike_D614G	NS3_S171L)"
hCoV-19/Malaysia/IMR_WC142870/2021 EPI_ISL_1673336 18/3/2021 Asia / Malaysia Human Male 39 Live Original B.1.241 G "(NSP3_T1198I	NSP5_T24A	N_S194L	NSP4_T28I	Spike_A701V	NSP12_P323L	Spike_D614G	NSP12_Y826H	NSP13_L428F	NSP16_P236L)"
hCoV-19/Malaysia/IMR_08356/2021 EPI_ISL_1673337 25/2/2021 Asia / Malaysia Human Male 33 unknown Original B.1.524 G "(NSP3_T1198I	NSP5_T24A	N_A414V	Spike_T724A	N_S194L	NSP4_T28I	NSP2_L113F	NSP14_L177F	Spike_A701V	NSP4_V294A	NSP12_P323L	Spike_D614G	NSP13_L428F	NSP16_P236L)"
hCoV-19/Malaysia/IMR_WC146649/2021 EPI_ISL_1673338 20/3/2021 Asia / Malaysia Human Male 9 Live Original B.1.36.16 GH "(NSP1_E93K	Spike_A163V	N_S194L	NSP13_L176F	NS3_Q57H	NS8_T11I	NS3_P42S	NSP14_V287F	NSP14_A138V	NSP12_P323L	Spike_D614G	NSP4_A48G	NSP6_L37F	N_N196I)"
hCoV-19/Malaysia/IMR_WC169726/2021 EPI_ISL_1673340 3/4/2021 Asia / Malaysia Human Male 35 Live Original B.1 G "(NSP3_T1198I	NSP5_T24A	NSP3_T1465I	N_S194L	NSP3_V1580M	NSP13_V570L	NSP4_T28I	NSP4_A457V	Spike_A701V	NSP12_P323L	Spike_P681H	Spike_D614G	NSP13_L428F	NSP16_P236L)"
hCoV-19/Malaysia/IMR_WC139733/2021 EPI_ISL_1673341 17/3/2021 Asia / Malaysia Human Female 53 Live Original B.1.351 GH "(E_P71L	NSP3_K837N	Spike_K417N	NSP6_S106del	Spike_E484K	Spike_I210del	Spike_A701V	Spike_N501Y	M_H155Y	NSP5_K100R	Spike_A243del	NSP1_F143del	Spike_L18F	Spike_D215G	NSP1_R24C	NSP1_K141del	Spike_L244del	NSP6_G107del	NS3_A72S	NSP1_S142del	N_T205I	NSP6_F108del	Spike_L242del	NS3_Q57H	NSP6_M164V	NSP2_T85I	Spike_D80A	NSP12_P323L	N_Q9H	NSP5_K90R	Spike_D614G	NS3_S171L)"
hCoV-19/Malaysia/IMR_WC168043/2021 EPI_ISL_1673342 2/4/2021 Asia / Malaysia Human Male 24 Live Original B.1.524 G "(NSP3_T1198I	NSP5_T24A	Spike_L18F	N_S194L	NSP4_T28I	NS7a_P84S	NSP14_L177F	Spike_A701V	NS3_G100A	NS8_V62L	NSP4_V294A	NSP12_P323L	Spike_D614G	NSP13_L428F	NSP16_P236L)"
hCoV-19/Malaysia/IMR_WC149073/2021 EPI_ISL_1673344 22/3/2021 Asia / Malaysia Human Male 25 Live Original B.1.351 GH "(E_P71L	NSP3_K837N	Spike_K417N	NSP6_S106del	Spike_E484K	Spike_A701V	Spike_N501Y	M_H155Y	NSP5_K100R	Spike_A243del	Spike_L18F	Spike_D215G	Spike_L244del	NSP6_G107del	NS3_A72S	N_T205I	NSP6_F108del	Spike_L242del	NS3_Q57H	NSP6_M164V	NSP2_T85I	Spike_D80A	NSP12_P323L	N_Q9H	NSP5_K90R	Spike_D614G	NS3_S171L)"
hCoV-19/Malaysia/IMR_WC169785/2021 EPI_ISL_1673345 3/4/2021 Asia / Malaysia Human Female 37 Live Original B.1.524 G "(NSP3_T1198I	NSP5_T24A	NSP3_K902N	N_S194L	NS3_T89I	NSP4_T28I	Spike_A701V	Spike_L5F	NSP12_D910Y	NSP12_P323L	NSP6_M183I	Spike_D614G	NSP2_I42V	NSP13_L428F)"
hCoV-19/Malaysia/IMR_WC167991/2021 EPI_ISL_1673420 3/4/2021 Asia / Malaysia Human Female 21 Live Original B.1.524 G "(NSP3_T1198I	NSP5_T24A	NSP3_K902N	N_S194L	NS3_T89I	NSP4_T28I	Spike_A701V	NSP12_D910Y	NSP12_P323L	NSP6_M183I	Spike_D614G	NSP2_I42V	NSP13_L428F)"
hCoV-19/Malaysia/IMR_WI040/2021 EPI_ISL_1673683 4/3/2021 Asia / Malaysia Human Male 55 Live Vero AU.2 GH "(NSP15_D128Y	NSP6_L75F	NSP3_S126L	NSP16_E264G	NSP3_P822L	NSP13_S259L	Spike_N439K	NSP6_I49V	N_T205I	NS3_Q57H	Spike_G1251V	Spike_P681R	NSP3_T350I	NSP12_P323L	Spike_D614G)"
hCoV-19/Malaysia/IMR_WI048/2021 EPI_ISL_1673735 4/3/2021 Asia / Malaysia Human Male 8 Live Vero AU.2 GH "(NSP15_D128Y	NSP6_L75F	NSP3_S126L	NSP16_E264G	NSP3_P822L	NSP13_S259L	Spike_N439K	NSP6_I49V	N_T205I	NS3_Q57H	Spike_G1251V	Spike_P681R	NSP3_T350I	NSP12_P323L	Spike_D614G)"
hCoV-19/Malaysia/IMR_WC122006/2021 EPI_ISL_1696746 8/3/2021 Asia / Malaysia Human Male 57 Live Original B.1.351 GH "(NSP6_I124T	E_P71L	NSP3_K837N	Spike_K417N	NSP6_S106del	Spike_E484K	Spike_A701V	Spike_N501Y	M_H155Y	NSP5_K100R	Spike_A243del	Spike_L18F	Spike_D215G	NSP3_M1788T	Spike_L244del	NSP6_G107del	NS3_A72S	N_T205I	NSP6_F108del	Spike_L242del	NS3_Q57H	NSP6_M164V	NSP2_T85I	Spike_D80A	NSP12_P323L	N_Q9H	NSP5_K90R	Spike_D614G	NS3_S171L)"
hCoV-19/Malaysia/IMR_WC124295/2021 EPI_ISL_1696747 9/3/2021 Asia / Malaysia Human Female 45 Live Original B.1.351 GH "(E_P71L	NSP3_K837N	Spike_K417N	NSP6_S106del	Spike_E484K	Spike_A701V	Spike_N501Y	M_H155Y	NSP5_K100R	Spike_A243del	Spike_L18F	Spike_D215G	NSP1_R24C	Spike_L244del	NSP6_G107del	NS3_A72S	N_T205I	NSP6_F108del	Spike_L242del	NS3_Q57H	NSP6_M164V	NSP2_T85I	Spike_D80A	NSP12_P323L	N_Q9H	NSP5_K90R	Spike_D614G	NS3_S171L)"
hCoV-19/Malaysia/IMR_WC124303/2021 EPI_ISL_1696748 9/3/2021 Asia / Malaysia Human Male 5 Live Original B.1.351 GH "(E_P71L	NSP3_K837N	Spike_K417N	NSP6_S106del	Spike_E484K	Spike_A701V	Spike_N501Y	M_H155Y	NSP5_K100R	Spike_A243del	Spike_L18F	Spike_D215G	Spike_L244del	NSP6_G107del	NS3_A72S	N_T205I	NSP6_F108del	Spike_L242del	NS3_Q57H	NSP6_M164V	NSP2_T85I	Spike_D80A	NSP12_P323L	N_Q9H	NSP5_K90R	Spike_D614G	NS3_S171L)"
hCoV-19/Malaysia/IMR_WC128227/2021 EPI_ISL_1696749 11/3/2021 Asia / Malaysia Human Male 40 Live Original B.1.351 GH "(E_P71L	NSP3_K837N	Spike_K417N	NSP6_S106del	Spike_E484K	Spike_A701V	Spike_N501Y	M_H155Y	NSP5_K100R	Spike_A243del	Spike_L18F	Spike_D215G	Spike_L244del	NSP6_G107del	NS3_A72S	N_T205I	NSP6_F108del	Spike_L242del	NS3_Q57H	NSP6_M164V	NSP2_T85I	Spike_D80A	NSP12_P323L	N_Q9H	NSP5_K90R	Spike_D614G	NS3_S171L)"
hCoV-19/Malaysia/IMR_WC128221/2021 EPI_ISL_1696750 12/3/2021 Asia / Malaysia Human Male unknown Live Original B.1.524 G "(NSP3_T1198I	NSP5_T24A	NSP2_T153M	N_S194L	NSP4_T28I	Spike_A701V	NSP6_V145I	NSP12_P323L	Spike_D614G	NSP13_L428F	NSP16_P236L)"
hCoV-19/Malaysia/IMR_WC128230/2021 EPI_ISL_1696751 11/3/2021 Asia / Malaysia Human Male 48 Live Original B.1.351 GH "(E_P71L	NSP3_K837N	Spike_K417N	NSP6_S106del	Spike_E484K	Spike_A701V	Spike_N501Y	M_H155Y	NSP5_K100R	Spike_A243del	Spike_L18F	Spike_D215G	Spike_L244del	NSP6_G107del	NS3_A72S	N_T205I	NSP6_F108del	Spike_L242del	NS3_Q57H	NSP6_M164V	NSP2_T85I	Spike_D80A	NSP12_P323L	N_Q9H	NSP5_K90R	Spike_D614G	NS3_S171L)"
hCoV-19/Malaysia/IMR_WC130433/2021 EPI_ISL_1696752 12/3/2021 Asia / Malaysia Human Male 20 Live Original B.1.351 GH "(E_P71L	NSP3_K837N	Spike_K417N	NSP6_S106del	Spike_E484K	Spike_A701V	Spike_N501Y	M_H155Y	NSP5_K100R	Spike_A243del	Spike_L18F	Spike_D215G	Spike_L244del	NSP6_G107del	NS3_A72S	N_T205I	NSP6_F108del	Spike_L242del	NS3_Q57H	NSP6_M164V	NSP2_T85I	Spike_D80A	NSP12_P323L	N_Q9H	NSP5_K90R	Spike_D614G	NS3_S171L)"
hCoV-19/Malaysia/IMR_WC135320/2021 EPI_ISL_1696753 16/3/2021 Asia / Malaysia Human Female 33 Live Original B.1.524 G "(NSP3_T1198I	NSP5_T24A	NS7a_F63del	N_S194L	NSP4_T28I	Spike_A701V	NS7a_Q62H	NSP2_G285V	NSP12_D910Y	NSP12_P323L	NSP6_M183I	Spike_D614G	Spike_Q675H	NSP13_L428F)"
hCoV-19/Malaysia/IMR_WC139765/2021 EPI_ISL_1696754 17/3/2021 Asia / Malaysia Human Male 2 Live Original B.1.241 G "(NSP3_T1198I	NSP5_T24A	N_D371Y	N_S194L	NSP4_T28I	Spike_A701V	NSP12_P323L	Spike_D614G	NSP12_Y826H	NSP13_L428F	NSP16_P236L)"
hCoV-19/Malaysia/IMR_WC139796/2021 EPI_ISL_1696755 17/3/2021 Asia / Malaysia Human Female 36 Live Original B.1.351 GH "(E_P71L	NSP3_K837N	Spike_K417N	NSP6_S106del	Spike_E484K	Spike_A701V	Spike_N501Y	M_H155Y	NSP5_K100R	Spike_A243del	Spike_L18F	Spike_D215G	Spike_L244del	NSP6_G107del	NS3_A72S	N_T205I	NSP6_F108del	Spike_L242del	NS3_Q57H	NSP6_M164V	NSP2_T85I	Spike_D80A	NSP12_P323L	N_Q9H	NSP5_K90R	Spike_D614G	NS3_S171L)"
hCoV-19/Malaysia/IMR_WC148922/2021 EPI_ISL_1696756 22/3/2021 Asia / Malaysia Human Female 37 Live Original B.1.241 G "(NSP3_T1198I	NSP5_T24A	N_S194L	NSP4_T28I	Spike_A701V	NSP12_P323L	Spike_D614G	NSP12_Y826H	NSP13_L428F	NSP16_P236L)"
hCoV-19/Malaysia/IMR_WC148975/2021 EPI_ISL_1696757 22/3/2021 Asia / Malaysia Human Male 21 Live Original B.1.524 G "(NSP3_T1198I	NSP5_T24A	NS3_A23V	N_S194L	NSP3_Q180H	NSP4_T28I	E_V62F	Spike_A701V	Spike_R214L	NSP15_V131I	NSP3_V418F	NSP12_P323L	Spike_D614G	NSP13_L428F	NSP16_P236L)"
hCoV-19/Malaysia/IMR_WC149069/2021 EPI_ISL_1696758 22/3/2021 Asia / Malaysia Human Female 67 Live Original B.1.351 GH "(E_P71L	NSP3_K837N	Spike_K417N	NSP6_S106del	Spike_E484K	Spike_A701V	Spike_N501Y	M_H155Y	NSP5_K100R	Spike_A243del	Spike_L18F	Spike_D215G	Spike_L244del	NSP6_G107del	NS3_A72S	NSP13_P504S	N_T205I	NSP6_F108del	Spike_L242del	NS3_Q57H	NSP6_M164V	NSP2_T85I	Spike_D80A	NSP12_P323L	N_Q9H	NSP5_K90R	Spike_D614G	NS3_S171L)"
hCoV-19/Malaysia/IMR_WC185230/2021 EPI_ISL_1787254 10/4/2021 Asia / Malaysia Human Male 31 Live Original B.1.617.1 G "(Spike_E484Q	N_D377Y	NSP13_M429I	NS8_L95F	N_R203M	NSP3_T749I	NS3_P240L	Spike_G142D	Spike_E154K	NSP15_K259R	NS3_S26L	NSP12_I266V	Spike_P681R	NS8_S69L	NSP6_T77A	NS6_F22L	NSP12_P323L	Spike_D614G	Spike_H1101D	NS6_I33T	Spike_L452R	NS7a_V82A	Spike_Q1071H)"
hCoV-19/Malaysia/IMR_WC185229/2021 EPI_ISL_1787317 10/4/2021 Asia / Malaysia Human Female 26 Live Original C.36 GR "(NSP4_D459N	NS3_H204F	NS7b_A43S	N_R203K	M_M84I	NSP13_A296S	Spike_S12F	NSP6_L122S	NSP1_E102K	Spike_Q677H	NSP14_M169I	NSP3_A41V	NSP3_D821N	NSP13_N503Y	NSP5_G15S	NSP8_T148I	NSP3_T428I	NSP3_P1469S	NSP13_A336V	N_G204R	NS7a_K119N	NSP12_P323L	Spike_D614G	Spike_L452R	N_G212V)"
hCoV-19/Malaysia/IMR_WC171038/2021 EPI_ISL_1787318 5/4/2021 Asia / Malaysia Human Female 59 Live Original B.1.1.7 GRY "(Spike_H69del	NS8_Q27stop	NSP3_T183I	NSP3_E155G	Spike_T716I	NSP6_S106del	N_R203K	Spike_A570D	Spike_N501Y	NSP3_I1412T	NS8_R52I	NSP3_S1406F	Spike_P681H	Spike_Y144del	NSP3_T1482I	NSP6_G107del	NSP3_A890D	Spike_D1118H	NSP6_F108del	NS8_Y73C	N_G204R	NSP3_K97R	Spike_V70del	NSP13_P53L	NSP12_P323L	Spike_D614G	NSP6_L37F	N_D3L	Spike_S982A	N_S235F)"
hCoV-19/Malaysia/IMR_WC173029/2021 EPI_ISL_1787319 6/4/2021 Asia / Malaysia Human Male 1 unknown Original B.1.1.7 GRY "(Spike_H69del	NS8_Q27stop	NSP3_T183I	NSP3_E155G	Spike_T716I	NSP6_S106del	N_R203K	Spike_A570D	Spike_N501Y	NSP3_I1412T	NS8_R52I	NSP3_S1406F	Spike_P681H	Spike_Y144del	NSP3_T1482I	NSP6_G107del	NSP3_A890D	Spike_D1118H	NSP6_F108del	NS8_Y73C	N_G204R	NSP3_K97R	Spike_V70del	NSP13_P53L	NSP12_P323L	Spike_D614G	NSP6_L37F	N_D3L	Spike_S982A	N_S235F)"
hCoV-19/Malaysia/IMR_WC192512/2021 EPI_ISL_1787689 12/4/2021 Asia / Malaysia Human Female 47 Live Original AU.2 GH "(NSP15_D128Y	NSP6_L75F	NSP3_S126L	NSP16_E264G	NSP3_P822L	NSP13_S259L	Spike_N439K	NSP6_I49V	N_T205I	NS3_Q57H	Spike_G1251V	Spike_P681R	NSP3_T350I	NSP12_P323L	Spike_D614G	NS7a_T14I	NSP2_A360V)"
hCoV-19/Malaysia/IMR_WC198413/2021 EPI_ISL_1787983 14/4/2021 Asia / Malaysia Human Male 13 Live Original AU.2 GH "(NSP15_D128Y	NSP6_L75F	NS3_T14N	NSP3_S126L	NSP16_E264G	NSP3_P822L	NSP13_S259L	Spike_N439K	NSP6_I49V	N_T205I	NS3_Q57H	Spike_G1251V	Spike_P681R	NSP9_T35I	NSP3_T350I	NSP12_P323L	Spike_D614G	NSP3_D1283G)"
hCoV-19/Malaysia/IMR_WC180621/2021 EPI_ISL_1788079 7/4/2021 Asia / Malaysia Human Male 59 Live Original AU.2 GH "(NSP15_D128Y	NSP13_S259L	NS6_L29del	NSP6_I49V	NS6_W27del	NS6_N28del	Spike_G1251V	Spike_P681R	NSP3_S1670F	NS6_D30del	NSP3_T350I	NS6_S25del	NS6_I26del	NSP6_L75F	NSP3_S126L	NSP16_E264G	NSP3_P822L	Spike_N439K	N_T205I	NS3_Q57H	NSP12_P323L	NS6_F22del	Spike_D614G	NS6_K23del	NS6_V24del)"
hCoV-19/Malaysia/IMR_WC179354/2021 EPI_ISL_1788080 8/4/2021 Asia / Malaysia Human Male unknown unknown Original B.1.524 G "(NSP3_T1198I	NSP5_T24A	N_S194L	NSP2_I367V	NSP13_A110T	NSP1_E176V	NSP4_T28I	NSP3_K1693N	Spike_A701V	NS3_T175I	NS8_R101H	NSP12_P323L	Spike_D614G	NSP3_P340S	NSP13_L428F)"
hCoV-19/Malaysia/IMR_WC179147/2021 EPI_ISL_1788081 8/4/2021 Asia / Malaysia Human Male unknown unknown Original B.1.524 G "(NSP3_T1198I	NSP5_T24A	N_S194L	NSP4_T28I	NSP3_T724I	Spike_A701V	NSP12_P323L	Spike_D614G	NSP6_L37F	NSP13_L428F	NSP16_P236L)"
hCoV-19/Malaysia/IMR_WC179185/2021 EPI_ISL_1788082 8/4/2021 Asia / Malaysia Human Male unknown unknown Original B.1.524 G "(NSP3_T1198I	NSP5_T24A	N_S194L	NSP2_I367V	NSP13_A110T	NSP1_E176V	NSP4_T28I	NSP3_K1693N	Spike_A701V	NS3_T175I	NS8_R101H	Spike_G1219C	NSP2_A192V	NSP12_P323L	Spike_D614G	NSP3_P340S	NSP13_L428F)"
hCoV-19/Malaysia/IMR_WC171725/2021 EPI_ISL_1807185 4/4/2021 Asia / Malaysia Human Male 15 Live Original B.1.524 G "(NSP3_T1198I	NSP5_T24A	NS8_I121L	N_S194L	NSP4_T28I	NSP12_P169S	Spike_A701V	NSP12_P323L	NSP6_M183I	Spike_D614G	NSP13_L428F)"
hCoV-19/Malaysia/IMR_WC192510/2021 EPI_ISL_1807186 14/4/2021 Asia / Malaysia Human Male 34 Live Original AU.2 GH "(NSP15_D128Y	NSP6_L75F	NSP3_S126L	NSP16_E264G	NSP3_P822L	NSP13_S259L	Spike_N439K	NSP6_I49V	N_T205I	NS3_Q57H	Spike_G1251V	Spike_P681R	NSP3_T350I	NSP12_P323L	Spike_D614G	NSP2_A360V)"
hCoV-19/Malaysia/IMR_WC180626/2021 EPI_ISL_1807188 9/4/2021 Asia / Malaysia Human Female 38 Live Original AU.2 GH "(NSP15_D128Y	NSP13_S259L	NS6_L29del	NSP6_I49V	NS6_W27del	NS6_N28del	Spike_G1251V	Spike_P681R	NSP3_S1670F	NS6_D30del	NSP3_T350I	NS6_S25del	NS6_I26del	NSP6_L75F	NSP3_S126L	NSP16_E264G	NSP3_P822L	Spike_N439K	N_T205I	NS3_Q57H	NSP12_P323L	NS6_F22del	Spike_D614G	NS6_K23del	NS6_V24del)"
hCoV-19/Malaysia/IMR_WC180624/2021 EPI_ISL_1807206 9/4/2021 Asia / Malaysia Human Female 60 Live Original AU.2 GH "(NSP15_D128Y	NSP13_S259L	NS6_L29del	NSP6_I49V	NS6_W27del	NS6_N28del	Spike_G1251V	Spike_P681R	NSP3_S1670F	NS6_D30del	NSP3_T350I	NS6_S25del	NS6_I26del	NSP6_L75F	NSP3_S126L	NSP16_E264G	NSP3_P822L	Spike_N439K	N_T205I	NS3_Q57H	NSP12_P323L	NS6_F22del	Spike_D614G	NS6_K23del	NS6_V24del)"
hCoV-19/Malaysia/IMR_WC180627/2021 EPI_ISL_1807207 9/4/2021 Asia / Malaysia Human Male 68 Live Original AU.2 GH "(NSP15_D128Y	NSP6_L75F	NSP3_S126L	NSP16_E264G	NSP3_P822L	NSP13_S259L	Spike_N439K	NSP6_I49V	N_T205I	NS3_Q57H	Spike_A623V	Spike_G1251V	Spike_P681R	NSP3_T350I	NSP12_P323L	Spike_D614G)"
hCoV-19/Malaysia/IMR_MKAI4106/2021 EPI_ISL_1821883 18/4/2021 Asia / Malaysia Human Male 16 Live Original B.1.351 GH "(E_P71L	NSP3_K837N	Spike_K417N	NSP6_S106del	Spike_E484K	Spike_A701V	Spike_N501Y	M_H155Y	NS7a_S83L	NSP5_K100R	Spike_A243del	Spike_L18F	Spike_D215G	Spike_L244del	NSP6_G107del	NS3_A72S	N_T205I	NSP6_F108del	Spike_L242del	NS3_Q57H	NSP6_M164V	NSP2_T85I	Spike_D80A	NSP12_P323L	NS7a_T115I	N_Q9H	NSP5_K90R	Spike_D614G	NS3_S171L	NSP12_D140Y)"
hCoV-19/Malaysia/IMR_MKAI4104/2021 EPI_ISL_1821884 18/4/2021 Asia / Malaysia Human Male 16 Live Original B.1.351 GH "(E_P71L	NSP3_K837N	Spike_K417N	NSP6_S106del	Spike_E484K	Spike_A701V	Spike_N501Y	M_H155Y	NS7a_S83L	NSP5_K100R	Spike_A243del	Spike_L18F	Spike_D215G	Spike_L244del	NSP6_G107del	NS3_A72S	N_T205I	NSP6_F108del	Spike_L242del	NS3_Q57H	NSP6_M164V	NSP2_T85I	Spike_D80A	NSP12_P323L	NS7a_T115I	N_Q9H	NSP5_K90R	Spike_D614G	NS3_S171L	NSP12_D140Y)"
hCoV-19/Malaysia/IMR_K2803/2021 EPI_ISL_1919272 17/4/2021 Asia / Malaysia Human Male 13 Live Original B.1.351 GH "(E_P71L	NSP3_K837N	Spike_K417N	NSP6_S106del	Spike_E484K	Spike_A701V	Spike_N501Y	M_H155Y	NS7a_S83L	Spike_Y1155H	NSP5_K100R	Spike_A243del	Spike_L18F	Spike_D215G	Spike_L244del	NSP6_G107del	NS3_A72S	N_T205I	NSP6_F108del	Spike_L242del	NS3_Q57H	NSP6_M164V	NSP2_T85I	Spike_D80A	NSP12_P323L	NS7a_T115I	N_Q9H	NSP5_K90R	Spike_D614G	NS3_S171L	NSP12_D140Y)"
hCoV-19/Malaysia/IMR_K2847/2021 EPI_ISL_1919273 17/4/2021 Asia / Malaysia Human Male 14 Live Original B.1.351 GH "(E_P71L	NSP3_K837N	Spike_K417N	NSP6_S106del	Spike_E484K	Spike_A701V	Spike_N501Y	M_H155Y	NS7a_S83L	Spike_Y1155H	NSP5_K100R	Spike_A243del	Spike_L18F	Spike_D215G	Spike_L244del	NSP6_G107del	NS3_A72S	N_T205I	NSP6_F108del	Spike_L242del	NS3_Q57H	NSP6_M164V	NSP2_T85I	Spike_D80A	NSP12_P323L	NS7a_T115I	N_Q9H	NSP5_K90R	Spike_D614G	NS3_S171L	NSP12_D140Y)"
hCoV-19/Malaysia/IMR_K2979/2021 EPI_ISL_1919422 17/4/2021 Asia / Malaysia Human Male 12 Live Original B.1.351 GH "(E_P71L	NSP3_K837N	Spike_K417N	NSP6_S106del	Spike_E484K	Spike_A701V	Spike_N501Y	M_H155Y	NS7a_S83L	NSP5_K100R	Spike_A243del	Spike_L18F	Spike_D215G	Spike_L244del	NSP6_G107del	NS3_A72S	N_T205I	NSP6_F108del	Spike_L242del	NS3_Q57H	NSP6_M164V	NSP2_T85I	Spike_D80A	NSP12_P323L	NS7a_T115I	N_Q9H	NSP5_K90R	Spike_D614G	NS3_S171L	NSP12_D140Y)"
hCoV-19/Malaysia/IMR_K2983/2021 EPI_ISL_1919645 17/4/2021 Asia / Malaysia Human Male 12 Live Original B.1.351 GH "(E_P71L	NSP3_K837N	Spike_K417N	NSP6_S106del	Spike_E484K	Spike_A701V	Spike_N501Y	M_H155Y	NS7a_S83L	NSP5_K100R	Spike_A243del	Spike_L18F	Spike_D215G	Spike_L244del	NSP6_G107del	NS3_A72S	N_T205I	NSP6_F108del	Spike_L242del	NS3_Q57H	NSP6_M164V	NSP2_T85I	Spike_D80A	NSP12_P323L	NS7a_T115I	N_Q9H	NSP5_K90R	Spike_D614G	NS3_S171L	NSP12_D140Y)"
hCoV-19/Malaysia/IMR_K3011/2021 EPI_ISL_1919646 17/4/2021 Asia / Malaysia Human Male 13 Live Original B.1.351 GH "(E_P71L	NSP3_K837N	Spike_K417N	NSP6_S106del	Spike_E484K	Spike_A701V	Spike_N501Y	M_H155Y	NS7a_S83L	NSP5_K100R	Spike_A243del	Spike_L18F	Spike_D215G	Spike_L244del	NSP6_G107del	NS3_A72S	N_T205I	NSP6_F108del	Spike_L242del	NS3_Q57H	NSP6_M164V	NSP2_T85I	Spike_D80A	NSP12_P323L	NS7a_T115I	N_Q9H	NSP5_K90R	Spike_D614G	NS3_S171L	NSP12_D140Y)"
hCoV-19/Malaysia/IMR_K4102/2021 EPI_ISL_1919647 17/4/2021 Asia / Malaysia Human 16 Male Live Original B.1.351 GH "(E_P71L	NSP3_K837N	Spike_K417N	NSP6_S106del	Spike_E484K	Spike_A701V	Spike_N501Y	M_H155Y	NS7a_S83L	NSP5_K100R	Spike_L18F	Spike_D215G	NSP6_G107del	NS3_A72S	N_T205I	NSP6_F108del	NS3_Q57H	NSP6_M164V	NSP2_T85I	Spike_D80A	NSP12_P323L	NS7a_T115I	N_Q9H	NSP5_K90R	Spike_D614G	NS3_S171L	NSP12_D140Y)"
hCoV-19/Malaysia/IMR_K4107/2021 EPI_ISL_1919648 17/4/2021 Asia / Malaysia Human Male 16 Live Original B.1.351 GH "(E_P71L	NSP3_K837N	Spike_K417N	NSP6_S106del	Spike_E484K	Spike_A701V	Spike_N501Y	M_H155Y	NS7a_S83L	NSP5_K100R	Spike_A243del	Spike_L18F	Spike_D215G	Spike_L244del	NSP6_G107del	NS3_A72S	N_T205I	NSP6_F108del	Spike_L242del	NS3_Q57H	NSP6_M164V	NSP2_T85I	Spike_D80A	NSP12_P323L	NS7a_T115I	N_Q9H	NSP5_K90R	Spike_D614G	Spike_A520S	NS3_S171L	NSP12_D140Y)"
hCoV-19/Malaysia/IMR_K4108/2021 EPI_ISL_1919649 17/4/2021 Asia / Malaysia Human Male 16 Live Original B.1.351 GH "(E_P71L	NSP3_K837N	Spike_K417N	NSP6_S106del	Spike_E484K	Spike_A701V	Spike_N501Y	M_H155Y	NS7a_S83L	NSP5_K100R	Spike_A243del	Spike_L18F	Spike_D215G	Spike_L244del	NSP6_G107del	NS3_A72S	N_T205I	NSP6_F108del	Spike_L242del	NS3_Q57H	NSP6_M164V	NSP2_T85I	Spike_D80A	NSP12_P323L	NS7a_T115I	N_Q9H	NSP5_K90R	Spike_D614G	NS3_S171L	NSP12_D140Y)"
hCoV-19/Malaysia/IMR_WC168482/2021 EPI_ISL_1919652 2/4/2021 Asia / Malaysia Human Female 47 Live Original B.1.524 G "(NSP3_T1198I	NSP5_T24A	N_P80R	N_S194L	NS3_I37K	NSP4_T28I	NSP15_Q19H	Spike_A701V	Spike_R214L	NSP2_S366P	NSP3_V418F	NSP3_I1911V	NSP12_P323L	Spike_D614G	NSP13_L428F	NSP16_P236L)"
hCoV-19/Malaysia/IMR_MKAI3151/2021 EPI_ISL_1919858 17/4/2021 Asia / Malaysia Human Female 72 Live Original B.1.524 G "(NSP3_T1198I	NSP5_T24A	NSP14_I15T	N_S194L	NSP4_T28I	Spike_A701V	NSP12_P323L	Spike_D614G	NSP13_L428F)"
hCoV-19/Malaysia/IMR_MKAI3154/2021 EPI_ISL_1919859 17/4/2021 Asia / Malaysia Human Male 30 Live Original B.1.524 G "(NSP3_T1198I	NSP5_T24A	NSP14_I15T	N_S194L	NSP4_T28I	Spike_A701V	NSP12_P323L	Spike_D614G	NSP13_L428F)"
hCoV-19/Malaysia/IMR_MKAI0296/2021 EPI_ISL_1919986 15/4/2021 Asia / Malaysia Human Male 32 Live Original B.1.351 GH "(E_P71L	NSP3_K837N	Spike_K417N	NS8_I121L	NSP6_S106del	Spike_E484K	Spike_A701V	Spike_N501Y	M_H155Y	NSP5_K100R	Spike_A243del	Spike_L18F	Spike_D215G	Spike_L244del	NSP6_G107del	NS3_A72S	N_T205I	NSP6_F108del	Spike_L242del	NS3_Q57H	NSP6_M164V	NSP2_T85I	NSP15_T48I	Spike_D80A	NSP12_P323L	N_Q9H	NSP5_K90R	Spike_D614G	NS3_S171L	N_Q418H	NSP3_S1699F)"
hCoV-19/Malaysia/IMR_MKAI0295/2021 EPI_ISL_1919987 15/4/2021 Asia / Malaysia Human Male 40 Live Original B.1.351 GH "(E_P71L	NSP3_K837N	Spike_K417N	NS8_I121L	NSP6_S106del	Spike_E484K	Spike_A701V	Spike_N501Y	M_H155Y	NSP5_K100R	Spike_A243del	Spike_L18F	Spike_D215G	Spike_L244del	NSP6_G107del	NS3_A72S	N_T205I	NSP6_F108del	Spike_L242del	NS3_Q57H	NSP6_M164V	NSP2_T85I	NSP15_T48I	Spike_D80A	NSP12_P323L	N_Q9H	NSP5_K90R	Spike_D614G	NS3_S171L	N_Q418H	NSP3_S1699F)"
hCoV-19/Malaysia/IMR_MKAI0349/2021 EPI_ISL_1921767 15/4/2021 Asia / Malaysia Human Male 69 Live Original B.1.351 GH "(E_P71L	NSP3_K837N	Spike_K417N	NS8_I121L	NSP6_S106del	Spike_E484K	Spike_A701V	Spike_N501Y	M_H155Y	NSP5_K100R	Spike_A243del	Spike_L18F	Spike_D215G	Spike_L244del	NSP6_G107del	NS3_A72S	N_T205I	NSP6_F108del	Spike_L242del	NS3_Q57H	NSP6_M164V	NSP2_T85I	NSP15_T48I	Spike_D80A	NSP12_P323L	N_Q9H	NSP5_K90R	Spike_D614G	NS3_S171L	N_Q418H	NSP3_S1699F)"
hCoV-19/Malaysia/IMR_MKAI0410/2021 EPI_ISL_1921769 15/4/2021 Asia / Malaysia Human Male 60 Live Original B.1.351 GH "(E_P71L	NSP3_K837N	Spike_K417N	NS8_I121L	NSP6_S106del	Spike_E484K	Spike_A701V	Spike_N501Y	M_H155Y	NSP5_K100R	Spike_A243del	Spike_L18F	Spike_D215G	Spike_L244del	NSP6_G107del	NS3_A72S	N_T205I	NSP6_F108del	Spike_L242del	NS3_Q57H	NSP6_M164V	NSP2_T85I	NSP15_T48I	Spike_D80A	NSP12_P323L	N_Q9H	NSP5_K90R	Spike_D614G	NS3_S171L	N_Q418H	NSP3_S1699F)"
hCoV-19/Malaysia/IMR_MKAI1511/2021 EPI_ISL_1921770 15/4/2021 Asia / Malaysia Human unknown unknown unknown Original Non-Malaysian B.1.351 GH "(E_P71L	NSP3_K837N	Spike_K417N	NS8_I121L	NSP6_S106del	Spike_E484K	Spike_A701V	Spike_N501Y	M_H155Y	NSP5_K100R	Spike_A243del	Spike_L18F	Spike_D215G	Spike_L244del	NSP6_G107del	NS3_A72S	N_T205I	NSP6_F108del	Spike_L242del	NS3_Q57H	NSP6_M164V	NSP2_T85I	NSP15_T48I	Spike_D80A	NSP12_P323L	N_Q9H	NSP5_K90R	Spike_D614G	NS3_S171L	N_Q418H	NSP3_S1699F)"
hCoV-19/Malaysia/IMR_SB68524/2021 EPI_ISL_1972356 28/4/2021 Asia / Malaysia Human Male 40 ICU Original B.1.617.2 G "(NS7a_L116F	N_D63G	N_R203M	NSP12_G671S	Spike_G142D	NSP2_P129L	NS3_I232V	NS3_S26L	Spike_P681R	Spike_R158del	NSP3_H1274Y	NS7a_V82A	Spike_F157del	Spike_T19R	NS7a_T120I	N_R385K	N_D377Y	M_I82T	NSP6_V149A	Spike_D950N	NSP3_P822L	NSP13_P77L	Spike_E156G	NSP4_A446V	NSP15_H234Y	Spike_T478K	NSP12_P323L	Spike_D614G	Spike_L452R)"
hCoV-19/Malaysia/IMR_53633/2021 EPI_ISL_1972533 22/4/2021 Asia / Malaysia Human Female 33 Live Original B.1.524 G "(NSP2_A375V	NSP3_T1198I	NSP5_T24A	N_S194L	NSP4_T28I	Spike_A701V	NSP1_S166G	NSP12_P323L	Spike_D614G	NSP2_S128L	NSP13_L428F	NSP16_P236L)"
hCoV-19/Malaysia/IMR_WC204140/2021 EPI_ISL_1972534 19/4/2021 Asia / Malaysia Human Female 52 Live Original B.1.351 GH "(E_P71L	NSP3_K837N	Spike_K417N	NSP6_S106del	Spike_E484K	Spike_A701V	NS3_L106F	Spike_N501Y	M_H155Y	NSP5_K100R	Spike_A243del	Spike_L18F	Spike_D215G	Spike_L244del	NSP6_G107del	NS3_A72S	N_T205I	NSP6_F108del	Spike_L242del	NS3_Q57H	NSP6_M164V	NSP2_T85I	Spike_D80A	NSP12_P323L	N_Q9H	NSP5_K90R	Spike_D614G	NS3_S171L)"
hCoV-19/Malaysia/IMR_WC204141/2021 EPI_ISL_1972535 19/4/2021 Asia / Malaysia Human Male 30 Live Original B.1.351 GH "(E_P71L	NSP3_K837N	Spike_K417N	NSP6_S106del	Spike_E484K	Spike_A701V	NS3_L106F	Spike_N501Y	M_H155Y	NSP5_K100R	Spike_A243del	Spike_L18F	Spike_D215G	Spike_L244del	NSP6_G107del	NS3_A72S	N_T205I	NSP6_F108del	Spike_L242del	NS3_Q57H	NSP6_M164V	NSP2_T85I	Spike_D80A	NSP12_P323L	N_Q9H	NSP5_K90R	Spike_D614G	NS3_S171L)"
hCoV-19/Malaysia/IMR_WC204129/2021 EPI_ISL_1972536 19/4/2021 Asia / Malaysia Human Female 29 Live Orignal B.1.351 GH "(E_P71L	NSP3_K837N	Spike_K417N	NSP6_S106del	Spike_E484K	Spike_A701V	NS3_L106F	Spike_N501Y	M_H155Y	NSP5_K100R	Spike_A243del	Spike_L18F	Spike_D215G	Spike_L244del	NSP6_G107del	NS3_A72S	N_T205I	NSP6_F108del	Spike_L242del	NS3_Q57H	NSP6_M164V	Spike_D796Y	NSP2_T85I	Spike_D80A	NSP12_P323L	N_Q9H	NSP5_K90R	Spike_D614G	NS3_S171L)"
hCoV-19/Malaysia/IMR_HTJ45324/2021 EPI_ISL_1972537 26/4/2021 Asia / Malaysia Human Female 27 Live Original B.1.466.2 GH "(NSP6_L75F	NSP3_S126L	NSP16_I290V	NSP3_P822L	NSP13_S259L	Spike_N439K	E_L37F	N_T205I	NS3_Q57H	Spike_L5F	Spike_P681R	Spike_Y248H	NSP3_T350I	NSP12_P323L	Spike_D614G	NSP16_T151I)"
hCoV-19/Malaysia/IMR_HTJ055127/2021 EPI_ISL_1972538 22/4/2021 Asia / Malaysia Human Male 73 Live Original B.1.466.2 GH "(NSP6_L75F	NSP3_S126L	NSP16_I290V	NSP3_P822L	NSP13_S259L	Spike_N439K	N_T205I	NS3_Q57H	Spike_L5F	NS7a_R78N	Spike_P681R	Spike_Y248H	NSP3_T350I	NSP12_P323L	Spike_D614G	NSP16_T151I)"
hCoV-19/Malaysia/IMR_HTJ105629/2021 EPI_ISL_1972539 22/4/2021 Asia / Malaysia Human Male 24 Live Original B.1.351 GH "(E_P71L	NSP3_K837N	Spike_K417N	NS8_I121L	NSP6_S106del	Spike_E484K	Spike_A701V	Spike_N501Y	M_H155Y	NSP5_K100R	Spike_A243del	Spike_L18F	Spike_D215G	Spike_L244del	NSP6_G107del	NS3_A72S	N_T205I	NSP6_F108del	Spike_L242del	NS3_Q57H	NSP6_M164V	NSP2_T85I	NSP15_T48I	Spike_D80A	NSP12_P323L	N_Q9H	NSP5_K90R	Spike_D614G	NS3_S171L	N_Q418H	NSP3_S1699F)"
hCoV-19/Malaysia/IMR_HTJ055094/2021 EPI_ISL_1972540 27/4/2021 Asia / Malaysia Human Female 71 Live Original B.1.466.2 GH "(NSP6_L75F	NSP3_S126L	NSP16_I290V	NSP3_P822L	NSP13_S259L	Spike_N439K	N_T205I	NS3_Q57H	Spike_L5F	Spike_P681R	Spike_Y248H	NSP3_T350I	NSP12_P323L	Spike_D614G	NSP16_T151I)"
hCoV-19/Malaysia/IMR_HTJ055656/2021 EPI_ISL_1972547 27/4/2021 Asia / Malaysia Human Female 57 Live Original B.1.466.2 GH "(NSP6_L75F	NSP3_S126L	NSP16_I290V	NSP3_P822L	NSP13_S259L	Spike_N439K	N_T205I	NS3_Q57H	Spike_L5F	Spike_P681R	Spike_Y248H	NSP3_T350I	NSP12_P323L	Spike_D614G	NSP16_T151I)"
hCoV-19/Malaysia/IMR_BT86176/2021 EPI_ISL_1972548 12/4/2021 Asia / Malaysia Human Female 60 Live Original B.1.524 G "(NSP3_T1198I	NSP5_T24A	NS7b_F13A	NSP2_E345K	NS7b_L11I	N_S194L	NSP2_I367V	NSP13_A110T	NSP4_T28I	NSP3_K379R	Spike_A701V	NS8_I71V	NSP12_P323L	NSP13_M474I	Spike_D614G	NSP3_P340S	NSP13_L428F)"
hCoV-19/Malaysia/IMR_BT65034/2021 EPI_ISL_1972549 12/4/2021 Asia / Malaysia Human Female 38 Live Original B.1.524 G "(NSP3_T1198I	NSP5_T24A	NS7b_F13A	NSP2_E345K	NS7b_L11I	N_S194L	NSP2_I367V	NSP13_A110T	NSP4_T28I	NSP3_K379R	Spike_A701V	NS8_I71V	NSP12_P323L	NSP13_M474I	Spike_D614G	NSP3_P340S	NSP13_L428F)"
hCoV-19/Malaysia/IMR_BT85517/2021 EPI_ISL_1972550 12/4/2021 Asia / Malaysia Human Male 22 Live Original B.1.524 G "(NSP3_T1198I	NSP5_T24A	NS7b_F13A	NSP2_E345K	NS7b_L11I	N_S194L	NSP2_I367V	NSP13_A110T	NSP4_T28I	NSP3_K379R	Spike_A701V	NS8_I71V	NSP12_P323L	NSP13_M474I	Spike_D614G	NSP3_P340S	NSP13_L428F)"
hCoV-19/Malaysia/IMR_BT65183/2021 EPI_ISL_1972551 12/4/2021 Asia / Malaysia Human Male 33 Live Original B.1.524 G "(NSP3_T1198I	NSP5_T24A	NS7b_F13A	NSP2_E345K	NS7b_L11I	N_S194L	NSP2_I367V	NSP13_A110T	NSP4_T28I	NSP3_K379R	Spike_A701V	NS8_I71V	NSP12_P323L	NSP13_M474I	Spike_D614G	NSP3_P340S	NSP13_L428F)"
hCoV-19/Malaysia/IMR_BT68961/2021 EPI_ISL_1972552 12/4/2021 Asia / Malaysia Human Male 8 months Live Original B.1.524 G "(NSP3_T1198I	NSP5_T24A	NS7b_F13A	NSP2_E345K	NS7b_L11I	N_S194L	NSP2_I367V	NSP13_A110T	NSP4_T28I	NSP3_K379R	Spike_A701V	NS8_I71V	NSP12_P323L	NSP13_M474I	Spike_D614G	NSP3_P340S	NSP13_L428F)"
hCoV-19/Malaysia/IMR_BT86174/2021 EPI_ISL_1972553 12/4/2021 Asia / Malaysia Human Female 55 Live Original B.1.524 G "(NSP3_T1198I	NSP5_T24A	NS7b_F13A	NSP2_E345K	NS7b_L11I	N_S194L	NSP2_I367V	NSP13_A110T	NSP4_T28I	NSP3_K379R	Spike_A701V	NS8_I71V	NSP12_P323L	NSP13_M474I	Spike_D614G	NSP3_P340S	NSP13_L428F)"
hCoV-19/Malaysia/NPHL_14135/2020 EPI_ISL_1972891 26/3/2020 Asia / Malaysia / Melaka Human Melaka Cluster Site Female 24 Live Vero Nasopharyngeal swab B.1.36.36 G "(NSP12_P323L	Spike_D614G)"
hCoV-19/Malaysia/NPHL_61091/2020 EPI_ISL_1972893 29/4/2020 Asia / Malaysia / Selangor Human Selangor Cluster Site Female 38 Live Vero Nasopharyngeal swab B.1.1.29 GR "(NSP3_A1215T	N_R203K	N_S193I	N_G204R	NSP3_L1035F	NSP12_P323L	Spike_D614G)"
hCoV-19/Malaysia/NPHL_98435/2020 EPI_ISL_1972894 9/6/2020 Asia / Malaysia / Melaka Human Melaka Cluster Site Male 23 Live Vero Nasopharyngeal swab B.1.466 GH "(NSP3_D163Y	NS3_Q57H	NSP15_D39Y	NSP12_P323L	Spike_D614G	Spike_V1176F)"
hCoV-19/Malaysia/IMR_KB35090/2021 EPI_ISL_1973324 12/4/2021 Asia / Malaysia Human Female 52 Live Original B.1.351 GH "(E_P71L	NSP3_K837N	Spike_K417N	NSP6_S106del	Spike_E484K	Spike_A701V	Spike_N501Y	M_H155Y	NSP5_K100R	Spike_A243del	Spike_L18F	Spike_D215G	Spike_L244del	NSP6_G107del	NS3_A72S	N_T205I	NSP6_F108del	Spike_L242del	NS3_Q57H	NSP6_M164V	NSP2_T85I	Spike_D80A	NSP12_P323L	NS7a_T115I	N_Q9H	NSP5_K90R	Spike_D614G	NS3_S171L)"
hCoV-19/Malaysia/IMR_130617/2021 EPI_ISL_1973325 12/4/2021 Asia / Malaysia Human Male 2 Live Original AU.2 GH "(NSP15_D128Y	NSP6_L75F	NSP3_S126L	NSP16_E264G	NSP3_P822L	NSP13_S259L	Spike_N439K	NSP6_I49V	N_T205I	NS3_Q57H	Spike_G1251V	NS7a_P68L	Spike_P681R	NSP3_T350I	NSP12_P323L	Spike_D614G)"
hCoV-19/Malaysia/IMR_135190/2021 EPI_ISL_1973326 9/4/2021 Asia / Malaysia Human Female 39 Live Original AU.2 GH "(NSP15_D128Y	NSP13_S259L	NS6_L29del	NSP6_I49V	NS6_W27del	NS6_N28del	Spike_G1251V	Spike_P681R	NSP3_S1670F	NS6_D30del	NSP3_T350I	NS6_S25del	NS6_I26del	NSP6_L75F	NSP3_S126L	NSP16_E264G	NSP3_P822L	Spike_N439K	N_T205I	NS3_Q57H	N_V392L	NSP12_P323L	NS6_F22del	Spike_D614G	NS6_K23del	NS6_V24del)"
hCoV-19/Malaysia/IMR_135939/2021 EPI_ISL_1973327 7/4/2021 Asia / Malaysia Human Male 42 Live Original AU.2 GH "(NSP15_D128Y	NSP6_L75F	NSP3_S126L	NSP16_E264G	NSP3_P822L	NSP13_S259L	Spike_N439K	NS3_A72V	NSP6_I49V	N_T205I	NS3_Q57H	Spike_G1251V	Spike_P681R	NSP3_T350I	NSP12_P323L	NSP13_T61N	Spike_D614G)"
hCoV-19/Malaysia/IMR_135013/2021 EPI_ISL_1973328 5/4/2021 Asia / Malaysia Human Male 66 Live Original AU.2 GH "(NSP15_D128Y	NSP6_L75F	NSP3_S126L	NSP16_E264G	NSP3_P822L	NSP13_S259L	Spike_N439K	NS3_A72V	NSP6_I49V	N_T205I	NS3_Q57H	Spike_G1251V	Spike_P681R	NSP3_T350I	NSP12_P323L	Spike_D614G)"
hCoV-19/Malaysia/NPHL_37335/2020 EPI_ISL_2001429 14/4/2020 Asia / Malaysia / Negeri Sembilan Human Kuala Lumpur Cluster Site Female 7 Live Vero Nasopharyngeal and oropharyngeal swab B.1.516 GH "(N_T334I	NS3_Q57H	NSP2_T85I	NSP12_P323L	NSP12_D284Y	Spike_D614G)"
hCoV-19/Malaysia/NPHL_163809/2020 EPI_ISL_2009232 9/10/2020 Asia / Malaysia / Selangor Human Selangor Cluster Site Male 20 Live Vero Nasopharyngeal and throat swab B.1.524 G "(NSP3_T1198I	NSP5_T24A	N_S194L	NSP4_T28I	Spike_A701V	NSP12_P323L	Spike_D614G	NSP13_L428F)"
hCoV-19/Malaysia/NPHL_163831/2020 EPI_ISL_2009233 9/10/2020 Asia / Malaysia / Selangor Human Selangor Cluster Site Male 39 Live Vero Nasopharyngeal and throat swab B.1.524 G "(NSP3_T1198I	NSP5_T24A	N_S194L	NSP2_A318V	NSP4_T28I	E_V62F	Spike_A701V	NSP12_P323L	Spike_D614G	NSP13_L428F	NSP16_P236L)"
hCoV-19/Malaysia/NPHL_165585/2020 EPI_ISL_2009234 12/10/2020 Asia / Malaysia / Selangor Human Selangor Cluster Site Female 26 Live Vero Nasopharyngeal and oropharyngeal swab B.1.524 G "(NSP3_T1198I	NSP5_T24A	N_S194L	NSP4_T28I	Spike_A701V	NSP12_P323L	Spike_D614G	NSP13_L428F	NSP16_P236L)"
hCoV-19/Malaysia/NPHL_166119/2020 EPI_ISL_2009305 12/10/2020 Asia / Malaysia / Negeri Sembilan Human Negeri Sembilan Cluster Site Male 48 Live Vero Nasopharyngeal and oropharyngeal swab B.1.524 G "(NSP3_T1198I	NSP5_T24A	NSP8_P133S	N_S194L	Spike_K558N	NSP2_I367V	NSP4_T28I	Spike_A701V	NSP12_P323L	Spike_D614G	NSP13_L428F)"
hCoV-19/Malaysia/NPHL_166127/2020 EPI_ISL_2009529 12/10/2020 Asia / Malaysia / Negeri Sembilan Human Negeri Sembilan Cluster Site Male 43 Live Vero Combined Nasopharyngeal swab and Oropharyngeal swab B.1.524 G "(NSP3_T1198I	NSP5_T24A	NSP8_P133S	N_S194L	Spike_K558N	NSP2_I367V	NSP4_T28I	Spike_A701V	NSP12_P323L	Spike_D614G	NSP13_L428F)"
hCoV-19/Malaysia/NPHL_166134/2020 EPI_ISL_2009530 12/10/2020 Asia / Malaysia / Negeri Sembilan Human Negeri Sembilan Cluster Site Male 14 Live Vero Nasopharyngeal and oropharyngeal swab B.1.524 G "(NSP3_T1198I	NSP5_T24A	NSP8_P133S	N_S194L	Spike_K558N	NSP2_I367V	NSP4_T28I	Spike_A701V	NSP12_P323L	Spike_D614G	NSP13_L428F)"
hCoV-19/Malaysia/NPHL_166154/2020 EPI_ISL_2009595 12/10/2020 Asia / Malaysia / Negeri Sembilan Human Negeri Sembilan Cluster Site Male 32 Live Vero Nasopharyngeal and oropharyngeal swab B.1.524 G "(NSP3_T1198I	NSP5_T24A	NSP8_P133S	N_S194L	Spike_K558N	NSP2_I367V	NSP4_T28I	Spike_A701V	NSP12_P323L	Spike_D614G	NSP13_L428F)"
hCoV-19/Malaysia/IMR_K30214/2021 EPI_ISL_2020075 17/4/2021 Asia / Malaysia Human Female 15 Live Original B.1.351 GH "(E_P71L	NSP3_K837N	NSP3_K1019R	Spike_K417N	NSP6_S106del	Spike_E484K	Spike_A701V	Spike_N501Y	M_H155Y	NSP5_K100R	Spike_A243del	Spike_L18F	Spike_D215G	Spike_L244del	NSP6_G107del	NS3_A72S	N_T205I	NSP6_F108del	Spike_L242del	NS3_Q57H	NSP6_M164V	NSP2_T85I	Spike_D80A	NSP12_P323L	NS7a_T115I	N_Q9H	NSP5_K90R	Spike_D614G	NS3_S171L)"
hCoV-19/Malaysia/IMR_K30608/2021 EPI_ISL_2020076 17/4/2021 Asia / Malaysia Human Female 14 Live Original B.1.351 GH "(E_P71L	NSP3_K837N	NSP3_K1019R	Spike_K417N	NSP6_S106del	Spike_E484K	Spike_A701V	Spike_N501Y	M_H155Y	NSP5_K100R	Spike_A243del	Spike_L18F	Spike_D215G	Spike_L244del	NSP6_G107del	NS3_A72S	N_T205I	NSP6_F108del	Spike_L242del	NS3_Q57H	NSP6_M164V	NSP2_T85I	Spike_D80A	NSP12_P323L	NS7a_T115I	N_Q9H	NSP5_K90R	Spike_D614G	NS3_S171L)"
hCoV-19/Malaysia/IMR_K31160/2021 EPI_ISL_2020077 17/4/2021 Asia / Malaysia Human Female 13 Live Original B.1.351 GH "(E_P71L	NSP3_K837N	Spike_K417N	Spike_T250I	NSP6_S106del	Spike_E484K	Spike_A701V	Spike_N501Y	M_H155Y	NSP5_K100R	Spike_A243del	Spike_L18F	Spike_D215G	Spike_L244del	NSP6_G107del	NS3_A72S	N_T205I	NSP6_F108del	Spike_L242del	NS3_Q57H	NSP6_M164V	NSP2_T85I	Spike_D80A	NSP12_P323L	NS7a_T115I	N_Q9H	NSP5_K90R	Spike_D614G	NS3_S171L)"
hCoV-19/Malaysia/IMR_K30422/2021 EPI_ISL_2020078 17/4/2021 Asia / Malaysia Human Female 15 Live Original B.1.351 GH "(E_P71L	NSP3_K837N	NSP3_K1019R	Spike_K417N	NSP6_S106del	Spike_E484K	NSP6_T181I	Spike_A701V	Spike_N501Y	M_H155Y	NSP5_K100R	Spike_A243del	Spike_L18F	Spike_D215G	Spike_L244del	NSP6_G107del	NS3_A72S	N_T205I	NSP6_F108del	Spike_L242del	NS3_Q57H	NSP6_M164V	NSP2_T85I	Spike_D80A	NSP12_P323L	NS7a_T115I	N_Q9H	NSP5_K90R	Spike_D614G	NS3_S171L)"
hCoV-19/Malaysia/IMR_K120224/2021 EPI_ISL_2020165 17/4/2021 Asia / Malaysia Human Female 16 Live Original B.1.351 GH "(E_P71L	NSP3_K837N	Spike_K417N	NSP6_S106del	Spike_E484K	Spike_A701V	Spike_N501Y	M_H155Y	NSP5_K100R	Spike_A243del	Spike_L18F	Spike_D215G	Spike_L244del	NSP6_G107del	NS3_A72S	N_T205I	NSP6_F108del	Spike_L242del	NS3_Q57H	NSP6_M164V	NSP2_T85I	Spike_D80A	NSP12_P323L	NS7a_T115I	N_Q9H	NSP5_K90R	Spike_D614G	NS3_S171L)"
hCoV-19/Malaysia/IMR_K30776/2021 EPI_ISL_2020166 17/4/2021 Asia / Malaysia Human Female 17 Live Original B.1.351 GH "(E_P71L	NSP3_K837N	Spike_K417N	NSP6_S106del	Spike_E484K	Spike_A701V	Spike_N501Y	M_H155Y	NSP5_K100R	Spike_A243del	Spike_L18F	Spike_D215G	Spike_L244del	NSP6_G107del	NS3_A72S	N_T205I	NSP6_F108del	Spike_L242del	NS3_Q57H	NSP6_M164V	NSP2_T85I	Spike_D80A	NSP12_P323L	NS7a_T115I	N_Q9H	NSP5_K90R	Spike_D614G	NSP13_R337C	NS3_S171L)"
hCoV-19/Malaysia/IMR_K30504/2021 EPI_ISL_2020167 17/4/2021 Asia / Malaysia Human Female 15 Live Original B.1.351 GH "(E_P71L	NSP3_K837N	Spike_K417N	NSP6_S106del	Spike_E484K	Spike_A701V	Spike_N501Y	M_H155Y	NSP5_K100R	Spike_A243del	Spike_L18F	Spike_D215G	Spike_L244del	NSP6_G107del	NS3_A72S	N_T205I	NSP6_F108del	Spike_L242del	NS3_Q57H	NSP6_M164V	NSP2_T85I	Spike_D80A	NSP12_P323L	NS7a_T115I	N_Q9H	NSP5_K90R	Spike_D614G	NS3_S171L)"
hCoV-19/Malaysia/IMR_526430/2021 EPI_ISL_2020240 6/4/2021 Asia / Malaysia Human Female 35 Live Original AU.2 GH "(NSP6_M86I	NSP15_D128Y	NSP6_L75F	NSP3_S126L	NSP16_E264G	NSP3_P822L	NSP13_S259L	Spike_N439K	NS3_A72V	NSP6_I49V	N_T205I	NS3_Q57H	Spike_G1251V	Spike_P681R	NSP3_T350I	NSP12_P323L	Spike_D614G)"
hCoV-19/Malaysia/IMR_WC243015/2021 EPI_ISL_2090886 3/5/2021 Asia / Malaysia Human Male 45 Live Original B.1.351 GH "(E_P71L	NSP3_K837N	Spike_K417N	NS8_I121L	NSP6_S106del	Spike_E484K	NS6_T21I	Spike_A701V	Spike_N501Y	M_H155Y	NSP5_K100R	Spike_A243del	Spike_L18F	Spike_D215G	Spike_L244del	NSP6_G107del	NS3_A72S	N_T205I	NSP6_F108del	Spike_L242del	NS3_Q57H	NSP6_M164V	NSP2_T85I	NSP15_T48I	Spike_D80A	NSP12_P323L	N_Q9H	NSP5_K90R	Spike_D614G	NS3_S171L	N_Q418H	NSP3_S1699F)"
hCoV-19/Malaysia/IMR_WC243006/2021 EPI_ISL_2090887 3/5/2021 Asia / Malaysia Human Female 45 Live Original B.1.466.2 GH "(NSP6_L75F	NSP3_S126L	NSP3_K379E	NSP2_K45N	NSP3_P822L	NSP13_S259L	Spike_N439K	N_T205I	NS3_Q57H	Spike_L5F	Spike_P681R	NSP3_T350I	NSP12_P323L	Spike_D614G	N_D144H	N_P168S)"
hCoV-19/Malaysia/IMR_WC242932/2021 EPI_ISL_2090889 3/5/2021 Asia / Malaysia Human Male 28 Live Original B.1.524 G "(NSP3_T1198I	NSP5_T24A	NSP14_D390N	N_S194L	NSP4_T28I	NSP5_D33E	NSP4_A457V	Spike_A701V	NSP15_G13R	NSP12_P323L	Spike_D614G	NSP13_L428F	Spike_Q677H	NSP16_P236L)"
hCoV-19/Malaysia/IMR_WC242591/2021 EPI_ISL_2090890 3/5/2021 Asia / Malaysia Human Female 55 Live Original B.1.351 GH "(E_P71L	NSP3_K837N	Spike_K417N	NS8_I121L	NSP6_S106del	Spike_E484K	Spike_A701V	Spike_N501Y	M_H155Y	NSP5_K100R	Spike_A243del	Spike_L18F	Spike_D215G	Spike_L244del	NSP6_G107del	NS3_A72S	N_T205I	NSP6_F108del	Spike_L242del	NS3_Q57H	NSP6_M164V	NSP2_T85I	NSP15_T48I	Spike_D80A	NSP12_P323L	N_Q9H	NSP5_K90R	Spike_D614G	NS7a_I88F	NS3_R6T	NS3_S171L	N_Q418H	NSP3_S1699F)"
hCoV-19/Malaysia/IMR_WC2370061/2021 EPI_ISL_2090891 30/4/2021 Asia / Malaysia Human Female 70 unknown Original B.1.351 GH "(E_P71L	NSP3_K837N	Spike_K417N	NS8_I121L	NSP6_S106del	Spike_E484K	Spike_A701V	Spike_N501Y	M_H155Y	NSP5_K100R	Spike_A243del	Spike_L18F	Spike_D215G	Spike_L244del	NSP6_G107del	NS3_A72S	N_T205I	NSP6_F108del	Spike_L242del	NS3_Q57H	NSP6_M164V	NSP2_T85I	NSP15_T48I	Spike_D80A	NSP12_P323L	N_Q9H	NSP5_K90R	Spike_D614G	NS3_R6T	NS3_S171L	N_Q418H	NSP3_S1699F)"
hCoV-19/Malaysia/IMR_WC237137/2021 EPI_ISL_2091000 30/4/2021 Asia / Malaysia Human Male 26 Live Original B.1.351 GH "(E_P71L	NSP3_K837N	Spike_K417N	NS8_I121L	NSP6_S106del	Spike_E484K	Spike_A701V	Spike_N501Y	M_H155Y	NSP5_K100R	Spike_A243del	Spike_L18F	Spike_D215G	NS3_W128C	Spike_L244del	NSP6_G107del	NS3_A72S	N_T205I	NSP6_F108del	Spike_L242del	NS3_Q57H	NSP6_M164V	NSP2_T85I	NSP15_T48I	Spike_D80A	NSP12_P323L	N_Q9H	NSP5_K90R	Spike_D614G	NS3_S171L	N_Q418H	NSP3_S1699F)"
hCoV-19/Malaysia/IMR_682164/2021 EPI_ISL_2091020 29/4/2021 Asia / Malaysia Human Male unknown Live Original B.1.617.2 G "(N_D63G	N_R203M	NSP12_G671S	Spike_G142D	NSP6_T181I	NS3_S26L	Spike_P681R	Spike_R158del	NS7a_V82A	NSP3_P192L	Spike_F157del	Spike_T19R	NS7a_T120I	Spike_A222V	N_D377Y	Spike_D253A	M_I82T	NSP6_V149A	Spike_D950N	NSP3_P822L	NSP13_P77L	Spike_E156G	NSP4_A446V	Spike_T478K	NSP3_T1830I	NSP12_P323L	Spike_D614G	Spike_L452R)"
hCoV-19/Malaysia/IMR_MKAKB715439/2021 EPI_ISL_2091022 4/5/2021 Asia / Malaysia Human Male 52 Live Original B.1.466.2 GH "(NSP6_L75F	NSP3_S126L	N_H300Q	NSP3_P822L	NSP13_S259L	Spike_N439K	N_T205I	NS3_Q57H	NSP1_H110Y	Spike_P681R	NSP3_T350I	NSP12_P323L	Spike_D614G	NSP6_V149F)"
hCoV-19/Malaysia/IMR_02431/2021 EPI_ISL_2091024 2/5/2021 Asia / Malaysia Human Male unknown Live Original B.1.617.2 G "(NS7a_L116F	N_D63G	N_R203M	N_E62A	NSP12_G671S	Spike_G142D	NSP2_P129L	NS3_S26L	Spike_P681R	Spike_R158del	NSP3_H1274Y	NS7a_V82A	Spike_F157del	Spike_T19R	NS7a_T120I	NSP1_D75N	N_R385K	N_D377Y	M_I82T	NSP6_V149A	Spike_D950N	NSP3_P822L	NSP13_P77L	Spike_E156G	NSP4_A446V	NSP15_H234Y	Spike_T478K	NSP12_P323L	Spike_D614G	Spike_L452R)"
hCoV-19/Malaysia/HPUPM-ML6795-L1/2021 EPI_ISL_2151509 5/11/2020 Asia / Malaysia / Salak Human Male 4 unknown Original Nasopharyngeal swab B.1.36.16 GH "(N_S194L	NS3_Q57H	NSP12_P323L	Spike_D614G	NSP6_L37F	N_N196I)"
hCoV-19/Malaysia/HPUPM-ML7022-L2/2021 EPI_ISL_2151510 10/11/2020 Asia / Malaysia / Dengkil Human Male unknown unknown Original Nasopharyngeal swab B.1.36.16 GH "(NSP8_T148I	N_S194L	NS3_Q57H	NSP12_P323L	Spike_D614G	NSP6_L37F	N_N196I)"
hCoV-19/Malaysia/HPUPM-ML7055-L4/2021 EPI_ISL_2151541 10/11/2020 Asia / Malaysia / Dengkil Human Male unknown unknown Original Nasopharyngeal swab B.1.36.16 GH "(N_S194L	NS3_Q57H	NSP12_P323L	Spike_D614G	NSP6_L37F	N_N196I)"
hCoV-19/Malaysia/HPUPM-ML1652K-L12/2021 EPI_ISL_2151584 1/1/2021 Asia / Malaysia / Bukit Bintang Human Male 26 unknown Original Nasopharyngeal and oropharyngeal swab B.1.524 G "(NSP5_T24A	N_S194L	NSP4_A65V	NSP4_T28I	Spike_A701V	NSP12_P323L	Spike_D614G	NSP13_L428F	NSP16_P236L)"
hCoV-19/Malaysia/MGI_DNALAB-DM210308530/2021 EPI_ISL_2342546 27/3/2021 Asia / Malaysia / Selangor Human Female 62 unknown Original B.1.1.7 GRY "(Spike_H69del	NS8_Q27stop	NSP3_T183I	NSP3_E155G	Spike_T716I	NSP6_S106del	N_R203K	Spike_A570D	Spike_N501Y	NSP3_I1412T	NS8_R52I	NSP3_S1406F	Spike_P681H	Spike_Y144del	NSP3_T1482I	NSP6_G107del	NSP3_A890D	Spike_D1118H	NSP6_F108del	NS8_Y73C	N_G204R	NSP3_K97R	Spike_V70del	NSP12_P323L	Spike_D614G	NSP6_L37F	N_D3L	Spike_S982A	N_S235F)"
hCoV-19/Malaysia/MGI_DNALAB-DM210306321/2021 EPI_ISL_2342547 18/3/2021 Asia / Malaysia / Selangor Human Male 31 unknown Original B.1.524 G "(NSP3_T1198I	NSP5_T24A	Spike_L141F	N_S194L	NSP4_T28I	Spike_A701V	NSP12_D910Y	NSP12_P323L	NSP6_M183I	Spike_D614G	NSP13_L428F)"
hCoV-19/Malaysia/MGI_DNALAB-DM210400130/2021 EPI_ISL_2342548 1/4/2021 Asia / Malaysia / Selangor Human Male 33 unknown Original B.1.351 GH "(E_P71L	NSP3_K837N	Spike_K417N	NS8_I121L	NSP6_S106del	Spike_E484K	Spike_A701V	Spike_N501Y	M_H155Y	NSP5_K100R	Spike_A243del	Spike_L18F	Spike_D215G	Spike_L244del	NSP6_G107del	NS3_A72S	NSP10_H80Y	N_T205I	NSP6_F108del	Spike_L242del	NS3_Q57H	NSP6_M164V	NSP2_T85I	NSP15_T48I	Spike_D80A	NSP12_P323L	N_Q9H	NSP5_K90R	Spike_D614G	NS3_S171L	N_Q418H	NSP3_S1699F)"
hCoV-19/Malaysia/MGI_DNALAB-DM210400137/2021 EPI_ISL_2342549 2/4/2021 Asia / Malaysia / Selangor Human Female 21 unknown Original B.1.351 GH "(E_P71L	NSP3_K837N	Spike_K417N	NS8_I121L	NSP6_S106del	Spike_E484K	Spike_A701V	Spike_N501Y	M_H155Y	NSP5_K100R	Spike_A243del	Spike_L18F	Spike_D215G	Spike_L244del	NSP6_G107del	NS3_A72S	N_T205I	NSP6_F108del	Spike_L242del	NS3_Q57H	NSP6_M164V	NSP2_T85I	NSP15_T48I	Spike_D80A	NSP12_P323L	N_Q9H	NSP5_K90R	Spike_D614G	NS3_S171L	N_Q418H	NSP3_S1699F)"
hCoV-19/Malaysia/MGI_DNALAB-DM210400494/2021 EPI_ISL_2342550 3/4/2021 Asia / Malaysia / Selangor Human Female 21 unknown Original B.1.351 GH "(E_P71L	NSP3_K837N	Spike_K417N	NS8_I121L	NSP6_S106del	Spike_E484K	Spike_A701V	Spike_N501Y	M_H155Y	NSP5_K100R	Spike_A243del	Spike_L18F	Spike_D215G	Spike_L244del	NSP6_G107del	NS3_A72S	N_T205I	NSP6_F108del	Spike_L242del	NS3_Q57H	NSP6_M164V	NSP2_T85I	NSP15_T48I	Spike_D80A	NSP2_T149I	NSP12_P323L	N_Q9H	NSP5_K90R	Spike_D614G	NS3_S171L	N_Q418H	NSP3_S1699F)"
hCoV-19/Malaysia/MGI_DNALAB-DM210401175/2021 EPI_ISL_2342551 6/4/2021 Asia / Malaysia / Selangor Human Female 39 unknown Original B.1.351 GH "(E_P71L	NSP3_K837N	Spike_K417N	NS8_I121L	NSP6_S106del	Spike_E484K	Spike_A701V	Spike_N501Y	M_H155Y	NSP5_K100R	Spike_A243del	Spike_L18F	Spike_D215G	Spike_L244del	NSP6_G107del	NS3_A72S	N_T205I	NSP6_F108del	Spike_L242del	NS3_Q57H	NSP6_M164V	NSP2_T85I	NSP15_T48I	Spike_D80A	NSP12_P323L	N_Q9H	NSP5_K90R	Spike_D614G	NS3_S171L	N_Q418H	NSP3_S1699F)"
hCoV-19/Malaysia/MGI_DNALAB-DM210305753/2021 EPI_ISL_2342552 17/3/2021 Asia / Malaysia / Selangor Human Male 26 unknown Original B.1.524 G "(NSP3_T1198I	NSP5_T24A	NSP3_T1348I	N_S194L	NS3_L86F	NS8_A65V	NSP4_T28I	NSP3_P466S	Spike_A701V	NSP12_P323L	Spike_D614G	NSP13_L428F	NSP16_P236L)"
hCoV-19/Malaysia/MGI_DNALAB-DM210306781/2021 EPI_ISL_2342553 19/3/2021 Asia / Malaysia / Selangor Human Male 29 unknown Original B.1.524 G "(NSP3_T1198I	NSP5_T24A	N_S194L	NSP4_T28I	Spike_A701V	NS8_V32L	NSP3_S1375F	NSP12_P323L	Spike_D614G	NSP4_M33I	NSP13_L428F	NSP16_P236L)"
hCoV-19/Malaysia/MGI_DNALAB-DM210306940/2021 EPI_ISL_2342554 20/3/2021 Asia / Malaysia / Johor Human Female 28 unknown Original B.1.524 G "(NSP3_T1198I	NSP5_T24A	N_S194L	NSP13_S259L	NSP2_I367V	NSP13_A110T	NSP4_T28I	Spike_V622F	Spike_A701V	Spike_L5F	NSP14_D432G	NSP12_P323L	Spike_D614G	NSP3_P340S	NSP13_L428F	NSP16_L111F)"
hCoV-19/Malaysia/MGI_DNALAB-DM210307236/2021 EPI_ISL_2342555 22/3/2021 Asia / Malaysia / Johor Human Female 22 unknown Original B.1.524 G "(NSP3_T1198I	NSP5_T24A	N_S194L	NSP4_T28I	Spike_A701V	NSP12_P323L	Spike_D614G	NSP13_L428F)"
hCoV-19/Malaysia/MGI_DNALAB-DM210307242/2021 EPI_ISL_2342556 22/3/2021 Asia / Malaysia / Kuala Lumpur Human Female 33 unknown Original B.1.524 G "(NSP3_T1198I	NSP5_T24A	NSP3_T1348I	N_S194L	NS3_L86F	NS8_A65V	NSP4_T28I	NSP3_P466S	Spike_A701V	NSP12_P323L	Spike_D614G	NSP13_L428F	NSP16_P236L)"
hCoV-19/Malaysia/MGI_DNALAB-DM210308182/2021 EPI_ISL_2342557 25/3/2021 Asia / Malaysia / Selangor Human unknown 28 unknown Original B.1.524 G "(NSP3_T1198I	NSP5_T24A	NSP3_T1348I	N_S194L	NS3_L86F	NS8_A65V	NSP4_T28I	NSP3_P466S	Spike_A701V	NSP12_P323L	Spike_D614G	NSP13_L428F	NSP16_P236L)"
hCoV-19/Malaysia/MGI_DNALAB-DM210308884/2021 EPI_ISL_2342558 27/3/2021 Asia / Malaysia / Johor Human Male 32 unknown Original B.1.524 G "(NSP3_T1198I	NSP5_T24A	N_S194L	NSP2_I367V	NSP13_A110T	NSP15_M209V	NSP4_T28I	Spike_A701V	NS8_R101H	NSP12_P323L	NSP2_E148D	Spike_D614G	NSP3_P340S	NSP13_L428F)"
hCoV-19/Malaysia/MGI_DNALAB-DM210309081/2021 EPI_ISL_2342559 27/3/2021 Asia / Malaysia / Selangor Human Female 51 unknown Original B.1.524 G "(NSP3_T1198I	NSP5_T24A	N_S194L	NSP15_V35F	NSP4_T28I	NSP14_L177F	Spike_A701V	NS3_A103T	NSP4_V294A	NSP12_P323L	Spike_D614G	NSP13_L428F	NSP16_P236L)"
hCoV-19/Malaysia/MGI_DNALAB-DM210309859/2021 EPI_ISL_2342560 31/3/2021 Asia / Malaysia / Johor Human Male 32 unknown Original B.1.524 G "(NSP3_T1198I	NSP5_T24A	N_S194L	NSP2_I367V	NSP13_A110T	NSP15_M209V	NSP4_T28I	Spike_A701V	NS8_R101H	NSP12_P323L	NSP2_E148D	Spike_D614G	NSP3_P340S	NSP13_L428F)"
hCoV-19/Malaysia/MGI_DNALAB-DM210309893/2021 EPI_ISL_2342561 31/3/2021 Asia / Malaysia / Johor Human unknown 29 unknown Original B.1.524 G "(NSP3_T1198I	NSP5_T24A	N_S194L	NSP2_I367V	NSP13_A110T	NSP15_M209V	NSP4_T28I	Spike_A701V	NS8_R101H	NSP12_P323L	NSP2_E148D	Spike_D614G	NSP3_P340S	NSP13_L428F)"
hCoV-19/Malaysia/MGI_DNALAB-DM210400333/2021 EPI_ISL_2342562 2/4/2021 Asia / Malaysia / Johor Human Male 34 unknown Original B.1.524 G "(NSP3_T1198I	NSP5_T24A	N_S194L	NSP4_T28I	NSP14_L177F	Spike_A701V	Spike_P272L	NS8_V81F	NSP10_P84S	NSP4_V294A	NSP14_A344S	NSP3_T350I	NSP12_P323L	NSP3_Q1884H	Spike_D614G	NSP13_L428F	NSP16_P236L	NSP14_A371V)"
hCoV-19/Malaysia/MGI_DNALAB-DM210400334/2021 EPI_ISL_2342563 2/4/2021 Asia / Malaysia / Johor Human Male 34 unknown Original B.1.524 G "(NSP3_T1198I	NSP5_T24A	N_S194L	NSP4_T28I	NSP14_L177F	Spike_A701V	Spike_P272L	NS8_V81F	NSP10_P84S	NSP4_V294A	NSP14_A344S	NSP3_T350I	NSP12_P323L	NSP3_Q1884H	Spike_D614G	NSP13_L428F	NSP16_P236L	NSP14_A371V)"
hCoV-19/Malaysia/MGI_DNALAB-DM210401060/2021 EPI_ISL_2342564 5/4/2021 Asia / Malaysia / Selangor Human Male 31 unknown Original B.1.466.2 GH "(NSP6_L75F	NSP3_S126L	NSP3_P822L	NSP13_S259L	Spike_N439K	N_T205I	NS3_Q57H	Spike_L5F	NSP3_H1841Y	Spike_P681R	NSP3_T350I	NSP12_P323L	Spike_D614G	N_D144H	N_P168S)"
hCoV-19/Malaysia/MGI_DNALAB-DM210401409/2021 EPI_ISL_2342565 6/4/2021 Asia / Malaysia / Selangor Human Female 53 unknown Original B.1.524 G "(NSP3_T1198I	NSP5_T24A	N_S194L	N_D63N	NSP4_T28I	Spike_A701V	NSP12_P323L	Spike_D614G	NSP13_L428F	NSP16_P236L	NSP12_V174I)"
hCoV-19/Malaysia/MGI_HPUPM-ML0319K/2020 EPI_ISL_2342566 16/12/2020 Asia / Malaysia Human unknown unknown unknown Original B.1.524 G "(NSP3_T1198I	NSP5_T24A	N_S194L	NSP4_T28I	NSP12_D194N	Spike_A701V	Spike_R214L	NSP3_V418F	NSP3_P236L	NSP12_P323L	Spike_D614G	NSP13_L428F	NSP16_P236L)"
hCoV-19/Malaysia/MGI_HPUPM-ML605K/2020 EPI_ISL_2342567 17/12/2020 Asia / Malaysia Human unknown unknown unknown Original B.1.524 G "(NSP3_T1198I	NSP5_T24A	N_S194L	NSP4_T28I	Spike_A701V	Spike_R214L	NSP3_V418F	NSP12_P323L	Spike_S884F	NSP5_M276I	Spike_D614G	Spike_Q414K	NSP13_L428F	NSP16_P236L)"
hCoV-19/Malaysia/MGI_HPUPM-ML1059K/2020 EPI_ISL_2342568 24/12/2020 Asia / Malaysia Human unknown unknown unknown Original B.1.524 G "(NSP3_T1198I	NSP5_T24A	N_S194L	NSP4_T28I	Spike_A701V	Spike_R214L	NSP3_V418F	NSP12_P323L	Spike_D614G	NSP13_L428F	NSP16_P236L	Spike_P26L)"
hCoV-19/Malaysia/MGI_HPUPM-ML1074K/2020 EPI_ISL_2342569 24/12/2020 Asia / Malaysia Human unknown unknown unknown Original B.1.524 G "(NSP3_T1198I	NSP5_T24A	NSP13_R392C	N_S194L	NSP4_T28I	Spike_A701V	Spike_R214L	NSP3_V418F	NSP12_P323L	Spike_D614G	NSP13_L428F	NSP16_P236L	Spike_P26L)"
hCoV-19/Malaysia/MGI_HPUPM-ML1084K/2020 EPI_ISL_2342570 24/12/2020 Asia / Malaysia Human unknown unknown unknown Original B.1.524 G "(NSP3_T1198I	NSP5_T24A	N_S194L	NSP4_T28I	Spike_A701V	Spike_R214L	NSP3_V418F	NSP12_P323L	Spike_D614G	NSP13_L428F	NSP16_P236L	Spike_P26L)"
hCoV-19/Malaysia/MGI_HPUPM-ML1085K/2020 EPI_ISL_2342571 24/12/2020 Asia / Malaysia Human unknown unknown unknown Original B.1.524 G "(NSP3_T1198I	NSP5_T24A	NSP13_R392C	N_S194L	NSP4_T28I	Spike_A701V	Spike_R214L	NSP3_V418F	NSP12_P323L	Spike_D614G	NSP13_L428F	NSP16_P236L	Spike_P26L)"
hCoV-19/Malaysia/MGI_HPUPM-ML1199K/2020 EPI_ISL_2342572 24/12/2020 Asia / Malaysia Human unknown unknown unknown Original B.1.524 G "(NSP3_T1198I	NSP5_T24A	N_S194L	NSP4_T28I	Spike_A701V	Spike_R214L	NSP3_V418F	NSP12_P323L	Spike_D614G	NSP13_L428F	NSP16_P236L	Spike_P26L)"
hCoV-19/Malaysia/MGI_HPUPM-ML1266K/2020 EPI_ISL_2342573 24/12/2020 Asia / Malaysia Human unknown unknown unknown Original B.1.524 G "(NSP3_T1198I	NSP5_T24A	N_S194L	NSP4_T28I	Spike_A701V	Spike_R214L	NSP3_V418F	NSP12_P323L	Spike_D614G	NSP13_L428F	NSP16_P236L	Spike_P26L)"
hCoV-19/Malaysia/MGI_HPUPM-ML1369K/2020 EPI_ISL_2342574 29/12/2020 Asia / Malaysia / Negeri Sembilan Human Male unknown unknown Original B.1.36.16 GH "(Spike_G72V	N_S194L	NS3_Q57H	NSP2_E453D	NSP12_P323L	Spike_D614G	NSP6_L37F	N_N196I)"
hCoV-19/Malaysia/MGI_HPUPM-ML1376K/2020 EPI_ISL_2342575 29/12/2020 Asia / Malaysia / Negeri Sembilan Human Male unknown unknown Original B.1.36.16 GH "(N_S194L	NS3_Q57H	NSP2_E453D	NSP12_P323L	Spike_D614G	NSP6_L37F	N_N196I)"
hCoV-19/Malaysia/MGI_HPUPM-ML1378K/2020 EPI_ISL_2342576 29/12/2020 Asia / Malaysia / Negeri Sembilan Human Male unknown unknown Original B.1.36.16 GH "(N_S194L	NS3_Q57H	NSP2_E453D	NSP12_P323L	Spike_D614G	NSP6_L37F	N_N196I)"
hCoV-19/Malaysia/MGI_HPUPM-ML1396K/2020 EPI_ISL_2342577 30/12/2020 Asia / Malaysia / Negeri Sembilan Human Male unknown unknown Original B.1.36.16 GH "(Spike_A163V	N_S194L	NS3_Q57H	N_S21L	NSP14_A138V	NSP12_P323L	Spike_D614G	NSP6_L37F	N_N196I)"
hCoV-19/Malaysia/MGI_HPUPM-ML1397K/2020 EPI_ISL_2342578 30/12/2020 Asia / Malaysia / Negeri Sembilan Human Male unknown unknown Original B.1.36.16 GH "(Spike_A163V	N_S194L	NS3_Q57H	NSP14_A138V	NSP12_P323L	Spike_D614G	NSP6_L37F	N_N196I)"
hCoV-19/Malaysia/MGI_HPUPM-ML1505K/2020 EPI_ISL_2342579 30/12/2020 Asia / Malaysia Human Male 28 unknown Original B.1.524 G "(NSP3_T1198I	NSP5_T24A	M_I73V	N_S194L	NSP4_T28I	Spike_A701V	Spike_R214L	NSP3_V418F	NSP12_P323L	Spike_D614G	NSP13_L428F	NSP16_P236L)"
hCoV-19/Malaysia/MGI_HPUPM-ML1590K/2020 EPI_ISL_2342580 30/12/2020 Asia / Malaysia Human unknown unknown unknown Original B.1.524 G "(NSP3_T1198I	NSP5_T24A	NSP3_V1506F	M_L17F	N_S194L	NSP2_D114E	NSP5_M82I	NS3_T89I	NSP4_T28I	Spike_A701V	NSP12_P323L	Spike_D614G	NSP2_G438C	NSP13_L428F	NSP16_P236L)"
hCoV-19/Malaysia/MGI_HPUPM-ML1657K/2021 EPI_ISL_2342581 1/1/2021 Asia / Malaysia Human unknown unknown unknown Original B.1.524 G "(NSP3_T1198I	NSP5_T24A	N_S194L	NSP4_T28I	Spike_A701V	Spike_R214L	N_A182S	NSP3_V418F	NSP12_P323L	Spike_D614G	NSP6_L37F	NSP13_L428F	NSP16_P236L)"
hCoV-19/Malaysia/MGI_HPUPM-ML1973K/2021 EPI_ISL_2342582 14/1/2021 Asia / Malaysia / Selangor Human Male 24 unknown Original B.1.524 G "(NSP3_T1198I	NSP5_T24A	Spike_L452M	N_S194L	NSP2_I367V	NSP4_T28I	Spike_A701V	NSP3_T864I	NSP12_P323L	Spike_D614G	NSP13_L428F)"
hCoV-19/Malaysia/MGI_HPUPM-ML2450K/2021 EPI_ISL_2342583 21/1/2021 Asia / Malaysia / Selangor Human Female 39 unknown Original B.1 G "(NSP3_T1198I	NSP5_T24A	N_S194L	NSP4_T28I	NS3_W45L	Spike_A701V	NSP5_L89F	NSP12_P323L	Spike_D614G	NSP2_S122F	NSP6_L37F	NSP13_L428F	Spike_S640F	NSP16_P236L)"
hCoV-19/Malaysia/MGI_HPUPM-ML2451K/2021 EPI_ISL_2342584 21/1/2021 Asia / Malaysia / Kuala Lumpur Human Male 39 unknown Original B.1 G "(NSP3_T1198I	NSP5_T24A	N_S194L	NSP4_T28I	NS3_W45L	Spike_A701V	NSP5_L89F	NSP12_P323L	Spike_D614G	NSP2_S122F	NSP6_L37F	NSP13_L428F	Spike_S640F	NSP16_P236L)"
hCoV-19/Malaysia/MGI_MGI17/2020 EPI_ISL_2342585 11/11/2020 Asia / Malaysia / Negeri Sembilan Human Male 35 Live Original B.1.524 G "(NSP3_T1198I	NSP5_T24A	N_S194L	NSP4_T28I	Spike_A701V	NSP3_S1296F	NSP12_P323L	Spike_D614G	NSP13_L428F	NSP16_P236L)"
hCoV-19/Malaysia/MGI_MGI18/2020 EPI_ISL_2342586 11/11/2020 Asia / Malaysia / Negeri Sembilan Human Male 53 Live Original B.1.524 G "(NSP3_T1198I	NSP5_T24A	N_S194L	NSP4_T28I	Spike_A701V	NSP12_P323L	Spike_D614G	N_P383L	NSP13_L428F	NSP16_P236L)"
hCoV-19/Malaysia/MGI_MGI19/2020 EPI_ISL_2342587 11/11/2020 Asia / Malaysia / Negeri Sembilan Human Male 18 Live Original B.1.524 G "(NSP3_T1198I	NSP5_T24A	N_S194L	NSP4_T28I	Spike_A701V	NSP12_P323L	Spike_D614G	N_P383L	NSP13_L428F	NSP16_P236L)"
hCoV-19/Malaysia/MGI_MGI21/2020 EPI_ISL_2342588 17/12/2020 Asia / Malaysia / Negeri Sembilan Human Female 45 Live Original B.1.36.16 GH "(NSP14_D379Y	N_S194L	NS3_Q57H	NSP12_P323L	Spike_D614G	NSP6_L37F	N_N196I)"
hCoV-19/Malaysia/MGI_MGI22/2020 EPI_ISL_2342589 17/12/2020 Asia / Malaysia / Negeri Sembilan Human unknown unknown Live Original B.1.36.16 GH "(N_S194L	NS3_Q57H	NSP2_E453D	NSP12_P323L	Spike_D614G	NSP6_L37F	N_N196I)"
hCoV-19/Malaysia/MGI_MGI23/2020 EPI_ISL_2342590 17/12/2020 Asia / Malaysia / Negeri Sembilan Human Male unknown Live Original B.1.36.16 GH "(Spike_A163V	N_S194L	NS3_Q57H	NSP14_A138V	NSP12_P323L	Spike_D614G	NSP6_L37F	N_N196I)"
hCoV-19/Malaysia/MGI_MGI25/2020 EPI_ISL_2342591 17/12/2020 Asia / Malaysia / Negeri Sembilan Human unknown unknown Live Original B.1.36.16 GH "(Spike_A163V	NSP2_I293T	N_S194L	NS3_Q57H	NSP14_A138V	NSP12_P323L	Spike_D614G	NSP6_L37F	N_N196I)"
hCoV-19/Malaysia/MGI_MGI26/2020 EPI_ISL_2342592 17/12/2020 Asia / Malaysia / Negeri Sembilan Human Male unknown Live Original B.1.36.16 GH "(Spike_A163V	N_S194L	NS3_Q57H	NSP14_A138V	NSP12_P323L	Spike_D614G	NSP6_L37F	N_N196I)"
hCoV-19/Malaysia/MGI_MGI27/2020 EPI_ISL_2342593 17/12/2020 Asia / Malaysia / Negeri Sembilan Human unknown unknown Live Original B.1.36.16 GH "(Spike_A163V	N_S194L	NS3_Q57H	NSP14_A138V	NSP12_P323L	Spike_D614G	NSP6_L37F	N_N196I)"
hCoV-19/Malaysia/MGI_MGI28/2020 EPI_ISL_2342594 17/12/2020 Asia / Malaysia / Negeri Sembilan Human Male unknown Live Original B.1.36.16 GH "(N_S194L	NS3_Q57H	NSP2_E453D	NSP12_P323L	Spike_D614G	NSP6_L37F	N_N196I)"
hCoV-19/Malaysia/MGI_MGI29/2020 EPI_ISL_2342595 17/12/2020 Asia / Malaysia / Negeri Sembilan Human Male unknown Live Original B.1.36.16 GH "(N_S194L	NS3_Q57H	NSP2_E453D	NSP12_P323L	Spike_D614G	NSP6_L37F	N_N196I)"
hCoV-19/Malaysia/MGI_MGI32/2020 EPI_ISL_2342596 17/12/2020 Asia / Malaysia / Negeri Sembilan Human Male unknown Live Original B.1.36.16 GH "(N_S194L	NS3_Q57H	NSP2_E453D	NSP12_P323L	Spike_D614G	NSP6_L37F	N_N196I)"
hCoV-19/Malaysia/MGI_MGI33/2020 EPI_ISL_2342597 17/12/2020 Asia / Malaysia / Negeri Sembilan Human unknown unknown Live Original B.1.36.16 GH "(N_S194L	NS3_Q57H	NSP2_E453D	NSP12_P323L	Spike_D614G	NSP6_L37F	N_N196I)"
hCoV-19/Malaysia/MGI_MGI34/2020 EPI_ISL_2342598 17/12/2020 Asia / Malaysia / Negeri Sembilan Human Male unknown Live Original B.1.36.16 GH "(N_S194L	NS3_Q57H	NSP2_E453D	NSP12_P323L	Spike_D614G	NSP6_L37F	N_N196I)"
hCoV-19/Malaysia/MGI_MGI36/2020 EPI_ISL_2342599 17/12/2020 Asia / Malaysia / Negeri Sembilan Human unknown unknown Live Original B.1.36.16 GH "(N_S194L	NS3_Q57H	NSP2_E453D	NSP12_P323L	Spike_D614G	NSP6_L37F	N_N196I)"
hCoV-19/Malaysia/UNIMAS-15740/2020 EPI_ISL_2367480 3/11/2020 Asia / Malaysia / Sarawak Human Male 23 unknown Original Oropharyngeal swab B.1.524 G "(NSP3_T1198I	NSP5_T24A	NSP3_K610E	N_S194L	NSP4_T28I	Spike_A701V	NSP12_P323L	Spike_D614G	NSP13_L428F)"
hCoV-19/Malaysia/UNIMAS-15820/2020 EPI_ISL_2367481 17/12/2020 Asia / Malaysia / Sarawak Human Male 23 unknown Original Oropharyngeal swab B.1.524 G "(NSP3_T1198I	NSP5_T24A	N_S194L	NS3_I186T	NSP4_T28I	NSP6_I189V	Spike_A701V	NS3_L101F	NSP12_P323L	Spike_D614G	NSP13_L428F	NSP16_P236L)"
hCoV-19/Malaysia/UNIMAS-B103/2021 EPI_ISL_2367482 10/1/2021 Asia / Malaysia / Sarawak Human Male 58 unknown Original Oropharyngeal swab B.1.470 GH "(NS3_Q57H	NSP4_A446V	Spike_D215Y	NSP12_A529V	NSP12_V827L	NSP12_P323L	Spike_D614G	NSP3_A861V	NSP16_K160R	Spike_Q677H	NSP12_P227L)"
hCoV-19/Malaysia/UNIMAS-B101/2021 EPI_ISL_2367483 8/1/2021 Asia / Malaysia / Sarawak Human Female 55 unknown Original Oropharyngeal swab B.1.470 GH "(NS3_Q57H	NSP4_A446V	Spike_D215Y	NSP12_A529V	NSP12_V827L	NSP12_P323L	Spike_D614G	NSP3_A861V	NSP16_K160R	Spike_Q677H	NSP12_P227L)"
hCoV-19/Malaysia/UNIMAS-B100/2021 EPI_ISL_2367484 9/1/2021 Asia / Malaysia / Sarawak Human Male 54 unknown Original Oropharyngeal swab B.1.470 GH "(NS3_Q57H	NSP4_A446V	Spike_D215Y	NSP12_A529V	NSP12_V827L	NSP12_P323L	Spike_D614G	NSP3_A861V	NSP16_K160R	Spike_Q677H	NSP12_P227L)"
hCoV-19/Malaysia/UNIMAS-B097/2021 EPI_ISL_2367485 8/1/2021 Asia / Malaysia / Sarawak Human Female 38 unknown Original Oropharyngeal swab B.1.470 GH "(NS3_Q57H	NSP4_A446V	Spike_D215Y	NSP12_A529V	NSP12_V827L	NSP12_P323L	Spike_D614G	NSP3_A861V	NSP16_K160R	Spike_Q677H	NSP12_P227L)"
hCoV-19/Malaysia/UNIMAS-B095/2021 EPI_ISL_2367486 8/1/2021 Asia / Malaysia / Sarawak Human unknown unknown unknown Original Oropharyngeal swab B.1.470 GH "(NS3_Q57H	NSP4_A446V	Spike_D215Y	NSP12_A529V	NSP12_V827L	NSP12_P323L	Spike_D614G	NSP3_A861V	NSP16_K160R	Spike_Q677H	NSP12_P227L)"
hCoV-19/Malaysia/UNIMAS-B094/2021 EPI_ISL_2367487 4/1/2021 Asia / Malaysia / Sarawak Human Female 31 unknown Original Oropharyngeal swab B.1.470 GH "(NS3_Q57H	NSP4_A446V	Spike_D215Y	NSP12_A529V	NSP12_V827L	NSP12_P323L	Spike_D614G	NSP3_A861V	NSP16_K160R	Spike_Q677H	NSP12_P227L)"
hCoV-19/Malaysia/UNIMAS-B096/2021 EPI_ISL_2367488 8/1/2021 Asia / Malaysia / Sarawak Human Female 38 unknown Original Oropharyngeal swab B.1.470 GH "(NS3_Q57H	NSP4_A446V	Spike_D215Y	NSP12_A529V	NSP12_V827L	NSP12_P323L	Spike_D614G	NSP3_A861V	NSP16_K160R	Spike_Q677H	NSP12_P227L)"
hCoV-19/Malaysia/UNIMAS-15900/2021 EPI_ISL_2367489 8/1/2021 Asia / Malaysia / Sarawak Human Female unknown unknown Original Oropharyngeal swab B.1.524 G "(NSP3_T1198I	NSP5_T24A	N_S194L	NSP13_A403S	NSP4_T28I	Spike_A701V	NS3_Y141H	NSP12_D910Y	NSP9_D78N	NSP12_P323L	NSP6_M183I	Spike_D614G	NSP3_K1916stop	NSP13_L428F)"
hCoV-19/Malaysia/UNIMAS-15899/2021 EPI_ISL_2367490 6/1/2021 Asia / Malaysia / Sarawak Human Male 32 unknown Original Oropharyngeal swab B.1.524 G "(NSP3_T1198I	NSP5_T24A	N_S194L	NSP2_I367V	NSP13_A110T	NSP4_T28I	Spike_A701V	NSP12_P323L	Spike_D614G	NSP3_P340S	NSP13_L428F)"
hCoV-19/Malaysia/UNIMAS-15896/2021 EPI_ISL_2367491 9/1/2021 Asia / Malaysia / Sarawak Human Female 38 unknown Original Oropharyngeal swab B.1.470 GH "(NS3_Q57H	NSP4_A446V	Spike_D215Y	NSP12_A529V	NSP12_V827L	NSP12_P323L	Spike_D614G	NSP3_A861V	NSP16_K160R	Spike_Q677H	NSP12_P227L	Spike_V308A)"
hCoV-19/Malaysia/UNIMAS-15898/2021 EPI_ISL_2367492 6/1/2021 Asia / Malaysia / Sarawak Human Male 86 unknown Original Oropharyngeal swab B.1.470 GH "(NS7b_H37L	NS3_Q57H	NSP4_A446V	NSP12_A529V	NSP2_N133K	NSP12_P323L	Spike_D614G	NSP16_K160R	Spike_Q677H	NSP12_P227L)"
hCoV-19/Malaysia/UNIMAS-15890/2021 EPI_ISL_2367493 11/1/2021 Asia / Malaysia / Sarawak Human Female 35 unknown Original Oropharyngeal swab B.1.524 G "(NSP3_T1198I	NSP5_T24A	N_S194L	NSP4_T28I	E_V62F	Spike_A701V	Spike_R214L	NSP3_V418F	NSP12_P323L	Spike_D614G	NSP13_L428F	NSP16_P236L)"
hCoV-19/Malaysia/UNIMAS-15875/2021 EPI_ISL_2367494 10/1/2021 Asia / Malaysia / Sarawak Human Male unknown unknown Original Oropharyngeal swab B.1.470 GH "(NS3_Q57H	NSP4_A446V	Spike_D215Y	NSP12_A529V	NSP12_V827L	NSP12_P323L	Spike_D614G	NSP16_K160R	Spike_Q677H	NSP12_P227L)"
hCoV-19/Malaysia/UNIMAS-15871/2021 EPI_ISL_2367495 9/1/2021 Asia / Malaysia / Sarawak Human Female unknown unknown Original Oropharyngeal swab B.1 GH "(Spike_E471K	NS3_Q57H	NSP4_A446V	Spike_D215Y	NSP12_A529V	NSP12_V827L	NSP12_P323L	Spike_D614G	NSP16_K160R	Spike_Q677H)"
hCoV-19/Malaysia/UNIMAS-15862/2021 EPI_ISL_2367496 8/1/2021 Asia / Malaysia / Sarawak Human Male 45 unknown Original Oropharyngeal swab B.1.470 GH "(NS3_Q57H	NSP4_A446V	Spike_D215Y	NSP12_A529V	NSP12_V827L	NSP12_P323L	Spike_D614G	NSP3_A861V	NSP16_K160R	Spike_Q677H	NSP12_P227L)"
hCoV-19/Malaysia/UNIMAS-15859/2021 EPI_ISL_2367497 7/1/2021 Asia / Malaysia / Sarawak Human Male 30 unknown Original Oropharyngeal swab B.1.524 G "(NSP3_T1198I	NSP5_T24A	NS3_H78Y	N_S194L	NSP4_T28I	Spike_A701V	NSP12_P323L	Spike_D614G	NSP13_L428F	NSP16_P236L)"
hCoV-19/Malaysia/UNIMAS-15843/2020 EPI_ISL_2367498 31/12/2020 Asia / Malaysia / Sarawak Human Male 29 unknown Original Oropharyngeal swab B.1.470 GH "(NS3_Q57H	NSP4_A446V	Spike_D215Y	NSP12_A529V	NSP12_V827L	NSP12_P323L	Spike_D614G	NSP3_A861V	NSP16_K160R	Spike_Q677H	NSP12_P227L)"
hCoV-19/Malaysia/UNIMAS-15840/2021 EPI_ISL_2367499 1/1/2021 Asia / Malaysia / Sarawak Human Male 11 unknown Original Oropharyngeal swab B.1 G "(N_L139F	NSP16_L126F	Spike_D215H	NSP9_V76A	NSP4_S386F	NSP4_A446V	N_Q181H	NSP12_P323L	NS3_A51E	Spike_D614G	N_P199L	NSP4_T492I	NSP4_T295I)"
hCoV-19/Malaysia/UNIMAS-15834/2020 EPI_ISL_2367500 24/12/2020 Asia / Malaysia / Sarawak Human unknown unknown unknown Original Oropharyngeal swab B.1.441 GH "(Spike_L18F	NSP3_R649K	NS3_Q57H	NS3_K75N	NSP12_P323L	NSP3_L431F	Spike_A243S	Spike_P681H	Spike_D614G	Spike_D80Y	NSP3_P841Q	NSP8_T141M	NSP12_P227L)"
hCoV-19/Malaysia/UNIMAS-15832/2020 EPI_ISL_2367501 27/12/2020 Asia / Malaysia / Sarawak Human Female 39 unknown Original Oropharyngeal swab B.1 G "(N_L139F	Spike_D215H	NSP9_V76A	NSP4_S386F	NSP4_A446V	N_Q181H	NSP12_P323L	NS3_A51E	Spike_D614G	N_P199L	NSP4_T492I	NSP4_T295I)"
hCoV-19/Malaysia/UNIMAS-15938/2021 EPI_ISL_2367502 19/1/2021 Asia / Malaysia / Sarawak Human Female 29 unknown Original Oropharyngeal swab AU.2 GH "(NSP15_D128Y	NSP6_L75F	NSP3_S126L	NSP3_P822L	NSP13_S259L	Spike_N439K	NSP6_I49V	N_T205I	NS3_Q57H	Spike_G1251V	Spike_P681R	NSP3_T350I	NSP12_P323L	Spike_D614G)"
hCoV-19/Malaysia/UNIMAS-15939/2021 EPI_ISL_2367503 17/1/2021 Asia / Malaysia / Sarawak Human Male 65 unknown Original Oropharyngeal swab AU.2 GH "(NSP15_D128Y	NSP6_L75F	NSP3_S126L	NSP3_P822L	NSP13_S259L	Spike_N439K	NSP6_I49V	N_T205I	NS3_Q57H	Spike_G1251V	Spike_P681R	NSP3_T350I	NSP12_P323L	Spike_D614G)"
hCoV-19/Malaysia/UNIMAS-15949/2021 EPI_ISL_2367504 21/1/2021 Asia / Malaysia / Sarawak Human Female 31 unknown Original Oropharyngeal swab AU.2 GH "(NSP15_D128Y	NSP6_L75F	NSP3_S126L	NS8_Q27stop	NSP16_E264G	NSP3_P822L	NSP13_S259L	Spike_N439K	NSP6_I49V	N_T205I	NS3_Q57H	Spike_G1251V	Spike_P681R	NSP3_T350I	NSP12_P323L	Spike_D614G)"
hCoV-19/Malaysia/UNIMAS-15960/2021 EPI_ISL_2367505 15/1/2021 Asia / Malaysia / Sarawak Human Male 45 unknown Original Oropharyngeal swab AU.2 GH "(NSP15_D128Y	NSP6_L75F	NSP3_S126L	NSP8_Q157K	NSP8_V160E	NSP3_P822L	NSP13_S259L	Spike_N439K	NSP6_I49V	N_T205I	NS3_Q57H	Spike_G1251V	Spike_P681R	NSP3_T350I	NSP12_P323L	Spike_D614G)"
hCoV-19/Malaysia/UNIMAS-15961/2021 EPI_ISL_2367506 15/1/2021 Asia / Malaysia / Sarawak Human Female 31 unknown Original Oropharyngeal swab AU.2 GH "(NSP15_D128Y	NSP6_L75F	NSP3_S126L	NSP16_E264G	NSP3_P822L	NSP13_S259L	Spike_N439K	NSP6_I49V	N_T205I	NS3_Q57H	NSP4_T143I	Spike_G1251V	Spike_P681R	NSP3_T350I	NSP12_P323L	Spike_D614G)"
hCoV-19/Malaysia/UNIMAS-15962/2021 EPI_ISL_2367507 19/1/2021 Asia / Malaysia / Sarawak Human Male unknown unknown Original Oropharyngeal swab AU.2 GH "(NSP15_D128Y	NSP6_L75F	NSP3_S126L	NSP16_E264G	NSP3_P822L	NSP13_S259L	Spike_N439K	NSP6_I49V	N_T205I	NS3_Q57H	Spike_G1251V	Spike_P681R	NSP3_T350I	NSP12_P323L	Spike_D614G)"
hCoV-19/Malaysia/UNIMAS-15965/2021 EPI_ISL_2367508 15/1/2021 Asia / Malaysia / Sarawak Human Female 45 unknown Original Oropharyngeal swab AU.2 GH "(NSP15_D128Y	NSP6_L75F	NSP3_S126L	NSP16_E264G	NSP3_P822L	NSP13_S259L	Spike_N439K	NSP6_I49V	N_T205I	NS3_Q57H	NSP8_D163N	Spike_G1251V	Spike_P681R	NSP3_T350I	NSP12_P323L	Spike_D614G)"
hCoV-19/Malaysia/UNIMAS-15968/2021 EPI_ISL_2367509 18/1/2021 Asia / Malaysia / Sarawak Human Female 18 unknown Original Oropharyngeal swab B.1.470 GH "(NSP3_E392K	NSP2_P191S	NS3_Q57H	NSP4_A446V	NSP12_A529V	NS6_D6Y	NSP2_N133K	NSP12_P323L	Spike_D614G	NSP16_K160R	Spike_Q677H	NSP12_P227L)"
hCoV-19/Malaysia/UNIMAS-15975/2021 EPI_ISL_2367510 16/1/2021 Asia / Malaysia / Sarawak Human unknown unknown unknown Original Oropharyngeal swab B.1.470 GH "(NS7b_H37L	NS3_Q57H	NSP4_A446V	NSP12_A529V	NSP2_N133K	NSP12_P323L	Spike_D614G	NSP12_P927L	NSP16_K160R	Spike_Q677H	NSP12_P227L)"
hCoV-19/Malaysia/UNIMAS-CRC0086/2021 EPI_ISL_2367511 15/1/2021 Asia / Malaysia / Sarawak Human unknown unknown unknown Original Oropharyngeal swab B.1.524 G "(NSP3_T1198I	NSP5_T24A	NSP3_Q995L	N_S194L	NSP4_T28I	Spike_A701V	NSP3_Y996N	Spike_R214L	NSP3_V418F	NS6_W27L	NSP12_P323L	Spike_D614G	NSP13_L428F)"
hCoV-19/Malaysia/UNIMAS-CRC0222/2021 EPI_ISL_2367512 16/1/2021 Asia / Malaysia / Sarawak Human unknown unknown unknown Original Oropharyngeal swab AU.2 GH "(NSP15_D128Y	NSP6_L75F	NSP3_S126L	NSP16_E264G	NSP3_P822L	NSP16_V259A	NSP13_S259L	Spike_N439K	NSP6_I49V	N_T205I	NS3_Q57H	Spike_G1251V	Spike_P681R	NSP3_T350I	NSP12_P323L	Spike_D614G	NSP15_I252V)"
hCoV-19/Malaysia/UNIMAS-CRC0225/2021 EPI_ISL_2367513 16/1/2021 Asia / Malaysia / Sarawak Human unknown unknown unknown Original Oropharyngeal swab AU.2 GH "(NSP15_D128Y	NSP6_L75F	NSP3_S126L	NSP3_P822L	NSP13_S259L	Spike_N439K	NSP6_I49V	N_T205I	NS3_Q57H	Spike_G1251V	Spike_P681R	NSP3_T350I	NSP12_P323L	Spike_D614G)"
hCoV-19/Malaysia/UNIMAS-15907/2021 EPI_ISL_2367514 15/1/2021 Asia / Malaysia / Sarawak Human Male 18 unknown Original Oropharyngeal swab AU.2 GH "(NSP15_D128Y	NSP6_L75F	NSP3_S126L	NSP8_W182R	NSP16_E264G	NSP3_P822L	NSP13_S259L	Spike_N439K	NSP6_I49V	N_T205I	NS3_Q57H	Spike_G1251V	Spike_P681R	NSP3_T350I	NSP12_P323L	Spike_D614G)"
hCoV-19/Malaysia/UNIMAS-15909/2021 EPI_ISL_2367515 16/1/2021 Asia / Malaysia / Sarawak Human Female 46 unknown Original Oropharyngeal swab B.1.524 G "(NSP3_T1198I	NSP5_T24A	N_S194L	NSP4_T28I	Spike_A701V	NSP12_D910Y	NSP12_P323L	NSP6_M183I	Spike_D614G	NSP13_L428F)"
hCoV-19/Malaysia/UNIMAS-15919/2021 EPI_ISL_2367516 14/1/2021 Asia / Malaysia / Sarawak Human Male 23 unknown Original Oropharyngeal swab B.1.524 G "(NSP3_T1198I	NSP5_T24A	NS3_H78Y	N_S194L	NSP4_T28I	Spike_A701V	NSP12_P323L	Spike_D614G	NSP13_L428F)"
hCoV-19/Malaysia/UNIMAS-15922/2021 EPI_ISL_2367517 17/1/2021 Asia / Malaysia / Sarawak Human Male 15 unknown Original Oropharyngeal swab B.1 G "(N_L139F	NSP16_L126F	Spike_D215H	NSP9_V76A	NSP4_S386F	NSP4_A446V	N_Q181H	NSP12_P323L	NS3_A51E	Spike_D614G	N_P199L	NSP2_A360V	NSP4_T492I	NSP4_T295I)"
hCoV-19/Malaysia/UNIMAS-15925/2021 EPI_ISL_2367518 15/1/2021 Asia / Malaysia / Sarawak Human Male 79 unknown Original Oropharyngeal swab B.1.470 GH "(NSP3_E392K	NSP2_P191S	NS3_Q57H	NSP4_A446V	NSP12_A529V	NS6_D6Y	NSP2_N133K	NSP12_P323L	Spike_D614G	NSP16_K160R	Spike_Q677H	NSP12_P227L)"
hCoV-19/Malaysia/UNIMAS-15930/2021 EPI_ISL_2367519 19/1/2021 Asia / Malaysia / Sarawak Human Male 38 unknown Original Oropharyngeal swab B.1.524 G "(NSP3_T1198I	NSP5_T24A	N_S194L	NSP3_M1901T	NSP2_I367V	NSP13_A110T	NSP4_T28I	Spike_A701V	NSP12_P323L	Spike_D614G	NSP3_P340S	NSP13_L428F)"
hCoV-19/Malaysia/UNIMAS-CRC0465/2021 EPI_ISL_2367520 18/1/2021 Asia / Malaysia / Sarawak Human unknown unknown unknown Original Oropharyngeal swab AU.2 GH "(NSP15_D128Y	NSP6_L75F	NSP3_S126L	NSP3_P822L	NSP13_S259L	Spike_N439K	NSP6_I49V	N_T205I	NS3_Q57H	Spike_G1251V	Spike_P681R	NSP3_T350I	NSP12_P323L	Spike_D614G	Spike_D178N)"
hCoV-19/Malaysia/UNIMAS-CRC0605/2021 EPI_ISL_2367521 19/1/2021 Asia / Malaysia / Sarawak Human unknown unknown unknown Original Oropharyngeal swab AU.2 GH "(NSP15_D128Y	NSP6_L75F	NSP3_S126L	NSP3_P822L	NSP13_S259L	Spike_N439K	NSP6_I49V	N_T205I	NS3_Q57H	Spike_G1251V	Spike_P681R	NSP3_T350I	NSP12_P323L	Spike_D614G)"
hCoV-19/Malaysia/UNIMAS-CRC0607/2021 EPI_ISL_2367522 19/1/2021 Asia / Malaysia / Sarawak Human unknown unknown unknown Original Oropharyngeal swab AU.2 GH "(NSP15_D128Y	NSP6_L75F	NSP3_S126L	NSP3_P822L	NSP13_S259L	Spike_N439K	NSP6_I49V	N_T205I	NS3_Q57H	Spike_G1251V	Spike_P681R	NSP13_V209I	NSP3_T350I	NSP12_P323L	Spike_D614G)"
hCoV-19/Malaysia/UNIMAS-CRC0615/2021 EPI_ISL_2367523 19/1/2021 Asia / Malaysia / Sarawak Human unknown unknown unknown Original Oropharyngeal swab AU.2 GH "(NSP15_D128Y	NSP6_L75F	NSP3_S126L	NSP16_E264G	NSP3_P822L	NSP13_S259L	Spike_N439K	NSP6_I49V	N_T205I	NS3_Q57H	Spike_G1251V	Spike_P681R	NSP3_T350I	NSP12_P323L	Spike_D614G)"
hCoV-19/Malaysia/UNIMAS-CRC0649/2021 EPI_ISL_2367524 19/1/2021 Asia / Malaysia / Sarawak Human unknown unknown unknown Original Oropharyngeal swab AU.2 GH "(NSP15_D128Y	NSP6_L75F	NSP3_S126L	NSP13_L526W	NSP16_E264G	NSP3_P822L	NSP16_A188T	NSP13_S259L	Spike_N439K	NSP13_L322I	NSP6_I49V	N_T205I	NS3_Q57H	Spike_G1251V	Spike_P681R	M_A63T	NSP3_T350I	NSP12_P323L	Spike_D614G	Spike_S673G)"
hCoV-19/Malaysia/UNIMAS-CRC0694/2021 EPI_ISL_2367525 19/1/2021 Asia / Malaysia / Sarawak Human unknown unknown unknown Original Oropharyngeal swab AU.2 GH "(NSP15_D128Y	NSP6_L75F	NSP3_S126L	NSP3_P822L	NSP13_S259L	Spike_N439K	NSP6_I49V	N_T205I	NS3_Q57H	Spike_G1251V	Spike_P681R	N_R41L	NSP3_T350I	NSP12_P323L	Spike_D614G	NSP16_A116S)"
hCoV-19/Malaysia/UNIMAS-CRC0737/2021 EPI_ISL_2367526 19/1/2021 Asia / Malaysia / Sarawak Human unknown unknown unknown Original Oropharyngeal swab AU.2 GH "(NSP15_D128Y	NSP6_L75F	NSP3_S126L	NSP16_E264G	NSP3_P822L	NSP13_S259L	Spike_N439K	NSP6_I49V	N_T205I	NS3_Q57H	Spike_G1251V	Spike_P681R	NSP3_T350I	NSP12_P323L	Spike_D614G)"
hCoV-19/Malaysia/UNIMAS-CRC0768/2021 EPI_ISL_2367527 19/1/2021 Asia / Malaysia / Sarawak Human unknown unknown unknown Original Oropharyngeal swab AU.2 GH "(NSP15_D128Y	NSP6_L75F	NSP3_S126L	NSP3_P822L	NSP13_S259L	Spike_N439K	NSP6_I49V	N_T205I	NS3_Q57H	Spike_G1251V	Spike_P681R	NSP3_T350I	NSP12_P323L	Spike_D614G)"
hCoV-19/Malaysia/UNIMAS-CRC0773/2021 EPI_ISL_2367528 19/1/2021 Asia / Malaysia / Sarawak Human unknown unknown unknown Original Oropharyngeal swab AU.2 GH "(NSP15_D128Y	NSP6_L75F	NSP3_S126L	NSP1_G150V	NSP3_P822L	NSP13_S259L	Spike_N439K	NSP6_I49V	N_T205I	NS3_Q57H	Spike_G1251V	Spike_P681R	NSP3_T350I	NSP12_P323L	Spike_D614G)"
hCoV-19/Malaysia/UNIMAS-CRC0783/2021 EPI_ISL_2367529 19/1/2021 Asia / Malaysia / Sarawak Human unknown unknown unknown Original Oropharyngeal swab AU.2 GH "(NSP15_D128Y	NSP6_L75F	NSP3_S126L	NSP1_G150V	NSP3_P822L	NSP13_S259L	Spike_N439K	NSP6_I49V	N_T205I	NS3_Q57H	Spike_G1251V	Spike_P681R	NSP3_T350I	NSP12_P323L	Spike_D614G)"
hCoV-19/Malaysia/UNIMAS-CRC0800/2021 EPI_ISL_2367530 19/1/2021 Asia / Malaysia / Sarawak Human unknown unknown unknown Original Oropharyngeal swab AU.2 GH "(NSP15_D128Y	NSP6_L75F	NSP3_S126L	NSP3_P822L	NSP13_S259L	Spike_N439K	NSP6_I49V	N_T205I	NS3_Q57H	Spike_G1251V	Spike_P681R	NSP3_T350I	NSP12_P323L	Spike_D614G)"
hCoV-19/Malaysia/UNIMAS-CRC0821/2021 EPI_ISL_2367531 19/1/2021 Asia / Malaysia / Sarawak Human unknown unknown unknown Original Oropharyngeal swab AU.2 GH "(NSP15_D128Y	NSP6_L75F	NSP3_S126L	NSP3_P822L	NSP13_S259L	Spike_N439K	NSP6_I49V	N_T205I	NS3_Q57H	Spike_G1251V	Spike_P681R	Spike_G268D	NSP3_T350I	NSP12_P323L	Spike_A264T	Spike_D614G	Spike_S477G)"
hCoV-19/Malaysia/UNIMAS-CRC0854/2021 EPI_ISL_2367532 19/1/2021 Asia / Malaysia / Sarawak Human unknown unknown unknown Original Oropharyngeal swab AU.2 GH "(NSP15_D128Y	NSP6_L75F	NSP3_S126L	NSP3_P822L	NSP13_S259L	Spike_N439K	NSP6_I49V	N_T205I	NS3_Q57H	Spike_G1251V	Spike_P681R	NSP3_T350I	NSP12_P323L	Spike_D614G)"
hCoV-19/Malaysia/UNIMAS-CRC1151/2021 EPI_ISL_2367533 21/1/2021 Asia / Malaysia / Sarawak Human unknown unknown unknown Original Oropharyngeal swab AU.2 GH "(NSP15_D128Y	NSP6_L75F	NSP3_S126L	NSP3_A1006V	NSP3_P822L	NSP13_S259L	Spike_N439K	NSP6_I49V	N_T205I	NS3_Q57H	Spike_G1251V	Spike_P681R	NSP3_T350I	NSP12_P323L	Spike_D614G)"
hCoV-19/Malaysia/UNIMAS-B111/2021 EPI_ISL_2367534 9/1/2021 Asia / Malaysia / Sarawak Human unknown 55 unknown Original Oropharyngeal swab B.1.470 GH "(NS3_V255del	NS3_Q57H	NSP4_A446V	Spike_D215Y	NSP12_A529V	NSP12_V827L	NSP12_P323L	Spike_D614G	NSP3_A861V	NSP16_K160R	Spike_Q677H	NSP12_P227L)"
hCoV-19/Malaysia/UNIMAS-CRC0252/2021 EPI_ISL_2367535 16/1/2021 Asia / Malaysia / Sarawak Human unknown unknown unknown Original Oropharyngeal swab AU.2 GH "(NSP15_D128Y	NSP6_L75F	NSP3_S126L	NSP3_P822L	NSP13_S259L	Spike_N439K	NSP6_I49V	N_T205I	NS3_Q57H	Spike_G1251V	Spike_P681R	NSP3_T350I	NSP12_P323L	Spike_D614G	NSP15_I252V)"
hCoV-19/Malaysia/UNIMAS-CRC0253/2021 EPI_ISL_2367536 16/1/2021 Asia / Malaysia / Sarawak Human unknown unknown unknown Original Oropharyngeal swab AU.2 GH "(NSP15_D128Y	NSP6_L75F	NSP3_S126L	NSP3_P822L	NSP13_S259L	Spike_N439K	NSP6_I49V	N_T205I	NS3_Q57H	Spike_G1251V	Spike_P681R	NSP3_T350I	NSP12_P323L	Spike_D614G	NSP6_L37F	NSP15_I252V)"
hCoV-19/Malaysia/UNIMAS-CRC0285/2021 EPI_ISL_2367537 16/1/2021 Asia / Malaysia / Sarawak Human unknown unknown unknown Original Oropharyngeal swab AU.2 GH "(NSP15_D128Y	NSP6_L75F	NSP3_S126L	NSP3_P822L	NSP13_S259L	Spike_N439K	NSP6_I49V	N_T205I	NS3_Q57H	Spike_G1251V	Spike_P681R	NSP3_T350I	NSP12_P323L	Spike_D614G)"
hCoV-19/Malaysia/UNIMAS-CRC0286/2021 EPI_ISL_2367538 16/1/2021 Asia / Malaysia / Sarawak Human unknown unknown unknown Original Oropharyngeal swab AU.2 GH "(NSP15_D128Y	NSP6_L75F	NSP3_S126L	NSP3_P822L	NSP13_S259L	Spike_N439K	NSP6_I49V	N_T205I	NS3_Q57H	Spike_G1251V	Spike_P681R	NSP3_T350I	NSP12_P323L	Spike_D614G)"
hCoV-19/Malaysia/UNS21-02475/2021 EPI_ISL_2367539 22/1/2021 Asia / Malaysia / Sarawak Human unknown 4 unknown Original Oropharyngeal swab AU.2 GH "(NSP15_D128Y	NSP6_L75F	NSP3_S126L	NSP3_P822L	N_T417I	NSP13_S259L	Spike_N439K	NSP6_I49V	N_T205I	NS3_Q57H	Spike_G1251V	Spike_P681R	NSP3_T350I	NSP12_P323L	Spike_D614G)"
hCoV-19/Malaysia/UNS21-02574/2021 EPI_ISL_2367540 22/1/2021 Asia / Malaysia / Sarawak Human Female 50 unknown Original Oropharyngeal swab AU.2 GH "(NSP15_D128Y	NSP6_L75F	NSP3_S126L	NSP3_P822L	NSP13_S259L	Spike_N439K	NSP6_I49V	N_T205I	NS3_Q57H	Spike_G1251V	Spike_P681R	NSP3_T350I	NSP12_P323L	Spike_D614G)"
hCoV-19/Malaysia/UNS21-02613/2021 EPI_ISL_2367541 22/1/2021 Asia / Malaysia / Sarawak Human Male 12 unknown Original Oropharyngeal swab AU.2 GH "(NSP15_D128Y	NSP6_L75F	NSP3_S126L	N_M210I	Spike_E654V	NSP16_E264G	NSP3_P822L	NSP13_S259L	Spike_N439K	NSP6_I49V	N_T205I	NS3_Q57H	Spike_G1251V	NSP2_P200L	Spike_P681R	NSP3_T350I	NSP12_P323L	Spike_D614G)"
hCoV-19/Malaysia/UNS21-02707/2021 EPI_ISL_2367542 22/1/2021 Asia / Malaysia / Sarawak Human Female 27 unknown Original Oropharyngeal swab AU.2 GH "(NSP15_D128Y	NSP6_L75F	NSP3_S126L	NSP3_P822L	NSP13_S259L	Spike_N439K	NSP6_I49V	N_T205I	NS3_Q57H	Spike_G1251V	Spike_P681R	NSP3_T350I	NSP12_P323L	Spike_D614G)"
hCoV-19/Malaysia/UNS21-02721/2021 EPI_ISL_2367543 22/1/2021 Asia / Malaysia / Sarawak Human Female 11 unknown Original Oropharyngeal swab AU.2 GH "(NSP15_D128Y	NSP6_L75F	NSP3_S126L	NSP3_P822L	NSP3_T1814A	NSP13_S259L	Spike_N439K	NSP6_I49V	N_T205I	NS3_Q57H	Spike_G1251V	Spike_P681R	NSP3_T350I	NSP12_P323L	Spike_D614G	NSP9_K36N)"
hCoV-19/Malaysia/UNS21-02753/2021 EPI_ISL_2367544 22/1/2021 Asia / Malaysia / Sarawak Human Male 78 unknown Original Oropharyngeal swab AU.2 GH "(NSP15_D128Y	NSP6_L75F	NSP3_S126L	NSP3_P822L	NSP13_S259L	Spike_N439K	NSP6_I49V	N_T205I	NS3_Q57H	Spike_G1251V	Spike_P681R	NSP3_T350I	NSP12_P323L	Spike_D614G	NSP15_I252V)"
hCoV-19/Malaysia/UNS21-02872/2021 EPI_ISL_2367545 21/1/2021 Asia / Malaysia / Sarawak Human Female 17 unknown Original Oropharyngeal swab AU.2 GH "(NSP15_D128Y	NSP6_L75F	NSP3_S126L	NSP3_P822L	NSP13_S259L	Spike_N439K	NSP6_I49V	N_T205I	NS3_Q57H	Spike_G1251V	Spike_P681R	NSP3_T350I	NSP12_P323L	Spike_D614G)"
hCoV-19/Malaysia/UNS21-03008/2021 EPI_ISL_2367546 22/1/2021 Asia / Malaysia / Sarawak Human Female 30 unknown Original Oropharyngeal swab AU.2 GH "(NSP15_D128Y	NSP6_L75F	NSP3_S126L	NSP3_P822L	NSP13_S259L	Spike_N439K	NSP6_I49V	N_T205I	NS3_Q57H	Spike_G1251V	Spike_P681R	NSP3_T350I	NSP12_P323L	Spike_D614G	N_N354T)"
hCoV-19/Malaysia/UNS21-03199/2021 EPI_ISL_2367547 23/1/2021 Asia / Malaysia / Sarawak Human Female 44 unknown Original Oropharyngeal swab B.1.466.2 GH "(NS3_T34M	Spike_L368P	NS3_A33S	NSP2_A385T	NSP3_P822L	NSP13_I575V	Spike_N439K	N_T205I	NS3_Q57H	NSP3_T350I	NSP12_P323L	Spike_D614G	NSP8_V34F)"
hCoV-19/Malaysia/UNS21-03605/2021 EPI_ISL_2367548 23/1/2021 Asia / Malaysia / Sarawak Human Male 46 unknown Original Oropharyngeal swab AU.2 GH "(NSP15_D128Y	NSP6_L75F	NSP3_S126L	NSP3_P822L	NSP13_S259L	Spike_N439K	NSP6_I49V	N_T205I	NS3_Q57H	Spike_G1251V	Spike_P681R	NSP3_T350I	NSP12_P323L	Spike_D614G)"
hCoV-19/Malaysia/UNS21-05341/2021 EPI_ISL_2367549 23/1/2021 Asia / Malaysia / Sarawak Human Female 5 unknown Original Oropharyngeal swab AU.2 GH "(NSP15_D128Y	NSP6_L75F	NSP3_S126L	NSP3_P822L	NSP13_S259L	Spike_N439K	NSP6_I49V	N_T205I	NS3_Q57H	Spike_V1228A	Spike_G1251V	Spike_P681R	NSP3_T350I	NSP12_P323L	Spike_D614G)"
hCoV-19/Malaysia/UNS21-05342/2021 EPI_ISL_2367550 23/1/2021 Asia / Malaysia / Sarawak Human Male 11 unknown Original Oropharyngeal swab AU.2 GH "(NSP15_D128Y	NSP6_L75F	NSP3_S126L	NSP3_P822L	NSP13_S259L	Spike_N439K	NSP6_I49V	N_T205I	NS3_Q57H	Spike_G1251V	Spike_P681R	NSP3_T350I	NSP12_P323L	Spike_D614G)"
hCoV-19/Malaysia/UNS21-05363/2021 EPI_ISL_2367551 23/1/2021 Asia / Malaysia / Sarawak Human Female 26 unknown Original Oropharyngeal swab AU.2 GH "(NSP15_D128Y	NSP6_L75F	NSP3_S126L	NSP3_P822L	NSP13_S259L	Spike_N439K	NSP6_I49V	N_T205I	NS3_Q57H	Spike_G1251V	Spike_P681R	NSP3_T350I	NSP12_P323L	Spike_D614G)"
hCoV-19/Malaysia/UNS21-06728/2021 EPI_ISL_2367552 25/1/2021 Asia / Malaysia / Sarawak Human Female 45 unknown Original Oropharyngeal swab AU.2 GH "(NSP15_D128Y	NSP6_L75F	NSP3_S126L	NSP3_P822L	NSP13_S259L	Spike_N439K	NSP6_I49V	N_T205I	NS3_Q57H	Spike_G1251V	Spike_P681R	NSP3_T350I	NSP12_P323L	Spike_D614G)"
hCoV-19/Malaysia/UNS21-06780/2021 EPI_ISL_2367553 25/1/2021 Asia / Malaysia / Sarawak Human Male 21 unknown Original Oropharyngeal swab AU.2 GH "(NSP15_D128Y	NSP6_L75F	NSP3_S126L	NSP3_P822L	NSP13_S259L	Spike_N439K	NSP6_I49V	N_T205I	NS3_Q57H	Spike_G1251V	Spike_P681R	NSP3_T350I	NSP12_P323L	Spike_D614G	NSP9_K36N)"
hCoV-19/Malaysia/UNS21-06843/2021 EPI_ISL_2367554 25/1/2021 Asia / Malaysia / Sarawak Human Male 60 unknown Original Oropharyngeal swab AU.2 GH "(NSP15_D128Y	NSP6_L75F	NSP3_S126L	NSP3_T1335I	NSP3_P822L	NSP13_S259L	Spike_N439K	NSP6_I49V	N_T205I	NS3_Q57H	Spike_G1251V	Spike_P681R	NSP3_T350I	NSP12_P323L	Spike_D614G)"
hCoV-19/Malaysia/UNS21-06867/2021 EPI_ISL_2367555 25/1/2021 Asia / Malaysia / Sarawak Human Male 56 unknown Original Oropharyngeal swab AU.2 GH "(NSP15_D128Y	NSP6_L75F	NSP3_S126L	NSP16_E264G	NSP3_P822L	NSP13_S259L	Spike_N439K	NSP6_I49V	N_T205I	NS3_Q57H	N_D22N	Spike_G1251V	Spike_P681R	NSP3_T350I	NSP12_P323L	Spike_D614G)"
hCoV-19/Malaysia/UNS21-07479/2021 EPI_ISL_2367556 26/1/2021 Asia / Malaysia / Sarawak Human Female 66 unknown Original Oropharyngeal swab AU.2 GH "(NSP15_D128Y	NSP6_L75F	NSP3_S126L	NSP2_A510V	NSP16_E264G	NSP3_P822L	NSP5_A129V	NSP13_S259L	Spike_N439K	NSP6_I49V	N_T205I	NS3_Q57H	Spike_G1251V	Spike_P681R	NSP3_T350I	NSP12_P323L	Spike_D614G)"
hCoV-19/Malaysia/UNS21-09034/2021 EPI_ISL_2367557 28/1/2021 Asia / Malaysia / Sarawak Human Female 37 unknown Original Oropharyngeal swab AU.2 GH "(NSP15_D128Y	NSP6_L75F	NSP3_S126L	NSP3_P822L	NSP13_S259L	Spike_N439K	NSP6_I49V	N_T205I	NS3_Q57H	Spike_G1251V	Spike_P681R	NSP3_T350I	NSP12_P323L	Spike_D614G	NSP15_I252V)"
hCoV-19/Malaysia/UNS21-09589/2021 EPI_ISL_2367558 28/1/2021 Asia / Malaysia / Sarawak Human Male 55 unknown Original Oropharyngeal swab AU.2 GH "(NSP15_D128Y	NSP6_L75F	NSP3_S126L	NSP3_P822L	NSP13_S259L	Spike_N439K	NSP6_I49V	N_T205I	NS3_Q57H	N_D22N	Spike_G1251V	Spike_P681R	NSP3_T350I	NSP12_P323L	Spike_D614G)"
hCoV-19/Malaysia/UNS21-08697/2021 EPI_ISL_2367559 27/1/2021 Asia / Malaysia / Sarawak Human Male 68 unknown Original Oropharyngeal swab AU.2 GH "(NSP15_D128Y	NSP6_L75F	NSP3_S126L	NSP3_P822L	NSP13_S259L	Spike_N439K	NSP6_I49V	N_T205I	NS3_Q57H	N_D22N	Spike_G1251V	Spike_P681R	NSP3_T350I	NSP12_P323L	Spike_D614G)"
hCoV-19/Malaysia/UNS21-01200/2021 EPI_ISL_2367560 15/1/2021 Asia / Malaysia / Sarawak Human Male 40 unknown Original Oropharyngeal swab AU.2 GH "(NSP15_D128Y	NSP6_L75F	NSP3_S126L	NSP3_P822L	NSP13_S259L	Spike_N439K	NSP6_I49V	N_T205I	NS3_Q57H	Spike_G1251V	Spike_P681R	NSP3_T350I	NSP12_P323L	Spike_D614G)"
hCoV-19/Malaysia/UNS21-14529/2021 EPI_ISL_2367561 3/2/2021 Asia / Malaysia / Sarawak Human Male 33 unknown Original Oropharyngeal swab AU.2 GH "(NSP15_D128Y	NSP6_L75F	NSP3_S126L	NSP16_E264G	NSP3_P822L	NSP13_S259L	Spike_N439K	NSP6_I49V	N_T205I	NS3_Q57H	Spike_G1251V	Spike_P681R	NSP3_T350I	NSP12_P323L	Spike_D614G	NSP12_P227L)"
hCoV-19/Malaysia/UNS21-14893/2021 EPI_ISL_2367562 4/2/2021 Asia / Malaysia / Sarawak Human Female 27 unknown Original Oropharyngeal swab AU.2 GH "(NSP15_D128Y	NSP6_L75F	NSP3_S126L	NSP3_P822L	NSP13_S259L	Spike_N439K	NSP6_I49V	N_T205I	NS3_Q57H	Spike_G1251V	Spike_P681R	NSP3_T350I	NSP12_P323L	Spike_D614G	NSP14_H95Y)"
hCoV-19/Malaysia/IMR_WI071/2021 EPI_ISL_2379443 4/5/2021 Asia / Malaysia Human Male 46 Live Vero B.1.617.2 G "(N_G215C	N_D63G	N_R203M	NSP12_G671S	Spike_G142D	NS3_S26L	NSP13_Y180C	Spike_P681R	Spike_R158del	NSP3_P1228L	NS7a_V82A	NSP3_A488S	Spike_F157del	NSP4_T492I	NSP3_L1505S	NSP14_A394V	Spike_T19R	NS7a_T120I	N_D377Y	M_I82T	Spike_D950N	NS7b_T40I	NSP13_P77L	NS3_P42L	Spike_E156G	NSP3_P1469S	Spike_T478K	NSP6_T77A	NSP12_P323L	Spike_D614G	NSP4_V167L)"
hCoV-19/Malaysia/IMR_NZ275/2021 EPI_ISL_2379461 6/5/2021 Asia / Malaysia Human Male 16 Live Original B.1.466.2 GH "(NSP6_L75F	NSP3_S126L	NSP16_I290V	NSP3_P822L	NSP13_S259L	Spike_N439K	N_T205I	NS3_Q57H	Spike_L5F	Spike_P681R	Spike_Y248H	NSP3_T350I	NSP12_P323L	Spike_D614G	NSP16_T151I)"
hCoV-19/Malaysia/WI069/2021 EPI_ISL_2379650 4/5/2021 Asia / Malaysia Human Male 27 Live Vero B.1.617.2 G "(N_G215C	N_D63G	N_R203M	NSP12_G671S	Spike_G142D	NS3_S26L	NSP13_Y180C	Spike_P681R	Spike_R158del	NSP3_P1228L	NS7a_V82A	NSP3_A488S	Spike_F157del	NSP3_L1505S	NSP4_T492I	NSP14_A394V	Spike_T19R	NS7a_T120I	N_D377Y	M_I82T	Spike_D950N	NS7b_T40I	NSP13_P77L	Spike_E156G	NSP3_P1469S	Spike_T478K	NSP6_T77A	NSP12_P323L	Spike_D614G	NSP4_V167L	Spike_L452R)"
hCoV-19/Malaysia/IMR_4106811/2021 EPI_ISL_2379748 21/5/2021 Asia / Malaysia Human Male 59 Live Original B.1.617.2 G "(NS7a_L116F	N_D63G	N_R203M	NSP12_G671S	Spike_G142D	NSP2_P129L	NS3_S26L	NSP14_P46L	Spike_P681R	Spike_R158del	NS7a_V82A	Spike_F157del	Spike_T19R	NS7a_T120I	N_D377Y	M_I82T	NSP6_V149A	Spike_D950N	NSP3_P822L	NSP13_P77L	Spike_F782Y	Spike_E156G	NSP4_A446V	Spike_T478K	NSP12_P323L	NS3_Q57R	Spike_D614G	Spike_L452R)"
hCoV-19/Malaysia/IMR_120846/2021 EPI_ISL_2379749 18/5/2021 Asia / Malaysia Human Female 21 Live Original B.1.466.2 GH "(NSP6_L75F	NSP3_S126L	NSP3_P822L	NSP13_S259L	Spike_N439K	N_T205I	NS3_Q57H	NSP1_H110Y	NS7a_L17F	Spike_P681R	NSP3_T350I	NSP12_P323L	Spike_D614G	Spike_V1104L	NSP6_V149F)"
hCoV-19/Malaysia/UNS21-15075/2021 EPI_ISL_2379894 4/2/2021 Asia / Malaysia / Sarawak Human Female 64 unknown Original Nasopharyngeal and oropharyngeal swab AU.2 GH "(NSP15_D128Y	NSP6_L75F	NSP3_S126L	NSP2_E460D	NSP3_P822L	NSP13_S259L	Spike_N439K	NSP6_I49V	N_T205I	NS3_Q57H	Spike_G1251V	Spike_P681R	NSP3_T350I	NSP12_P323L	Spike_D614G)"
hCoV-19/Malaysia/UNS21-15087/2021 EPI_ISL_2379895 4/2/2021 Asia / Malaysia / Sarawak Human Female 33 unknown Original Nasopharyngeal and oropharyngeal swab AU.2 GH "(NSP15_D128Y	NSP6_L75F	NSP3_S126L	NSP3_P822L	NSP13_S259L	Spike_N439K	NSP6_I49V	N_T205I	NS3_Q57H	Spike_G1251V	Spike_P681R	Spike_D1146Y	NSP3_T350I	NSP12_P323L	Spike_D614G	Spike_Q677H)"
hCoV-19/Malaysia/UNS21-15142/2021 EPI_ISL_2379896 4/2/2021 Asia / Malaysia / Sarawak Human Male 62 unknown Original Nasopharyngeal and oropharyngeal swab AU.2 GH "(NSP15_D128Y	NSP6_L75F	NSP3_S126L	NSP16_E264G	NSP3_P822L	NSP13_S259L	Spike_N439K	NSP6_I49V	N_T205I	NS3_Q57H	Spike_G1251V	Spike_P681R	NSP3_T350I	NSP12_P323L	Spike_D614G)"
hCoV-19/Malaysia/UNS21-15340/2021 EPI_ISL_2379897 4/2/2021 Asia / Malaysia / Sarawak Human Male 21 unknown Original Nasopharyngeal and oropharyngeal swab AU.2 GH "(NSP15_D128Y	NSP6_L75F	NSP3_Q383H	NSP3_S126L	NSP3_P822L	N_T417I	NSP13_S259L	Spike_N439K	NSP6_I49V	N_T205I	NS3_Q57H	Spike_G1251V	Spike_P681R	NSP3_T350I	NSP12_P323L	Spike_D614G)"
hCoV-19/Malaysia/UNS21-15460/2021 EPI_ISL_2379898 4/2/2021 Asia / Malaysia / Sarawak Human Male 2 unknown Original Nasopharyngeal and oropharyngeal swab AU.2 GH "(NSP15_D128Y	NSP6_L75F	NSP3_S126L	NSP16_E264G	NSP3_P822L	NSP13_S259L	Spike_N439K	NSP6_I49V	N_T205I	NS3_Q57H	Spike_G1251V	Spike_P681R	NSP9_T109I	NSP3_T350I	NSP12_P323L	Spike_D614G	Spike_D178N	NSP12_V473F)"
hCoV-19/Malaysia/UNS21-16256/2021 EPI_ISL_2379899 5/2/2021 Asia / Malaysia / Sarawak Human Female 36 unknown Original Nasopharyngeal and oropharyngeal swab AU.2 GH "(NSP15_D128Y	NSP6_L75F	NSP3_S126L	NSP3_P822L	NSP13_S259L	Spike_N439K	NSP6_I49V	N_T205I	NS3_Q57H	N_D22N	Spike_G1251V	Spike_P681R	NSP3_T350I	NSP12_P323L	Spike_D614G)"
hCoV-19/Malaysia/UNIMAS-16102/2021 EPI_ISL_2379940 30/1/2021 Asia / Malaysia / Sarawak Human Male 66 unknown Original Nasopharyngeal and oropharyngeal swab B.1.470 GH "(NSP3_E392K	NSP2_P191S	NS3_Q57H	NSP4_A446V	NSP12_A529V	NS6_D6Y	NSP2_N133K	NSP12_P323L	Spike_D614G	NSP16_K160R	Spike_Q677H	NSP12_P227L)"
hCoV-19/Malaysia/UNIMAS-15908/2021 EPI_ISL_2379941 12/1/2021 Asia / Malaysia / Sarawak Human Female 19 unknown Original Nasopharyngeal and oropharyngeal swab B.1.470 GH "(NS3_Q57H	NSP4_A446V	Spike_D215Y	NSP12_A529V	NSP12_V827L	NSP12_P323L	Spike_D614G	NSP3_A861V	NSP16_K160R	Spike_Q677H	NSP12_P227L)"
hCoV-19/Malaysia/UNIMAS-15911/2021 EPI_ISL_2379942 14/1/2021 Asia / Malaysia / Sarawak Human Female 35 unknown Original Nasopharyngeal and oropharyngeal swab B.1.524 G "(NSP3_T1198I	NSP5_T24A	NSP3_T936I	N_S194L	NSP2_D464Y	NSP4_T28I	NSP2_A26V	Spike_A701V	NS8_V32L	NSP3_S1375F	NSP12_P323L	Spike_D614G	NSP4_M33I	NSP13_L428F	NSP16_P236L)"
hCoV-19/Malaysia/UNIMAS-15916/2021 EPI_ISL_2379943 14/1/2021 Asia / Malaysia / Sarawak Human Male 26 unknown Original Nasopharyngeal and oropharyngeal swab B.1.36.36 GH "(NS3_S166L	NSP3_M494T	N_S194L	NS3_Q57H	NSP12_P323L	NSP2_T528A	Spike_D614G)"
hCoV-19/Malaysia/UNIMAS-15924/2021 EPI_ISL_2379944 16/1/2021 Asia / Malaysia / Sarawak Human Female 28 unknown Original Nasopharyngeal and oropharyngeal swab AU.2 GH "(NSP15_D128Y	NSP6_L75F	NSP3_S126L	NSP3_P822L	NSP13_S259L	Spike_N439K	NSP6_I49V	N_T205I	NS3_Q57H	Spike_G1251V	Spike_P681R	NSP3_T350I	NSP12_P323L	Spike_D614G	NSP15_I252V)"
hCoV-19/Malaysia/UNIMAS-15926/2021 EPI_ISL_2379945 13/1/2021 Asia / Malaysia / Sarawak Human Male 45 unknown Original Nasopharyngeal and oropharyngeal swab AU.2 GH "(NSP15_D128Y	NSP6_L75F	NSP3_S126L	NSP3_P822L	NSP3_T1601I	NSP13_S259L	Spike_N439K	NSP6_I49V	N_T205I	NS3_Q57H	Spike_G1251V	Spike_P681R	NSP3_T350I	NSP12_P323L	Spike_D614G)"
hCoV-19/Malaysia/UNIMAS-15927/2021 EPI_ISL_2379946 15/1/2021 Asia / Malaysia / Sarawak Human Female 50 unknown Original Nasopharyngeal and oropharyngeal swab AU.2 GH "(NSP15_D128Y	NSP6_L75F	NSP3_S126L	NSP3_P822L	NSP13_S259L	Spike_N439K	NSP6_I49V	N_T205I	NS3_Q57H	Spike_G1251V	Spike_P681R	NSP3_T350I	NSP12_P323L	Spike_D614G)"
hCoV-19/Malaysia/UNIMAS-15854/2021 EPI_ISL_2379947 6/1/2021 Asia / Malaysia / Sarawak Human Male 21 unknown Original Nasopharyngeal and oropharyngeal swab B.1.470 GH "(NS3_Q57H	NSP4_A446V	Spike_D215Y	NSP12_A529V	NSP12_V827L	NSP12_P323L	Spike_D614G	NSP16_K160R	Spike_Q677H	NSP12_P227L)"
hCoV-19/Malaysia/UNIMAS-15943/2021 EPI_ISL_2379948 19/1/2021 Asia / Malaysia / Sarawak Human Male 22 unknown Original Nasopharyngeal and oropharyngeal swab B.1.470 GH "(NS3_Q57H	NSP4_A446V	Spike_D215Y	NSP12_A529V	NSP12_V827L	NSP12_P323L	Spike_D614G	NSP3_A861V	NSP16_K160R	Spike_Q677H	NSP12_P227L)"
hCoV-19/Malaysia/UNIMAS-15948/2021 EPI_ISL_2379949 21/1/2021 Asia / Malaysia / Sarawak Human Female 18 unknown Original Nasopharyngeal and oropharyngeal swab AU.2 GH "(NSP15_D128Y	NSP6_L75F	NSP3_S126L	NSP3_P822L	NSP13_S259L	Spike_N439K	NSP6_I49V	N_T205I	NS3_Q57H	Spike_G1251V	Spike_P681R	NSP3_T350I	NSP12_P323L	Spike_D614G)"
hCoV-19/Malaysia/UNIMAS-15957/2021 EPI_ISL_2379950 26/1/2021 Asia / Malaysia / Sarawak Human Female 24 unknown Original Nasopharyngeal and oropharyngeal swab AU.2 GH "(NSP15_D128Y	NSP6_L75F	NSP3_S126L	NSP3_P822L	NSP13_S259L	Spike_N439K	NSP6_I49V	N_T205I	NS3_Q57H	Spike_G1251V	Spike_P681R	NSP3_T350I	NSP12_P323L	Spike_D614G)"
hCoV-19/Malaysia/UNIMAS-15964/2021 EPI_ISL_2379951 15/1/2021 Asia / Malaysia / Sarawak Human Female 23 unknown Original Nasopharyngeal and oropharyngeal swab B.1.524 G "(NSP3_T1198I	NSP5_T24A	N_S194L	NSP2_D144A	NSP4_T28I	Spike_A701V	NSP12_P323L	Spike_D614G	NSP6_L37F	NSP13_L428F	NSP16_P236L)"
hCoV-19/Malaysia/UNIMAS-15967/2021 EPI_ISL_2379952 20/1/2021 Asia / Malaysia / Sarawak Human Male 51 unknown Original Nasopharyngeal and oropharyngeal swab AU.2 GH "(NSP15_D128Y	NSP6_L75F	NSP3_S126L	NSP3_P822L	NSP13_S259L	Spike_N439K	NSP6_I49V	N_T205I	NS3_Q57H	Spike_G1251V	Spike_P681R	NSP3_T350I	NSP12_P323L	Spike_D614G)"
hCoV-19/Malaysia/UNIMAS-15976/2021 EPI_ISL_2379953 15/1/2021 Asia / Malaysia / Sarawak Human Female 42 unknown Original Nasopharyngeal and oropharyngeal swab B.1.470 GH "(NSP3_P822L	NS3_Q57H	NSP4_A446V	NSP12_A529V	NSP12_V827L	NSP12_P323L	Spike_D614G	NSP16_K160R	Spike_Q677H	NSP12_P227L)"
hCoV-19/Malaysia/UNIMAS-16033/2021 EPI_ISL_2379954 28/1/2021 Asia / Malaysia / Sarawak Human Female 27 unknown Original Nasopharyngeal and oropharyngeal swab AU.2 GH "(NSP15_D128Y	NSP3_S126L	NSP3_P822L	NSP13_S259L	Spike_N439K	NSP6_I49V	N_T205I	NS3_Q57H	Spike_G1251V	Spike_P681R	NSP3_T350I	NSP12_P323L	Spike_D614G)"
hCoV-19/Malaysia/UNIMAS-16065/2021 EPI_ISL_2379955 29/1/2021 Asia / Malaysia / Sarawak Human Female 60 unknown Original Nasopharyngeal and oropharyngeal swab B.1.470 GH "(NSP3_E392K	NSP15_P205R	NSP15_R206G	NS3_Q57H	NSP4_A446V	NSP12_A529V	NS6_D6Y	NSP2_N133K	NSP12_P323L	Spike_D614G	NSP16_K160R	NSP12_A406S	Spike_Q677H	NSP12_P227L)"
hCoV-19/Malaysia/UNIMAS-16208/2021 EPI_ISL_2379956 7/2/2021 Asia / Malaysia / Sarawak Human Male 69 unknown Original Nasopharyngeal and oropharyngeal swab B.1.524 G "(NSP3_T1198I	NSP5_T24A	NSP5_P108S	N_S194L	NSP2_T422I	NSP2_I367V	NSP13_A110T	NSP4_T28I	Spike_A701V	NSP12_P323L	Spike_D614G	NSP3_P340S	NSP13_L428F)"
hCoV-19/Malaysia/UNIMAS-CRC1370/2021 EPI_ISL_2379957 23/1/2021 Asia / Malaysia / Sarawak Human unknown unknown unknown Original Nasopharyngeal and oropharyngeal swab AU.2 GH "(NSP15_D128Y	NSP6_L75F	NSP3_S126L	NSP16_E264G	NSP3_P822L	NSP13_S259L	Spike_N439K	NSP6_I49V	N_T205I	NS3_Q57H	Spike_G1251V	Spike_P681R	NSP3_T350I	NSP12_P323L	Spike_D614G)"
hCoV-19/Malaysia/UNIMAS-CRC1544/2021 EPI_ISL_2379958 23/1/2021 Asia / Malaysia / Sarawak Human unknown unknown unknown Original Nasopharyngeal and oropharyngeal swab AU.2 GH "(NSP15_D128Y	NSP6_L75F	NSP3_S126L	NSP3_P822L	NSP13_S259L	Spike_N439K	NSP6_I49V	N_T205I	NSP1_G150S	NSP3_T656I	NS3_Q57H	Spike_G1251V	Spike_P681R	NSP3_T350I	NSP12_P323L	Spike_D614G)"
hCoV-19/Malaysia/UNIMAS-CRC1546/2021 EPI_ISL_2379959 23/1/2021 Asia / Malaysia / Sarawak Human unknown unknown unknown Original Nasopharyngeal and oropharyngeal swab AU.2 GH "(NSP15_D128Y	NSP6_L75F	NSP3_S126L	NSP3_P822L	NSP13_S259L	Spike_N439K	NSP6_I49V	N_T205I	NSP1_G150S	NSP3_T656I	NS3_Q57H	Spike_G1251V	Spike_P681R	NSP3_T350I	NSP12_P323L	Spike_D614G)"
hCoV-19/Malaysia/UNIMAS-CRC1549/2021 EPI_ISL_2379960 23/1/2021 Asia / Malaysia / Sarawak Human unknown unknown unknown Original Nasopharyngeal and oropharyngeal swab AU.2 GH "(NSP15_D128Y	NSP6_L75F	NSP3_S126L	NSP16_E264G	NSP3_P822L	NSP13_S259L	Spike_N439K	NSP6_I49V	N_T205I	NSP1_G150S	NSP3_T656I	NS3_Q57H	Spike_G1251V	Spike_P681R	NSP3_T350I	NSP12_P323L	Spike_D614G)"
hCoV-19/Malaysia/UNIMAS-15932/2021 EPI_ISL_2379961 20/1/2021 Asia / Malaysia / Sarawak Human Male 61 unknown Original Nasopharyngeal and oropharyngeal swab B.1.470 GH "(NS3_Q57H	NSP4_A446V	Spike_D215Y	NSP12_A529V	NSP12_V827L	NSP12_P323L	Spike_D614G	NSP3_A861V	NSP16_K160R	Spike_Q677H	NSP12_P227L)"
hCoV-19/Malaysia/UNIMAS-15934/2021 EPI_ISL_2379962 20/1/2021 Asia / Malaysia / Sarawak Human Female 58 unknown Original Nasopharyngeal and oropharyngeal swab B.1.470 GH "(NS3_Q57H	NSP4_A446V	Spike_D215Y	NSP12_A529V	NSP12_V827L	NSP12_P323L	Spike_D614G	NSP3_A861V	NSP16_K160R	Spike_Q677H	NSP12_P227L)"
hCoV-19/Malaysia/UNIMAS-15941/2021 EPI_ISL_2379963 18/1/2021 Asia / Malaysia / Sarawak Human Female 29 unknown Original Nasopharyngeal and oropharyngeal swab AU.2 GH "(NSP15_D128Y	NSP6_L75F	NSP3_S126L	NSP3_P822L	NSP13_S259L	Spike_N439K	NSP6_I49V	N_T205I	NS3_Q57H	Spike_G1251V	Spike_P681R	NSP3_T350I	NSP12_P323L	Spike_D614G	NSP15_I252V)"
hCoV-19/Malaysia/UNIMAS-15942/2021 EPI_ISL_2379964 19/1/2021 Asia / Malaysia / Sarawak Human Female 29 unknown Original Nasopharyngeal and oropharyngeal swab AU.2 GH "(NSP15_D128Y	NSP6_L75F	NSP3_P822L	NSP13_S259L	Spike_N439K	NSP6_I49V	N_T205I	NS3_Q57H	Spike_G1251V	Spike_P681R	NSP12_V827L	NSP3_T350I	NSP12_P323L	Spike_D614G	NSP15_I252V	NSP12_P227L)"
hCoV-19/Malaysia/UNIMAS-16275/2021 EPI_ISL_2379965 18/2/2021 Asia / Malaysia / Sarawak Human Female 21 unknown Original Nasopharyngeal and oropharyngeal swab B.1.160 GH "(NS3_T34M	NS3_A33S	NSP2_A385T	NSP3_P822L	NSP13_I575V	Spike_N439K	N_T205I	NS3_Q57H	NSP3_T350I	NSP12_P323L	NSP5_K90R	Spike_D614G	NSP8_V34F)"
hCoV-19/Malaysia/UNIMAS-16281/2021 EPI_ISL_2379966 15/2/2021 Asia / Malaysia / Sarawak Human Male 49 unknown Original Nasopharyngeal and oropharyngeal swab B.1.160 GH "(NS3_T34M	NS3_A33S	NSP2_A385T	NSP3_P822L	NSP13_I575V	Spike_N439K	N_T205I	NS3_Q57H	NSP3_T350I	NSP12_P323L	NSP5_K90R	NSP6_M183I	Spike_D614G	NSP8_V34F)"
hCoV-19/Malaysia/UNIMAS-16287/2021 EPI_ISL_2379967 15/2/2021 Asia / Malaysia / Sarawak Human Male 21 unknown Original Nasopharyngeal and oropharyngeal swab B.1.160 GH "(NS3_T34M	NS3_A33S	NSP2_A385T	NSP3_P822L	NSP13_I575V	Spike_N439K	N_T205I	NS3_Q57H	NSP3_T350I	NSP12_P323L	NSP5_K90R	Spike_D614G	NSP8_V34F)"
hCoV-19/Malaysia/UNIMAS-16293/2021 EPI_ISL_2379968 15/2/2021 Asia / Malaysia / Sarawak Human Male 5 unknown Original Nasopharyngeal and oropharyngeal swab B.1.160 GH "(NS3_T34M	NS3_A33S	NSP2_A385T	NSP3_P822L	NSP13_I575V	Spike_N439K	N_T205I	NS3_Q57H	NSP3_T350I	NSP12_P323L	NSP5_K90R	Spike_D614G	NSP3_A991T	NSP8_V34F)"
hCoV-19/Malaysia/UNIMAS-16298/2021 EPI_ISL_2379969 15/2/2021 Asia / Malaysia / Sarawak Human Male 32 unknown Original Nasopharyngeal and oropharyngeal swab B.1.466.2 GH "(NSP13_H33Y	NSP15_D128Y	NSP3_D1219V	NSP6_L75F	NSP3_E1604stop	NSP3_P822L	NSP3_T1601I	NSP13_S259L	Spike_N439K	NSP6_I49V	N_T205I	NS3_Q57H	NSP15_S97F	NSP3_T350I	NSP12_P323L	Spike_D614G)"
hCoV-19/Malaysia/UNIMAS-16311/2021 EPI_ISL_2379970 21/2/2021 Asia / Malaysia / Sarawak Human Male 26 unknown Original Nasopharyngeal and oropharyngeal swab B.1.160 GH "(NS3_T34M	NS3_A33S	NSP2_A385T	NSP3_A1006V	NSP3_P822L	NSP13_I575V	Spike_N439K	Spike_T941I	N_T205I	NS3_Q57H	NSP3_Y1009N	NSP3_T350I	NSP12_P323L	NSP5_K90R	Spike_D614G	NSP8_V34F)"
hCoV-19/Malaysia/UNIMAS-16315/2021 EPI_ISL_2379971 21/2/2021 Asia / Malaysia / Sarawak Human Male 54 unknown Original Nasopharyngeal and oropharyngeal swab B.1.160 GH "(NS3_T34M	NS3_A33S	NSP2_A385T	NSP3_A1006V	NSP3_P822L	NSP13_I575V	Spike_N439K	N_T205I	NS3_Q57H	NSP3_T350I	NSP12_P323L	NSP5_K90R	Spike_D614G	NSP8_V34F)"
hCoV-19/Malaysia/UNIMAS-16333/2021 EPI_ISL_2379972 21/2/2021 Asia / Malaysia / Sarawak Human Male 36 unknown Original Nasopharyngeal and oropharyngeal swab B.1.160 GH "(NS3_T34M	NS3_A33S	NSP2_A385T	NSP3_P822L	NSP13_I575V	Spike_N439K	N_T205I	NS3_Q57H	NSP3_T350I	NSP12_P323L	NSP5_K90R	Spike_D614G	NSP8_V34F)"
hCoV-19/Malaysia/UNIMAS-15865/2021 EPI_ISL_2379973 7/1/2021 Asia / Malaysia / Sarawak Human Female 28 unknown Original Nasopharyngeal and oropharyngeal swab B.1.470 GH "(NS3_Q57H	NSP4_A446V	Spike_D215Y	NSP12_A529V	NSP12_V827L	NSP12_P323L	Spike_D614G	NSP3_A861V	NSP16_K160R	Spike_Q677H	NSP12_P227L)"
hCoV-19/Malaysia/UNIMAS-15867/2021 EPI_ISL_2379974 9/1/2021 Asia / Malaysia / Sarawak Human Female 45 unknown Original Nasopharyngeal and oropharyngeal swab B.1.470 GH "(NS3_Q57H	NSP4_A446V	Spike_D215Y	NSP12_A529V	NSP12_V827L	NSP12_P323L	Spike_D614G	NSP3_A861V	NSP16_K160R	Spike_Q677H	NSP12_P227L)"
hCoV-19/Malaysia/UNIMAS-15872/2021 EPI_ISL_2379975 9/1/2021 Asia / Malaysia / Sarawak Human Male 26 unknown Original Nasopharyngeal and oropharyngeal swab B.1.470 GH "(NS3_Q57H	NSP4_A446V	Spike_D215Y	NSP12_A529V	NSP12_V827L	NSP12_P323L	Spike_D614G	NSP3_A861V	NSP16_K160R	Spike_Q677H	NSP12_P227L)"
hCoV-19/Malaysia/UNIMAS-15937/2021 EPI_ISL_2379976 19/1/2021 Asia / Malaysia / Sarawak Human Female 77 unknown Original Nasopharyngeal and oropharyngeal swab B.1.470 GH "(NSP3_E392K	NS3_Q57H	NSP4_A446V	NSP12_A529V	NS6_D6Y	NSP2_N133K	NSP12_P323L	Spike_D614G	NSP16_K160R	NSP12_A406S	Spike_Q677H	NSP12_P227L)"
hCoV-19/Malaysia/UNIMAS-15953/2021 EPI_ISL_2379977 17/1/2021 Asia / Malaysia / Sarawak Human Female 62 unknown Original Nasopharyngeal and oropharyngeal swab B.1.466.2 GH "(NSP15_D128Y	NSP6_L75F	NSP3_S126L	NSP3_P822L	NSP13_S259L	Spike_N439K	NSP6_I49V	N_T205I	NS3_Q57H	Spike_G1251V	NSP3_T350I	NSP12_P323L	NSP9_L4F	Spike_D614G)"
hCoV-19/Malaysia/UNIMAS-16263/2021 EPI_ISL_2379978 16/2/2021 Asia / Malaysia / Sarawak Human Female 28 unknown Original Nasopharyngeal and oropharyngeal swab B.1.524 G "(NSP3_T1198I	NSP5_T24A	NSP8_L9F	N_S194L	NSP2_I367V	NSP13_A110T	NSP4_T28I	Spike_A701V	NSP6_D267G	NSP12_P323L	Spike_D614G	NSP3_P340S	NSP13_L428F)"
hCoV-19/Malaysia/UNIMAS-16266/2021 EPI_ISL_2379979 16/2/2021 Asia / Malaysia / Sarawak Human Male 33 unknown Original Nasopharyngeal and oropharyngeal swab B.1.160 GH "(NS3_T34M	NS3_A33S	NSP2_A385T	NSP3_F1572V	NSP3_P822L	NSP13_I575V	Spike_N439K	N_T205I	NS3_Q57H	NSP3_T350I	NSP12_P323L	NSP5_K90R	Spike_D614G	NSP8_V34F)"
hCoV-19/Malaysia/UNIMAS-16359/2021 EPI_ISL_2379980 20/2/2021 Asia / Malaysia / Sarawak Human Female 51 unknown Original Nasopharyngeal and oropharyngeal swab B.1.160 GH "(NS3_T34M	NS3_A33S	NSP2_A385T	NSP3_P822L	NSP13_I575V	Spike_N439K	N_T205I	NS3_Q57H	NSP3_T350I	NSP12_P323L	NSP5_K90R	Spike_D614G	NSP8_V34F)"
hCoV-19/Malaysia/UNIMAS-16369/2021 EPI_ISL_2379981 18/2/2021 Asia / Malaysia / Sarawak Human Female 32 unknown Original Nasopharyngeal and oropharyngeal swab B.1.36.16 GH "(N_D377Y	NSP16_K123T	Spike_A163V	NSP3_P822L	N_T205I	NS3_Q57H	NSP3_T350I	NSP12_P323L	Spike_D614G)"
hCoV-19/Malaysia/UNIMAS-16400/2021 EPI_ISL_2379982 21/2/2021 Asia / Malaysia / Sarawak Human Male 38 unknown Original Nasopharyngeal and oropharyngeal swab B.1.160 GH "(NS3_T34M	NS3_A33S	NSP2_A385T	NSP3_P822L	NSP13_I575V	Spike_N439K	N_T205I	NS3_Q57H	NSP3_T350I	NSP12_P323L	NSP5_K90R	Spike_D614G	NSP8_V34F)"
hCoV-19/Malaysia/UNIMAS-16401/2021 EPI_ISL_2379983 20/2/2021 Asia / Malaysia / Sarawak Human Female 77 unknown Original Nasopharyngeal and oropharyngeal swab AU.2 GH "(NSP15_D128Y	NSP6_L75F	NSP3_S126L	NSP3_P822L	NSP13_S259L	Spike_N439K	NSP6_I49V	N_T205I	NS3_Q57H	NSP5_A234V	Spike_G1251V	Spike_P681R	NSP3_T350I	NSP12_P323L	Spike_D614G)"
hCoV-19/Malaysia/UNIMAS-B166/2021 EPI_ISL_2379984 28/2/2021 Asia / Malaysia / Sarawak Human Male 44 unknown Original Nasopharyngeal and oropharyngeal swab AU.2 GH "(NSP15_D128Y	NSP6_L75F	NSP3_S126L	NSP3_N506S	NSP3_P822L	NSP13_S259L	Spike_N439K	NSP6_I49V	N_T205I	NS3_Q57H	Spike_G1251V	Spike_P681R	NSP3_T350I	NSP12_P323L	Spike_D614G)"
hCoV-19/Malaysia/UNIMAS-B187/2021 EPI_ISL_2379985 3/1/2021 Asia / Malaysia / Sarawak Human Female 79 unknown Original Nasopharyngeal and oropharyngeal swab AU.2 GH "(NSP15_D128Y	NSP6_L75F	NSP3_S126L	NSP3_P822L	NSP6_G204V	NSP13_S259L	Spike_N439K	NSP6_I49V	N_T205I	NS3_Q57H	Spike_G1251V	Spike_P681R	NSP3_T350I	NSP12_P323L	Spike_D614G)"
hCoV-19/Malaysia/UNIMAS-B188/2021 EPI_ISL_2379986 3/1/2021 Asia / Malaysia / Sarawak Human Male 7 unknown Original Nasopharyngeal and oropharyngeal swab AU.2 GH "(NSP15_D128Y	NSP6_L75F	NSP3_S126L	NSP3_P822L	NSP13_S259L	Spike_N439K	NSP6_I49V	N_T205I	NS3_Q57H	Spike_G1251V	Spike_P681R	NSP3_T350I	NSP12_P323L	Spike_D614G)"
hCoV-19/Malaysia/UNIMAS-B216/2021 EPI_ISL_2379987 14/2/2021 Asia / Malaysia / Sarawak Human Male 37 unknown Original Nasopharyngeal and oropharyngeal swab AU.2 GH "(NSP15_D128Y	NSP6_L75F	NSP3_S126L	NSP3_P822L	NSP13_S259L	Spike_N439K	NSP6_I49V	N_T205I	NS3_Q57H	Spike_G1251V	Spike_P681R	NSP3_T350I	NSP12_P323L	Spike_D614G)"
hCoV-19/Malaysia/UNIMAS-B217/2021 EPI_ISL_2379988 14/2/2021 Asia / Malaysia / Sarawak Human Female 32 unknown Original Nasopharyngeal and oropharyngeal swab AU.2 GH "(NSP15_D128Y	NSP6_L75F	NSP3_S126L	NSP3_P822L	NSP13_S259L	Spike_N439K	NSP6_I49V	N_T205I	NS3_Q57H	Spike_G1251V	Spike_P681R	NSP3_T350I	NSP12_P323L	Spike_D614G)"
hCoV-19/Malaysia/UNIMAS-16343/2021 EPI_ISL_2379989 20/2/2021 Asia / Malaysia / Sarawak Human Male 31 unknown Original Nasopharyngeal and oropharyngeal swab AU.2 GH "(NSP15_D128Y	NSP6_L75F	NSP3_S126L	NSP3_P822L	NSP13_S259L	Spike_N439K	NSP6_I49V	N_T205I	NS3_Q57H	Spike_G1251V	Spike_P681R	NSP3_T350I	NSP12_P323L	Spike_D614G	NSP15_I252V)"
hCoV-19/Malaysia/UNIMAS-16346/2021 EPI_ISL_2379990 19/2/2021 Asia / Malaysia / Sarawak Human Female 22 unknown Original Nasopharyngeal and oropharyngeal swab B.1.160 GH "(NS3_T34M	NS3_A33S	NSP2_A385T	NSP3_P822L	NSP13_I575V	Spike_N439K	N_T205I	NS3_Q57H	NSP3_T350I	NSP12_P323L	NSP5_K90R	Spike_D614G	NSP8_V34F	NSP4_T173I)"
hCoV-19/Malaysia/UNIMAS-15966/2021 EPI_ISL_2379991 21/1/2021 Asia / Malaysia / Sarawak Human Female 34 unknown Original Nasopharyngeal and oropharyngeal swab AU.2 GH "(NSP15_D128Y	NSP6_L75F	NSP3_S126L	NSP3_P822L	NSP13_S259L	Spike_N439K	NSP6_I49V	N_T205I	NS3_Q57H	Spike_G1251V	Spike_P681R	NSP3_T350I	NSP12_P323L	Spike_D614G)"
hCoV-19/Malaysia/UNIMAS-16259/2021 EPI_ISL_2379992 16/2/2021 Asia / Malaysia / Sarawak Human Male 78 unknown Original Nasopharyngeal and oropharyngeal swab B.1.160 GH "(NS3_T34M	NS3_A33S	NSP2_A385T	NSP3_P822L	NSP13_I575V	Spike_N439K	N_T205I	NS3_Q57H	NSP3_T350I	NSP12_P323L	NSP5_K90R	NSP6_M183I	Spike_D614G	NSP8_V34F)"
hCoV-19/Malaysia/UNIMAS-16261/2021 EPI_ISL_2379993 15/2/2021 Asia / Malaysia / Sarawak Human Male 46 unknown Original Nasopharyngeal and oropharyngeal swab AU.2 GH "(NSP15_D128Y	NSP6_L75F	NSP3_S126L	NSP3_P822L	NSP13_S259L	Spike_N439K	NSP6_I49V	N_T205I	NS3_Q57H	Spike_G1251V	Spike_P681R	NSP3_T350I	NSP12_P323L	Spike_D614G)"
hCoV-19/Malaysia/UNIMAS-16329/2021 EPI_ISL_2379994 20/2/2021 Asia / Malaysia / Sarawak Human Male 19 unknown Original Nasopharyngeal and oropharyngeal swab B.1.160 GH "(NS3_T34M	NS3_A33S	NSP2_A385T	NSP3_P822L	NSP13_I575V	Spike_N439K	N_T205I	NS3_Q57H	NSP3_T350I	NSP12_P323L	NSP5_K90R	Spike_D614G	NSP8_V34F)"
hCoV-19/Malaysia/UNIMAS-16337/2021 EPI_ISL_2379995 21/2/2021 Asia / Malaysia / Sarawak Human Female 39 unknown Original Nasopharyngeal and oropharyngeal swab B.1.160 GH "(NS3_T34M	NS3_A33S	NSP2_A385T	NSP3_P822L	NSP13_I575V	Spike_N439K	N_T205I	NS3_Q57H	NSP3_T350I	NSP12_P323L	NSP5_K90R	Spike_D614G	NSP8_V34F)"
hCoV-19/Malaysia/UNIMAS-16338/2021 EPI_ISL_2379996 21/2/2021 Asia / Malaysia / Sarawak Human Female 15 unknown Original Nasopharyngeal and oropharyngeal swab B.1.160 GH "(NS3_T34M	NS3_A33S	NSP2_A385T	NSP3_P822L	NSP13_I575V	Spike_N439K	N_T205I	NS3_Q57H	NSP3_T350I	NSP12_P323L	NSP5_K90R	Spike_D614G	NSP8_V34F)"
hCoV-19/Malaysia/UNIMAS-16389/2021 EPI_ISL_2379997 19/2/2021 Asia / Malaysia / Sarawak Human Female 37 unknown Original Nasopharyngeal and oropharyngeal swab B.1.160 GH "(NS3_T34M	NS3_A33S	NSP2_A385T	NSP3_A1006V	NSP3_P822L	NSP13_I575V	Spike_N439K	N_T205I	NS3_Q57H	NSP3_T350I	NSP12_P323L	NSP5_K90R	Spike_D614G	NSP8_V34F)"
hCoV-19/Malaysia/UNIMAS-16403/2021 EPI_ISL_2379998 20/2/2021 Asia / Malaysia / Sarawak Human Female 43 unknown Original Nasopharyngeal and oropharyngeal swab B.1.160 GH "(NS3_T34M	NS3_A33S	NSP2_A385T	NSP3_P822L	NSP13_I575V	Spike_N439K	N_T205I	NS3_Q57H	NSP3_T350I	NSP12_P323L	NSP5_K90R	Spike_D614G	NSP8_V34F)"
hCoV-19/Malaysia/UNIMAS-16404/2021 EPI_ISL_2379999 21/2/2021 Asia / Malaysia / Sarawak Human Female 47 unknown Original Nasopharyngeal and oropharyngeal swab B.1.111 GH "(NS3_T34M	NS3_A33S	NSP2_A385T	NSP3_P822L	NSP13_I575V	Spike_N439K	N_P67S	N_T205I	NS3_Q57H	NSP3_T350I	NSP12_P323L	NSP5_K90R	Spike_D614G	NSP8_V34F)"
hCoV-19/Malaysia/UNIMAS-15902/2021 EPI_ISL_2380000 8/1/2021 Asia / Malaysia / Sarawak Human Male 21 unknown Original Nasopharyngeal and oropharyngeal swab B.1.524 G "(NSP3_T1198I	NSP5_T24A	NSP3_T936I	N_S194L	NSP2_D464Y	NS3_V88L	NSP4_T28I	NSP2_A26V	Spike_A701V	NS8_V32L	NSP3_S1375F	NSP12_P323L	Spike_D614G	NSP4_M33I	NSP13_L428F	NSP16_P236L)"
hCoV-19/Malaysia/UNIMAS-15931/2021 EPI_ISL_2380001 17/1/2021 Asia / Malaysia / Sarawak Human Male 59 unknown Original Nasopharyngeal and oropharyngeal swab AU.2 GH "(NSP15_D128Y	NSP6_L75F	NSP3_S126L	NSP3_P822L	NSP13_S259L	Spike_N439K	NSP6_I49V	N_T205I	NS3_Q57H	Spike_G1251V	Spike_P681R	NSP3_T350I	NSP12_P323L	Spike_D614G)"
hCoV-19/Malaysia/UNIMAS-16405/2021 EPI_ISL_2380002 20/2/2021 Asia / Malaysia / Sarawak Human Male 46 unknown Original Nasopharyngeal and oropharyngeal swab B.1.160 GH "(NS3_T34M	NS3_A33S	NSP2_A385T	NSP3_P822L	NSP13_I575V	Spike_N439K	N_T205I	NS3_Q57H	NSP3_T350I	NSP12_P323L	NSP5_K90R	Spike_D614G	NSP8_V34F)"
hCoV-19/Malaysia/UNIMAS-16041/2021 EPI_ISL_2380003 26/1/2021 Asia / Malaysia / Sarawak Human Male 28 unknown Original Nasopharyngeal and oropharyngeal swab AU.2 GH "(NSP15_D128Y	NSP6_L75F	NSP3_S126L	NSP3_P822L	NSP3_T1601I	NSP13_S259L	Spike_N439K	NSP6_I49V	N_T205I	NS3_Q57H	Spike_G1251V	Spike_P681R	NSP3_T350I	NSP12_P323L	Spike_D614G)"
hCoV-19/Malaysia/UNIMAS-15920/2021 EPI_ISL_2380004 12/1/2021 Asia / Malaysia / Sarawak Human Male 26 unknown Original Nasopharyngeal and oropharyngeal swab B.1.470 GH "(NSP3_A1006V	NS3_Q57H	NSP4_A446V	Spike_D215Y	NSP12_A529V	NSP12_V827L	NSP12_P323L	Spike_D614G	NSP16_K160R	Spike_Q677H	NSP12_P227L)"
hCoV-19/Malaysia/UNIMAS-15950/2021 EPI_ISL_2380005 18/1/2021 Asia / Malaysia / Sarawak Human Female 58 unknown Original Nasopharyngeal and oropharyngeal swab B.1.470 GH "(NS3_Q57H	NSP4_A446V	Spike_D215Y	NSP12_A529V	NSP12_V827L	NSP12_P323L	Spike_D614G	NSP3_A861V	NSP16_K160R	Spike_Q677H	NSP12_P227L)"
hCoV-19/Malaysia/UNIMAS-15951/2021 EPI_ISL_2380006 18/1/2021 Asia / Malaysia / Sarawak Human Male 50 unknown Original Nasopharyngeal and oropharyngeal swab AU.2 GH "(NSP15_A108T	NSP15_D128Y	NSP6_L75F	NSP3_S126L	NSP3_P822L	NSP13_S259L	Spike_N439K	NSP6_I49V	N_T205I	NS3_Q57H	Spike_G1251V	Spike_P681R	NSP3_T350I	NSP12_P323L	Spike_D614G)"
hCoV-19/Malaysia/UNIMAS-B343/2021 EPI_ISL_2535630 28/3/2021 Asia / Malaysia / Sarawak Human Male 62 unknown Original Nasopharyngeal and oropharyngeal swab AU.2 GH "(NSP15_D128Y	NSP6_L75F	NSP3_S126L	NSP3_P822L	NSP13_S259L	Spike_N439K	NSP6_I49V	N_T205I	NS3_Q57H	Spike_G1251V	Spike_P681R	NSP3_T350I	NSP12_P323L	Spike_D614G)"
hCoV-19/Malaysia/UNIMAS-B359/2021 EPI_ISL_2535631 29/3/2021 Asia / Malaysia / Sarawak Human Female 86 unknown Original Nasopharyngeal and oropharyngeal swab B.1.160 GH "(NSP15_D128Y	NSP16_A116V	NSP6_L75F	NSP3_S126L	NSP3_P822L	NSP2_G548S	NSP13_S259L	Spike_N439K	NSP6_I49V	N_T205I	NS3_Q57H	NSP6_M211V	Spike_G1251V	Spike_P681R	NSP3_T350I	NSP12_P323L	NSP5_K90R	Spike_D614G)"
hCoV-19/Malaysia/UNIMAS-B383/2021 EPI_ISL_2535632 3/4/2021 Asia / Malaysia / Sarawak Human Male 39 unknown Original Nasopharyngeal and oropharyngeal swab AU.2 GH "(NSP15_D128Y	NSP6_L75F	NSP3_S126L	NSP3_P822L	NSP13_S259L	Spike_N439K	NSP6_I49V	N_T205I	NS3_Q57H	N_D22N	NSP12_A797S	Spike_G1251V	Spike_P681R	NS3_A143T	NSP3_T350I	NSP12_P323L	Spike_D614G	Spike_A771V	NSP5_T199I)"
hCoV-19/Malaysia/UNIMAS-17033/2021 EPI_ISL_2535633 7/4/2021 Asia / Malaysia / Sarawak Human Female 30 unknown Original Nasopharyngeal and oropharyngeal swab B.1.160 GH "(NS3_T34M	NS3_A33S	NSP2_A385T	NSP3_P822L	NS3_S40L	NSP13_I575V	Spike_N439K	N_T205I	NS3_Q57H	NSP3_T350I	NSP12_P323L	NS3_M125I	NSP5_K90R	Spike_D614G	NSP8_V34F)"
hCoV-19/Malaysia/UNIMAS-17072/2021 EPI_ISL_2535634 9/4/2021 Asia / Malaysia / Sarawak Human Female 74 unknown Original Nasopharyngeal and oropharyngeal swab AU.2 GH "(NSP15_D128Y	NSP6_L75F	NSP3_S126L	NSP3_P822L	NSP13_S259L	Spike_N439K	NSP6_I49V	N_T205I	NS3_Q57H	Spike_G1251V	NS3_L71I	NSP3_S1375F	Spike_P681R	NSP3_T350I	NSP12_P323L	Spike_D614G)"
hCoV-19/Malaysia/UNIMAS-17088/2021 EPI_ISL_2535635 9/4/2021 Asia / Malaysia / Sarawak Human Male 39 unknown Original Nasopharyngeal and oropharyngeal swab B.1.160 GH "(NS3_T34M	NS3_A33S	NSP2_A385T	NSP3_P822L	NSP13_I575V	Spike_N439K	N_T205I	NS3_Q57H	NSP3_T350I	NSP12_P323L	NSP5_K90R	Spike_D614G	NSP8_V34F	NSP14_A482V)"
hCoV-19/Malaysia/UNIMAS-16606/2021 EPI_ISL_2535636 4/3/2021 Asia / Malaysia / Sarawak Human Female 32 unknown Original Nasopharyngeal and oropharyngeal swab B.1.160 GH "(NSP2_A385T	NSP3_A690T	NSP3_P822L	NSP13_I575V	Spike_N439K	NSP16_D32H	N_T205I	NS3_Q57H	NSP1_S100G	NSP3_T350I	NSP12_P323L	NSP5_K90R	Spike_D614G	NSP8_V34F	NSP14_A482V)"
hCoV-19/Malaysia/UNIMAS-16849/2021 EPI_ISL_2535637 25/3/2021 Asia / Malaysia / Sarawak Human Female 73 unknown Original Nasopharyngeal and oropharyngeal swab B.1.160 GH "(NSP15_D128Y	NSP16_A116V	Spike_G339S	NSP6_L75F	NSP3_S126L	NSP3_P822L	NSP2_G548S	NSP13_S259L	Spike_N439K	NSP6_I49V	N_T205I	NS3_Q57H	NSP6_M211V	Spike_G1251V	Spike_P681R	NSP2_K456E	NSP3_T350I	NSP12_P323L	NSP5_K90R	Spike_D614G)"
hCoV-19/Malaysia/UNIMAS-16912/2021 EPI_ISL_2535638 29/3/2021 Asia / Malaysia / Sarawak Human Female 26 unknown Original Nasopharyngeal and oropharyngeal swab B.1.160 GH "(NS3_T34M	NS3_A33S	NSP2_A385T	NSP3_P822L	NS3_S40L	NSP13_I575V	Spike_N439K	N_T205I	NS3_Q57H	NSP3_T350I	NSP12_P323L	NS3_M125I	NSP5_K90R	Spike_D614G	NSP8_V34F)"
hCoV-19/Malaysia/UNIMAS-16892/2021 EPI_ISL_2535639 29/3/2021 Asia / Malaysia / Sarawak Human Male 51 unknown Original Nasopharyngeal and oropharyngeal swab B.1.160 GH "(NS3_T34M	NS3_A33S	NSP2_A385T	NSP3_P822L	NSP13_I575V	Spike_N439K	N_T205I	NS3_Q57H	NSP3_T350I	NSP12_P323L	NSP5_K90R	Spike_D614G	NSP8_V34F)"
hCoV-19/Malaysia/UNIMAS-16973/2021 EPI_ISL_2535640 31/3/2021 Asia / Malaysia / Sarawak Human Male 37 unknown Original Nasopharyngeal and oropharyngeal swab B.1.160 GH "(NS3_T34M	NS3_A33S	NSP2_A385T	NSP3_P822L	NSP13_I575V	Spike_N439K	Spike_T678I	N_T205I	NS3_Q57H	NSP3_T350I	NSP12_P323L	NSP5_K90R	Spike_D614G	NSP8_V34F)"
hCoV-19/Malaysia/UNIMAS-B346/2021 EPI_ISL_2535641 29/3/2021 Asia / Malaysia / Sarawak Human Female 34 unknown Original Nasopharyngeal and oropharyngeal swab B.1.160 GH "(NS3_T34M	NS3_A33S	NSP2_A385T	NSP3_P822L	NS3_S40L	NSP13_I575V	Spike_N439K	N_T205I	NS3_Q57H	NSP3_T350I	NSP12_P323L	NS3_M125I	NSP5_K90R	Spike_D614G	NSP8_V34F)"
hCoV-19/Malaysia/UNIMAS-B360/2021 EPI_ISL_2535642 29/3/2021 Asia / Malaysia / Sarawak Human Female 48 unknown Original Nasopharyngeal and oropharyngeal swab B.1.160 GH "(NSP15_D128Y	NSP16_A116V	NSP6_L75F	NSP3_S126L	NSP3_P822L	NSP2_G548S	NSP13_S259L	Spike_N439K	NSP6_I49V	N_T205I	NS3_Q57H	NSP6_M211V	Spike_G1251V	Spike_P681R	NSP3_T350I	NSP12_P323L	NSP5_K90R	Spike_D614G)"
hCoV-19/Malaysia/UNIMAS-17034/2021 EPI_ISL_2535643 7/4/2021 Asia / Malaysia / Sarawak Human Female 25 unknown Original Nasopharyngeal and oropharyngeal swab B.1.160 GH "(NS3_T34M	NS3_A33S	NSP2_A385T	NSP3_P822L	NS3_S40L	NSP13_I575V	Spike_N439K	N_T205I	NS3_Q57H	Spike_R214S	NSP3_T350I	NSP12_P323L	NS3_M125I	NSP5_K90R	Spike_D614G	NSP8_V34F)"
hCoV-19/Malaysia/UNIMAS-17076/2021 EPI_ISL_2535644 9/4/2021 Asia / Malaysia / Sarawak Human Female 31 unknown Original Nasopharyngeal and oropharyngeal swab AU.2 GH "(NSP15_D128Y	NSP3_S126L	NSP3_P822L	NSP13_S259L	Spike_N439K	N_T205I	NS3_Q57H	N_D22N	Spike_G1251V	Spike_P681R	NSP3_T350I	NSP12_P323L	Spike_D614G	NSP6_M47I	NSP14_A482V)"
hCoV-19/Malaysia/UNIMAS-17090/2021 EPI_ISL_2535645 10/4/2021 Asia / Malaysia / Sarawak Human Female 50 unknown Original Nasopharyngeal and oropharyngeal swab B.1.160 GH "(NS3_T34M	NS3_A33S	NSP2_A385T	NSP3_P822L	NSP13_I575V	Spike_N439K	N_T205I	NS3_Q57H	NSP3_T350I	NSP12_P323L	NSP5_K90R	Spike_D614G	NSP8_V34F)"
hCoV-19/Malaysia/UNIMAS-17119/2021 EPI_ISL_2535646 11/4/2021 Asia / Malaysia / Sarawak Human Male 67 unknown Original Nasopharyngeal and oropharyngeal swab B.1.160 GH "(NS3_T34M	NS3_A33S	NSP2_A385T	NSP3_P822L	NSP13_I575V	Spike_N439K	N_T205I	NS3_Q57H	NSP3_T350I	NSP12_P323L	NSP5_K90R	Spike_D614G	NSP8_V34F	NSP14_A482V)"
hCoV-19/Malaysia/UNIMAS-16643/2021 EPI_ISL_2535647 9/3/2021 Asia / Malaysia / Sarawak Human Female 43 unknown Original Nasopharyngeal and oropharyngeal swab B.1.160 GH "(NS3_T34M	NS3_A33S	NSP3_P822L	NSP4_T54I	NSP13_I575V	N_T205I	NS3_Q57H	NSP3_V659I	NSP3_T350I	NSP12_P323L	NSP15_L250P	NSP5_K90R	Spike_D614G	NSP14_G480V	NSP8_V34F)"
hCoV-19/Malaysia/UNIMAS-16870/2021 EPI_ISL_2535648 26/3/2021 Asia / Malaysia / Sarawak Human Female 38 unknown Original Nasopharyngeal and oropharyngeal swab AU.2 GH "(NSP15_D128Y	NSP6_L75F	NSP3_S126L	NSP3_P822L	NSP13_S259L	Spike_N439K	NSP6_I49V	N_T205I	N_T379I	NSP3_T725I	NS3_Q57H	Spike_G1251V	NSP5_R60C	Spike_P681R	NSP3_T350I	NSP12_P323L	Spike_D614G)"
hCoV-19/Malaysia/UNIMAS-16913/2021 EPI_ISL_2535649 30/3/2021 Asia / Malaysia / Sarawak Human Female 7 unknown Original Nasopharyngeal and oropharyngeal swab AU.2 GH "(NSP15_D128Y	NSP6_L75F	NSP3_S126L	NSP3_P822L	NSP13_S259L	Spike_N439K	NSP6_I49V	N_T205I	N_T379I	NS3_Q57H	Spike_G1251V	NSP5_R60C	Spike_P681R	NSP2_R4C	NSP3_T350I	NSP12_P323L	Spike_D614G)"
hCoV-19/Malaysia/UNIMAS-16923/2021 EPI_ISL_2535650 31/3/2021 Asia / Malaysia / Sarawak Human Female 13 unknown Original Nasopharyngeal and oropharyngeal swab P.3 GR "(NSP4_D217N	Spike_H1101Y	Spike_G142del	NSP3_T1334I	NSP3_S1807F	Spike_E1092K	Spike_E484K	N_R203K	NSP13_L280F	NSP2_G313S	NSP6_D112E	Spike_N501Y	NSP7_L71F	Spike_P681H	NSP3_D736G	NSP4_L438P	NSP13_A368V	N_G204R	Spike_V143del	NS8_K2Q	NSP12_P323L	Spike_D614G	Spike_V1176F	Spike_L141del)"
hCoV-19/Malaysia/UNIMAS-16991/2021 EPI_ISL_2535651 6/4/2021 Asia / Malaysia / Sarawak Human Male 56 unknown Original Nasopharyngeal and oropharyngeal swab AU.3 GH "(NSP6_L75F	NSP14_T516I	NSP3_S126L	NSP2_L451F	NSP14_E36G	NSP3_P822L	NSP13_S259L	Spike_N439K	N_T205I	NSP14_T250I	NS3_Q57H	Spike_P681R	NSP3_T1797I	NSP3_T350I	NSP12_P323L	Spike_D614G	N_D348H)"
hCoV-19/Malaysia/UNIMAS-B347/2021 EPI_ISL_2535652 29/3/2021 Asia / Malaysia / Sarawak Human Female 37 unknown Original Nasopharyngeal and oropharyngeal swab B.1.160 GH "(NS3_T34M	NS3_A33S	NSP2_A385T	NSP3_P822L	NS3_S40L	NSP13_I575V	Spike_N439K	N_T205I	NS3_Q57H	NSP3_T350I	NSP12_P323L	NS3_M125I	NSP5_K90R	Spike_D614G	NSP8_V34F)"
hCoV-19/Malaysia/UNIMAS-B361/2021 EPI_ISL_2535653 28/3/2021 Asia / Malaysia / Sarawak Human Female 26 unknown Original Nasopharyngeal and oropharyngeal swab AU.2 GH "(NSP15_D128Y	NSP6_L75F	NSP3_S126L	NSP3_P822L	NSP13_S259L	Spike_N439K	NSP6_I49V	N_T205I	NS3_Q57H	Spike_G1251V	Spike_P681R	NSP3_T350I	NSP12_P323L	Spike_D614G)"
hCoV-19/Malaysia/UNIMAS-17018/2021 EPI_ISL_2535654 2/4/2021 Asia / Malaysia / Sarawak Human Female 51 unknown Original Nasopharyngeal and oropharyngeal swab B.1.160 GH "(NS3_T34M	NS3_A33S	NSP2_A385T	NSP3_P822L	NSP13_I575V	Spike_N439K	N_T205I	NS3_Q57H	NSP3_T350I	NSP12_P323L	NSP5_K90R	Spike_D614G	NSP8_V34F)"
hCoV-19/Malaysia/UNIMAS-17035/2021 EPI_ISL_2535655 7/4/2021 Asia / Malaysia / Sarawak Human Male 32 unknown Original Nasopharyngeal and oropharyngeal swab AU.2 GH "(NSP15_D128Y	NSP6_L75F	NSP3_S126L	NSP3_P822L	NSP6_I162V	NSP13_S259L	Spike_N439K	NSP6_I49V	N_T205I	NS3_Q57H	Spike_G1251V	Spike_P681R	NSP3_T350I	NSP12_P323L	Spike_D614G)"
hCoV-19/Malaysia/UNIMAS-17077/2021 EPI_ISL_2535656 9/4/2021 Asia / Malaysia / Sarawak Human Female 41 unknown Original Nasopharyngeal and oropharyngeal swab B.1.160 GH "(NS3_T34M	NS3_A33S	NSP2_A385T	NSP3_P822L	NSP13_I575V	Spike_N439K	N_T205I	NS3_Q57H	NSP3_T350I	NSP12_P323L	NSP5_K90R	Spike_D614G	NSP8_V34F)"
hCoV-19/Malaysia/UNIMAS-17120/2021 EPI_ISL_2535657 12/4/2021 Asia / Malaysia / Sarawak Human Male 24 unknown Original Nasopharyngeal and oropharyngeal swab AU.2 GH "(NSP15_D128Y	NSP6_L75F	NSP3_S126L	NSP3_P822L	NSP13_S259L	Spike_N439K	NSP6_I49V	N_T205I	NS3_Q57H	Spike_G1251V	Spike_P681R	NSP3_T350I	NSP12_P323L	Spike_D614G)"
hCoV-19/Malaysia/UNIMAS-16926/2021 EPI_ISL_2535658 1/4/2021 Asia / Malaysia / Sarawak Human Male 28 unknown Original Nasopharyngeal and oropharyngeal swab AU.2 GH "(NSP15_D128Y	NSP6_L75F	NSP3_S126L	NSP3_P822L	Spike_E868V	NSP13_S259L	Spike_N439K	NSP6_I49V	N_T205I	Spike_E180D	NS3_Q57H	Spike_G1251V	Spike_P681R	NSP3_T350I	NSP12_P323L	Spike_D614G)"
hCoV-19/Malaysia/UNIMAS-16995/2021 EPI_ISL_2535659 6/4/2021 Asia / Malaysia / Sarawak Human Male 34 unknown Original Nasopharyngeal and oropharyngeal swab AU.2 GH "(NSP15_D128Y	NSP6_L75F	NSP3_S126L	NSP16_E264G	NSP3_P822L	NSP13_S259L	Spike_N439K	NSP6_I49V	N_T205I	NS3_Q57H	Spike_L1224F	Spike_G1251V	Spike_P681R	N_R41L	NSP3_T350I	NSP12_P323L	Spike_D614G	NSP3_G1504S	NSP4_V180F	NSP16_A116S)"
hCoV-19/Malaysia/UNIMAS-B348/2021 EPI_ISL_2535660 23/3/2021 Asia / Malaysia / Sarawak Human Male 29 unknown Original Nasopharyngeal and oropharyngeal swab AU.2 GH "(NSP15_D128Y	NSP6_L75F	NSP3_S126L	NSP3_P822L	NSP13_S259L	Spike_N439K	NSP6_I49V	N_T205I	NS3_Q57H	Spike_G1251V	Spike_P681R	NSP3_T350I	NSP12_P323L	Spike_D614G)"
hCoV-19/Malaysia/UNIMAS-B363/2021 EPI_ISL_2535661 25/3/2021 Asia / Malaysia / Sarawak Human Female 12 unknown Original Nasopharyngeal and oropharyngeal swab AU.2 GH "(NSP15_D128Y	NSP6_L75F	NSP3_S126L	NSP3_P822L	NSP13_S259L	Spike_N439K	NSP6_I49V	N_T205I	NS3_Q57H	Spike_G1251V	Spike_P681R	NSP6_S118L	NSP3_T350I	NSP12_P323L	Spike_D614G	NSP2_A340V)"
hCoV-19/Malaysia/UNIMAS-17022/2021 EPI_ISL_2535662 3/4/2021 Asia / Malaysia / Sarawak Human Female 9 unknown Original Nasopharyngeal and oropharyngeal swab B.1.160 GH "(NS3_T34M	NS3_A33S	NSP2_A385T	Spike_R319G	NSP3_P822L	NSP13_I575V	NSP15_E233K	Spike_N439K	N_T205I	NS3_Q57H	NSP3_T350I	NSP12_P323L	NSP5_K90R	Spike_D614G	NSP8_V34F)"
hCoV-19/Malaysia/UNIMAS-17036/2021 EPI_ISL_2535663 7/4/2021 Asia / Malaysia / Sarawak Human Female 58 unknown Original Nasopharyngeal and oropharyngeal swab B.1.160 GH "(NS3_T34M	NS3_A33S	NSP2_A385T	NSP3_P822L	NS3_S40L	NSP13_I575V	Spike_N439K	N_T205I	NS3_Q57H	NSP3_T350I	NSP12_P323L	NS3_M125I	NSP5_K90R	Spike_D614G	NSP8_V34F)"
hCoV-19/Malaysia/UNIMAS-17079/2021 EPI_ISL_2535664 7/4/2021 Asia / Malaysia / Sarawak Human Male 47 unknown Original Nasopharyngeal and oropharyngeal swab B.1 GH "(NSP2_G220C	NSP14_P327Q	NSP3_K837N	NSP6_G107del	NSP6_S106del	Spike_E484K	N_T205I	NSP6_F108del	NS3_Q57H	Spike_A701V	N_E378V	NSP2_T85I	NS3_T151I	Spike_D80A	Spike_N501Y	NSP3_P395T	NSP12_P323L	NSP5_K90R	Spike_D614G	NSP3_P822S)"
hCoV-19/Malaysia/UNIMAS-17095/2021 EPI_ISL_2535665 11/4/2021 Asia / Malaysia / Sarawak Human Male 57 unknown Original Nasopharyngeal and oropharyngeal swab P.3 GR "(NSP4_D217N	Spike_H1101Y	Spike_G142del	NSP3_T1334I	NSP3_S1807F	Spike_E1092K	Spike_E484K	N_R203K	NSP13_L280F	NSP2_G313S	Spike_N501Y	NSP7_L71F	Spike_P681H	NSP3_D736G	NSP4_L438P	NSP13_A368V	N_G204R	Spike_V143del	NSP15_A283V	NS8_K2Q	NSP12_P323L	Spike_D614G	Spike_V1176F	Spike_L141del)"
hCoV-19/Malaysia/UNIMAS-17126/2021 EPI_ISL_2535666 13/4/2021 Asia / Malaysia / Sarawak Human Male 57 unknown Original Nasopharyngeal and oropharyngeal swab B.1.160 GH "(NS3_T34M	NS3_A33S	NSP2_A385T	NSP3_P822L	NSP13_I575V	Spike_N439K	N_T205I	NS3_Q57H	NSP3_T350I	NSP12_P323L	NSP5_K90R	Spike_D614G	NSP4_T83I	NSP8_V34F)"
hCoV-19/Malaysia/UNIMAS-16809/2021 EPI_ISL_2535667 23/3/2021 Asia / Malaysia / Sarawak Human Male 18 unknown Original Nasopharyngeal and oropharyngeal swab P.3 GR "(NSP4_D217N	Spike_H1101Y	Spike_G142del	NSP3_T1334I	NSP3_S1807F	Spike_E1092K	Spike_E484K	N_R203K	NSP13_L280F	NSP2_G313S	NSP6_D112E	Spike_N501Y	NSP7_L71F	Spike_P681H	NSP3_D736G	NSP4_L438P	NSP13_A368V	N_G204R	Spike_V143del	NS8_K2Q	NSP12_P323L	Spike_D614G	Spike_V1176F	Spike_L141del)"
hCoV-19/Malaysia/UNIMAS-16877/2021 EPI_ISL_2535668 26/3/2021 Asia / Malaysia / Sarawak Human Male 20 unknown Original Nasopharyngeal and oropharyngeal swab P.3 GR "(NSP4_D217N	Spike_H1101Y	Spike_G142del	NSP3_T1334I	NSP3_S1807F	Spike_E1092K	Spike_E484K	N_R203K	NSP13_L280F	NSP2_G313S	NSP6_D112E	Spike_N501Y	NSP7_L71F	Spike_P681H	NSP3_D736G	NSP4_L438P	NSP13_A368V	N_G204R	Spike_V143del	NS8_K2Q	NSP12_P323L	Spike_D614G	Spike_V1176F	Spike_L141del)"
hCoV-19/Malaysia/UNIMAS-16921/2021 EPI_ISL_2535669 29/3/2021 Asia / Malaysia / Sarawak Human Female 34 unknown Original Nasopharyngeal and oropharyngeal swab B.1.160 GH "(NS3_T34M	NS3_A33S	NSP2_A385T	NSP3_P822L	NS3_S40L	NSP13_I575V	Spike_N439K	N_T205I	NS3_Q57H	NSP3_T350I	NSP12_P323L	NS3_M125I	NSP5_K90R	Spike_D614G	NSP8_V34F)"
hCoV-19/Malaysia/UNIMAS-16935/2021 EPI_ISL_2535670 2/4/2021 Asia / Malaysia / Sarawak Human Male 65 unknown Original Nasopharyngeal and oropharyngeal swab AU.2 GH "(NSP15_D128Y	Spike_G404S	NSP6_L75F	NSP3_S126L	NSP16_E264G	NSP3_P822L	NSP3_K1037R	NSP13_S259L	Spike_N439K	NSP6_I49V	N_T205I	N_T379I	NSP3_T725I	NS3_Q57H	Spike_G1251V	NSP5_R60C	Spike_P681R	NSP3_T350I	NSP12_P323L	Spike_D614G)"
hCoV-19/Malaysia/UNIMAS-16997/2021 EPI_ISL_2535671 1/4/2021 Asia / Malaysia / Sarawak Human Female 68 unknown Original Nasopharyngeal and oropharyngeal swab B.1.160 GH "(NSP15_D128Y	NSP16_A116V	Spike_G339S	NSP6_L75F	NSP3_S126L	NSP3_P822L	NSP2_G548S	NSP13_S259L	Spike_N439K	NSP6_I49V	N_T205I	NS3_Q57H	NSP6_M211V	Spike_G1251V	Spike_P681R	NSP2_K456E	NSP3_T350I	NSP12_P323L	NSP5_K90R	Spike_D614G)"
hCoV-19/Malaysia/UNIMAS-B350/2021 EPI_ISL_2535672 22/3/2021 Asia / Malaysia / Sarawak Human Male 31 unknown Original Nasopharyngeal and oropharyngeal swab AU.2 GH "(NSP15_D128Y	NSP6_L75F	NSP3_S126L	NSP3_P822L	NSP13_S259L	Spike_N439K	NSP6_I49V	N_T205I	NS3_Q57H	Spike_G1251V	Spike_P681R	NSP6_S118L	NSP3_T350I	NSP12_P323L	Spike_D614G)"
hCoV-19/Malaysia/UNIMAS-B366/2021 EPI_ISL_2535673 26/3/2021 Asia / Malaysia / Sarawak Human Male 32 unknown Original Nasopharyngeal and oropharyngeal swab AU.2 GH "(NSP15_D128Y	NSP6_L75F	NSP3_S126L	NSP3_P822L	NSP13_S259L	Spike_N439K	NSP6_I49V	N_T205I	NS3_Q57H	Spike_G1251V	Spike_P681R	Spike_T470I	NSP3_T350I	NSP12_P323L	Spike_D614G)"
hCoV-19/Malaysia/UNIMAS-17028/2021 EPI_ISL_2535674 5/4/2021 Asia / Malaysia / Sarawak Human Male 33 unknown Original Nasopharyngeal and oropharyngeal swab AU.2 GH "(NSP15_D128Y	NSP6_L75F	NSP3_S126L	NSP3_P822L	NSP13_S259L	Spike_N439K	NSP6_I49V	N_T205I	NS3_Q57H	Spike_G1251V	NS3_L71I	NSP3_S1375F	Spike_P681R	NSP3_T350I	NSP12_P323L	Spike_D614G	NSP14_A482V)"
hCoV-19/Malaysia/UNIMAS-17054/2021 EPI_ISL_2535675 8/4/2021 Asia / Malaysia / Sarawak Human Male 22 unknown Original Nasopharyngeal and oropharyngeal swab AU.2 GH "(NSP15_D128Y	NSP6_L75F	NSP3_S126L	NSP3_P822L	NSP13_S259L	Spike_N439K	NSP8_A194V	NSP6_I49V	N_T205I	NS3_Q57H	Spike_L1224F	Spike_G1251V	Spike_P681R	N_R41L	NSP3_R352H	NS6_W27L	NSP3_T350I	NSP12_P323L	Spike_D614G	NSP16_A116S)"
hCoV-19/Malaysia/UNIMAS-17080/2021 EPI_ISL_2535676 9/4/2021 Asia / Malaysia / Sarawak Human Female 60 unknown Original Nasopharyngeal and oropharyngeal swab AU.2 GH "(NSP15_D128Y	NSP6_L75F	NSP3_S126L	NSP3_P822L	NSP13_S259L	Spike_N439K	NSP6_I49V	N_T205I	NS3_Q57H	N_D22N	Spike_G1251V	Spike_P681R	NSP3_T350I	NSP12_P323L	Spike_D614G)"
hCoV-19/Malaysia/UNIMAS-17096/2021 EPI_ISL_2535677 9/4/2021 Asia / Malaysia / Sarawak Human Female 55 unknown Original Nasopharyngeal and oropharyngeal swab B.1.160 GH "(NS3_T34M	NS3_A33S	NSP2_A385T	Spike_R319G	NSP3_P822L	NSP13_I575V	Spike_N439K	N_T205I	NS3_Q57H	NSP3_T350I	NSP12_P323L	NSP5_K90R	Spike_D614G	NSP8_V34F)"
hCoV-19/Malaysia/UNIMAS-17128/2021 EPI_ISL_2535678 13/4/2021 Asia / Malaysia / Sarawak Human Female 76 unknown Original Nasopharyngeal and oropharyngeal swab B.1.160 GH "(NSP15_D128Y	NSP16_A116V	NSP6_L75F	NSP3_S126L	NSP3_P822L	NSP2_G548S	NSP13_S259L	Spike_N439K	N_T205I	NS3_Q57H	NSP6_M211V	Spike_G1251V	Spike_P681R	NSP3_Q172R	NSP6_F35L	NSP2_K456E	NSP3_T350I	NSP12_P323L	NSP5_K90R	Spike_D614G	NSP14_A482V)"
hCoV-19/Malaysia/UNIMAS-16813/2021 EPI_ISL_2535679 23/3/2021 Asia / Malaysia / Sarawak Human Female 32 unknown Original Nasopharyngeal and oropharyngeal swab B.1.160 GH "(NS3_T34M	NS3_A33S	NSP2_A385T	NSP3_P822L	NSP13_I575V	NSP14_D345Y	Spike_N439K	N_T205I	NS3_Q57H	NSP3_T350I	NSP12_P323L	NSP5_K90R	Spike_D614G	NSP8_V34F)"
hCoV-19/Malaysia/UNIMAS-16880/2021 EPI_ISL_2535680 25/3/2021 Asia / Malaysia / Sarawak Human Male 33 unknown Original Nasopharyngeal and oropharyngeal swab B.1.160 GH "(NSP2_A385T	NSP3_P822L	Spike_N439K	NS3_Q38H	N_T205I	NS3_Q57H	NS6_I18N	NSP3_I62T	NSP3_T350I	NSP12_P323L	NS3_A51E	NSP5_K90R	Spike_D614G	NSP3_G132S	NSP8_V34F)"
hCoV-19/Malaysia/UNIMAS-16939/2021 EPI_ISL_2535681 3/4/2021 Asia / Malaysia / Sarawak Human Female 50 unknown Original Nasopharyngeal and oropharyngeal swab B.1.160 GH "(NS3_T34M	NS3_A33S	NSP2_A385T	NSP3_P822L	NSP13_I575V	Spike_N439K	N_T205I	NS3_Q57H	NSP3_T350I	NSP12_P323L	NSP5_K90R	Spike_D614G	NSP8_V34F)"
hCoV-19/Malaysia/UNIMAS-17011/2021 EPI_ISL_2535682 1/4/2021 Asia / Malaysia / Sarawak Human Female 30 unknown Original Nasopharyngeal and oropharyngeal swab B.1.160 GH "(NSP2_L549P	NS3_T34M	NS3_A33S	NSP2_A385T	NSP13_G206S	NSP13_C26Y	NSP3_P822L	Spike_V143F	Spike_S254P	Spike_N439K	N_T205I	NSP2_T34I	NS3_Q57H	NSP4_A446V	Spike_R1000G	NSP3_T350I	NSP12_P323L	NSP5_K90R	Spike_D614G	NSP13_V563A	NSP15_N199K	NSP8_V34F)"
hCoV-19/Malaysia/UNIMAS-B373/2021 EPI_ISL_2535683 28/3/2021 Asia / Malaysia / Sarawak Human Female 52 unknown Original Nasopharyngeal and oropharyngeal swab P.3 GR "(NSP4_D217N	Spike_H1101Y	Spike_G142del	NSP3_T1334I	NSP3_S1807F	Spike_E1092K	Spike_E484K	N_R203K	NSP13_L280F	NSP2_G313S	NSP6_D112E	Spike_N501Y	NSP7_L71F	NSP7_K7N	Spike_P681H	NSP3_D736G	NSP4_L438P	NSP13_A368V	N_G204R	Spike_V143del	NS8_K2Q	NSP12_P323L	Spike_D614G	Spike_V1176F	Spike_L141del	NSP14_A482V)"
hCoV-19/Malaysia/UNIMAS-17030/2021 EPI_ISL_2535684 7/4/2021 Asia / Malaysia / Sarawak Human Male 62 unknown Original Nasopharyngeal and oropharyngeal swab AU.2 GH "(NSP15_D128Y	NSP6_L75F	NSP3_S126L	NSP3_P822L	NSP13_S259L	Spike_N439K	NSP6_I49V	N_T205I	NS3_Q57H	Spike_G1251V	Spike_P681R	NSP3_T350I	NSP12_P323L	Spike_D614G	NSP3_P395L)"
hCoV-19/Malaysia/UNIMAS-17057/2021 EPI_ISL_2535685 8/4/2021 Asia / Malaysia / Sarawak Human Female 65 unknown Original Nasopharyngeal and oropharyngeal swab AU.2 GH "(NSP15_D128Y	NSP6_L75F	NSP3_S126L	NSP3_P822L	NSP13_S259L	Spike_N439K	NSP6_I49V	N_T205I	NS3_Q57H	Spike_G1251V	Spike_P681R	NSP3_T350I	NSP12_P323L	Spike_D614G	NSP2_A360V	Spike_T393N)"
hCoV-19/Malaysia/UNIMAS-17083/2021 EPI_ISL_2535686 12/4/2021 Asia / Malaysia / Sarawak Human Female 67 unknown Original Nasopharyngeal and oropharyngeal swab AU.2 GH "(NSP15_D128Y	NSP6_L75F	NSP3_S126L	NSP3_P822L	NSP13_S259L	Spike_N439K	NSP6_I49V	N_T205I	NS3_Q57H	Spike_G1251V	Spike_P681R	NSP3_T350I	NSP12_P323L	Spike_D614G)"
hCoV-19/Malaysia/UNIMAS-17113/2021 EPI_ISL_2535687 12/4/2021 Asia / Malaysia / Sarawak Human Male 25 unknown Original Nasopharyngeal and oropharyngeal swab AU.2 GH "(NSP15_D128Y	NSP6_L75F	NSP3_S126L	NSP3_P822L	NSP13_S259L	Spike_N439K	NSP6_I49V	N_T205I	NS3_Q57H	Spike_G1251V	Spike_P681R	NSP3_T350I	NSP12_P323L	Spike_D614G	NSP14_A482V)"
hCoV-19/Malaysia/UNIMAS-17133/2021 EPI_ISL_2535688 13/4/2021 Asia / Malaysia / Sarawak Human Female 56 unknown Original Nasopharyngeal and oropharyngeal swab B.1.160 GH "(NSP15_D128Y	NSP16_A116V	NSP6_L75F	NSP3_S126L	NSP3_P822L	NSP2_G548S	NSP13_S259L	Spike_N439K	NSP6_I49V	N_T205I	NS3_Q57H	NSP6_M211V	Spike_G1251V	Spike_P681R	NSP3_Q172R	NSP2_K456E	NSP3_T350I	NSP12_P323L	NSP5_K90R	Spike_D614G)"
hCoV-19/Malaysia/UNIMAS-17150/2021 EPI_ISL_2535689 14/4/2021 Asia / Malaysia / Sarawak Human Female 67 unknown Original Nasopharyngeal and oropharyngeal swab B.1.160 GH "(NS3_T34M	NS3_A33S	NSP2_A385T	NSP3_P822L	NSP13_I575V	Spike_N439K	N_T205I	NS3_Q57H	NSP3_T350I	NSP12_P323L	NSP5_K90R	Spike_D614G	NSP8_V34F)"
hCoV-19/Malaysia/UNIMAS-17171/2021 EPI_ISL_2535690 12/4/2021 Asia / Malaysia / Sarawak Human Female 36 unknown Original Nasopharyngeal and oropharyngeal swab B.1.160 GH "(NS3_T34M	NS3_A33S	NSP3_P822L	NSP13_I575V	Spike_N439K	N_T205I	NS3_Q57H	Spike_E169G	NSP3_T350I	NSP12_P323L	NSP5_K90R	Spike_D614G	NSP8_V34F)"
hCoV-19/Malaysia/UNIMAS-17178/2021 EPI_ISL_2535691 13/4/2021 Asia / Malaysia / Sarawak Human Female 42 unknown Original Nasopharyngeal and oropharyngeal swab B.1.160 GH "(NS3_T34M	NS3_A33S	NSP2_A385T	NSP3_P822L	NSP13_I575V	Spike_N439K	N_T205I	NS3_Q57H	NSP3_T350I	NSP12_P323L	NSP5_K90R	Spike_D614G	NSP8_V34F)"
hCoV-19/Malaysia/UNIMAS-17182/2021 EPI_ISL_2535692 16/4/2021 Asia / Malaysia / Sarawak Human Female 50 unknown Original Nasopharyngeal and oropharyngeal swab B.1.160 GH "(NSP15_D128Y	NSP16_A116V	NSP6_L75F	NSP3_S126L	NSP3_P822L	NSP2_T434I	NSP2_G548S	NSP13_S259L	Spike_N439K	NSP6_I49V	N_T205I	NS3_Q57H	NSP6_M211V	Spike_G1251V	Spike_P681R	NSP3_Q172R	NSP2_K456E	NSP3_T350I	NSP12_P323L	NSP5_K90R	Spike_D614G)"
hCoV-19/Malaysia/UNIMAS-17183/2021 EPI_ISL_2535693 16/4/2021 Asia / Malaysia / Sarawak Human Male 58 unknown Original Nasopharyngeal and oropharyngeal swab AU.2 GH "(NSP15_D128Y	NSP6_L75F	NSP3_S126L	NSP3_P822L	NSP13_S259L	Spike_N439K	NS3_A72V	NSP6_I49V	N_T205I	NS3_Q57H	NSP12_P461S	Spike_G1251V	Spike_P681R	NSP3_T350I	NSP12_P323L	Spike_D614G)"
hCoV-19/Malaysia/UNIMAS-17187/2021 EPI_ISL_2535694 15/4/2021 Asia / Malaysia / Sarawak Human Male 64 unknown Original Nasopharyngeal and oropharyngeal swab B.1.160 GH "(NSP15_D128Y	NSP16_A116V	NSP6_L75F	NSP3_S126L	NSP3_P822L	NSP2_G548S	NSP13_S259L	Spike_N439K	NSP6_I49V	N_T205I	NS3_Q57H	NSP6_M211V	Spike_G1251V	Spike_P681R	NSP3_Q172R	NSP2_K456E	NSP3_T350I	NSP12_P323L	NSP5_K90R	Spike_D614G)"
hCoV-19/Malaysia/UNIMAS-B748/2021 EPI_ISL_2535695 26/4/2021 Asia / Malaysia / Sarawak Human Male 48 unknown Original Nasopharyngeal and oropharyngeal swab AU.2 GH "(NSP15_D128Y	NSP6_L75F	NSP3_S126L	NSP16_E264G	NSP3_P822L	NSP13_S259L	Spike_N439K	NS3_A72V	NSP6_I49V	N_T205I	NS3_Q57H	Spike_G1251V	Spike_P681R	NSP3_T350I	NSP12_P323L	Spike_D614G)"
hCoV-19/Malaysia/UNIMAS-B754/2021 EPI_ISL_2535696 20/4/2021 Asia / Malaysia / Sarawak Human Male 73 unknown Original Nasopharyngeal and oropharyngeal swab AU.2 GH "(NSP15_D128Y	NSP6_L75F	NSP3_S126L	NSP3_P822L	NSP13_S259L	Spike_N439K	NSP6_I49V	N_T205I	NS3_Q57H	Spike_G1251V	Spike_P681R	NSP3_T350I	NSP12_P323L	NSP9_L4F	NSP12_T20I	Spike_D614G)"
hCoV-19/Malaysia/UNIMAS-B755/2021 EPI_ISL_2535697 20/4/2021 Asia / Malaysia / Sarawak Human Female 48 unknown Original Nasopharyngeal and oropharyngeal swab AU.2 GH "(NSP15_D128Y	NSP6_L75F	NSP3_S126L	N_R14C	NSP3_P822L	NSP13_S259L	Spike_N439K	NSP6_I49V	N_T205I	Spike_E180D	NS3_Q57H	Spike_G1251V	Spike_P681R	NSP3_T350I	NSP12_P323L	Spike_D614G	N_P151L)"
hCoV-19/Malaysia/UNIMAS-B756/2021 EPI_ISL_2535698 22/4/2021 Asia / Malaysia / Sarawak Human Male unknown unknown Original Nasopharyngeal and oropharyngeal swab AU.2 GH "(NSP15_D128Y	NSP6_L75F	NSP3_S126L	NSP3_P822L	NSP13_S259L	Spike_N439K	NSP6_I49V	N_T205I	NS3_Q57H	Spike_G1251V	Spike_P681R	N_G34W	NSP3_T350I	NSP12_P323L	NSP3_P389L	Spike_D614G)"
hCoV-19/Malaysia/UNIMAS-B774/2021 EPI_ISL_2535699 22/4/2021 Asia / Malaysia / Sarawak Human Female unknown unknown Original Nasopharyngeal and oropharyngeal swab AU.2 GH "(NSP15_D128Y	NSP6_L75F	NSP3_S126L	NSP3_T1269I	NSP3_P822L	NSP13_S259L	Spike_N439K	NSP6_I49V	N_T205I	NS3_Q57H	NSP2_G424S	Spike_G1251V	Spike_P681R	NS3_L108F	NSP3_T350I	NSP12_P323L	NSP3_P389L	Spike_D614G)"
hCoV-19/Malaysia/UNIMAS-B781/2021 EPI_ISL_2535700 22/4/2021 Asia / Malaysia / Sarawak Human unknown unknown unknown Original Nasopharyngeal and oropharyngeal swab AU.2 GH "(NSP15_D128Y	NSP6_L75F	NSP3_S126L	NSP3_P822L	NSP13_S259L	Spike_N439K	NSP6_I49V	N_T205I	NS3_Q57H	Spike_G1251V	Spike_P681R	NSP3_T350I	NSP12_P323L	Spike_D614G)"
hCoV-19/Malaysia/UNIMAS-B788/2021 EPI_ISL_2535701 22/4/2021 Asia / Malaysia / Sarawak Human Male 30 unknown Original Nasopharyngeal and oropharyngeal swab AU.2 GH "(NSP15_D128Y	NSP6_L75F	NSP3_S126L	NSP3_P822L	NSP13_S259L	Spike_N439K	NSP6_I49V	N_T205I	NS3_Q57H	Spike_G1251V	Spike_P681R	N_G34W	NSP3_T350I	NSP12_P323L	NSP3_P389L	Spike_D614G	NSP2_A360V)"
hCoV-19/Malaysia/UNIMAS-B794/2021 EPI_ISL_2535702 24/4/2021 Asia / Malaysia / Sarawak Human Male 46 unknown Original Nasopharyngeal and oropharyngeal swab AU.2 GH "(NSP15_D128Y	NSP6_L75F	NSP3_S126L	NSP3_P822L	NSP13_S259L	Spike_N439K	NSP6_I49V	N_T205I	NS3_Q57H	Spike_G1251V	Spike_P681R	N_G34W	NSP3_T350I	NSP12_P323L	NSP3_P389L	Spike_D614G	NSP2_A360V)"
hCoV-19/Malaysia/UNIMAS-CRC2723/2021 EPI_ISL_2535703 3/2/2021 Asia / Malaysia / Sarawak Human Female 37 unknown Original Nasopharyngeal and oropharyngeal swab AU.2 GH "(NSP15_D128Y	NSP6_L75F	NSP3_S126L	NSP3_P822L	NSP13_S259L	Spike_N439K	NSP6_I49V	N_T205I	NS3_Q57H	Spike_G1251V	Spike_P681R	NSP3_T350I	NSP12_P323L	Spike_D614G)"
hCoV-19/Malaysia/UNIMAS-CRC2728/2021 EPI_ISL_2535704 3/2/2021 Asia / Malaysia / Sarawak Human Female 60 unknown Original Nasopharyngeal and oropharyngeal swab AU.2 GH "(NSP15_D128Y	NSP6_L75F	NSP3_S126L	NSP3_P822L	NSP13_S259L	Spike_N439K	NSP6_I49V	N_T205I	NS3_Q57H	N_D22N	Spike_G1251V	Spike_P681R	NSP14_T31I	NSP3_T350I	NSP12_P323L	Spike_D614G)"
hCoV-19/Malaysia/UNIMAS-CRC2731/2021 EPI_ISL_2535705 3/2/2021 Asia / Malaysia / Sarawak Human Female 5 unknown Original Nasopharyngeal and oropharyngeal swab AU.2 GH "(NSP15_D128Y	NSP6_L75F	NSP3_S126L	NSP3_P822L	NSP13_S259L	Spike_N439K	NSP6_I49V	N_T205I	NS3_Q57H	N_D22N	Spike_G1251V	Spike_P681R	NSP14_T31I	NSP3_T350I	NSP12_P323L	Spike_D614G)"
hCoV-19/Malaysia/UNIMAS-CRC2827/2021 EPI_ISL_2535706 4/2/2021 Asia / Malaysia / Sarawak Human Female 13 unknown Original Nasopharyngeal and oropharyngeal swab AU.2 GH "(NSP15_D128Y	NSP6_L75F	NSP3_S126L	NSP3_P822L	NSP13_S259L	Spike_N439K	NSP6_I49V	N_T205I	NS3_Q57H	Spike_G1251V	Spike_P681R	NSP3_T350I	NSP12_P323L	Spike_D614G)"
hCoV-19/Malaysia/UNIMAS-CRC2853/2021 EPI_ISL_2535707 4/2/2021 Asia / Malaysia / Sarawak Human Male 50 unknown Original Nasopharyngeal and oropharyngeal swab AU.2 GH "(NSP15_D128Y	NSP6_L75F	NSP3_S126L	NSP3_P822L	NSP13_S259L	Spike_N439K	NSP6_I49V	N_T205I	NS3_Q57H	Spike_G1251V	Spike_P681R	NSP3_T350I	NSP12_P323L	Spike_D614G	NSP15_I252V)"
hCoV-19/Malaysia/UNIMAS-CRC3356/2021 EPI_ISL_2535708 6/2/2021 Asia / Malaysia / Sarawak Human Female 31 unknown Original Nasopharyngeal and oropharyngeal swab AU.2 GH "(NSP15_D128Y	NSP6_L75F	NSP3_S126L	NSP3_P822L	NSP13_S259L	Spike_N439K	NSP6_I49V	N_T205I	NSP13_T481M	NS3_Q57H	Spike_G1251V	Spike_P681R	NSP3_T350I	NSP12_P323L	Spike_D614G	NSP3_S1455F)"
hCoV-19/Malaysia/UNIMAS-CRC3458/2021 EPI_ISL_2535709 6/2/2021 Asia / Malaysia / Sarawak Human Female 39 unknown Original Nasopharyngeal and oropharyngeal swab AU.2 GH "(NSP15_D128Y	NSP6_L75F	NSP3_S126L	NSP3_A1006V	NSP3_P822L	NSP13_S259L	Spike_N439K	NSP6_I49V	N_T205I	NSP1_G150S	NSP3_T656I	NS3_Q57H	Spike_G1251V	Spike_P681R	NSP3_T350I	NSP12_P323L	Spike_D614G)"
hCoV-19/Malaysia/UNIMAS-CRC3596/2021 EPI_ISL_2535710 6/2/2021 Asia / Malaysia / Sarawak Human Female 77 unknown Original Nasopharyngeal and oropharyngeal swab AU.2 GH "(NSP15_D128Y	NSP6_L75F	NSP3_S126L	NSP3_P822L	NSP13_S259L	Spike_N439K	NSP6_I49V	N_T205I	NS3_Q57H	Spike_G1251V	Spike_P681R	NSP3_T350I	NSP12_P323L	Spike_D614G)"
hCoV-19/Malaysia/UNIMAS-CRC3597/2021 EPI_ISL_2535711 9/2/2021 Asia / Malaysia / Sarawak Human Female 21 unknown Original Nasopharyngeal and oropharyngeal swab AU.2 GH "(NSP15_D128Y	NSP6_L75F	NSP3_S126L	NSP16_E264G	NSP3_P822L	NSP13_S259L	Spike_N439K	NSP6_I49V	N_T205I	NS3_Q57H	Spike_G1251V	Spike_P681R	NSP3_T350I	NSP12_P323L	Spike_D614G)"
hCoV-19/Malaysia/UNIMAS-CRC3607/2021 EPI_ISL_2535712 9/2/2021 Asia / Malaysia / Sarawak Human Female 49 unknown Original Nasopharyngeal and oropharyngeal swab AU.2 GH "(NSP15_D128Y	NSP6_L75F	NSP3_S126L	NSP3_P822L	NSP13_S259L	Spike_N439K	NSP6_I49V	N_T205I	NS3_Q57H	Spike_G1251V	Spike_P681R	NSP3_T350I	NSP12_P323L	Spike_D614G)"
hCoV-19/Malaysia/UNIMAS-CRC3667/2021 EPI_ISL_2535713 9/2/2021 Asia / Malaysia / Sarawak Human Male 64 unknown Original Nasopharyngeal and oropharyngeal swab AU.2 GH "(NSP15_D128Y	NSP6_L75F	NSP3_S126L	NSP3_A1006V	NSP3_P822L	NSP13_S259L	Spike_N439K	NSP6_I49V	N_T205I	NSP1_G150S	NSP3_T656I	NS3_Q57H	Spike_G1251V	Spike_P681R	NSP3_T350I	NSP12_P323L	Spike_D614G)"
hCoV-19/Malaysia/UNIMAS-CRC3668/2021 EPI_ISL_2535714 9/2/2021 Asia / Malaysia / Sarawak Human Male 2 unknown Original Nasopharyngeal and oropharyngeal swab AU.2 GH "(NSP15_D128Y	NSP6_L75F	NSP3_S126L	NSP3_P822L	NSP13_S259L	Spike_N439K	NSP6_I49V	N_T205I	NSP1_G150S	NSP3_T656I	NS3_Q57H	Spike_G1251V	Spike_P681R	NSP3_T350I	NSP12_P323L	NSP9_L4F	Spike_D614G)"
hCoV-19/Malaysia/UNIMAS-CRC3725/2021 EPI_ISL_2535715 10/2/2021 Asia / Malaysia / Sarawak Human Female 20 unknown Original Nasopharyngeal and oropharyngeal swab AU.2 GH "(NSP15_D128Y	NSP6_L75F	NSP3_S126L	NSP3_P822L	NSP13_S259L	Spike_N439K	NSP6_I49V	N_T205I	NS3_Q57H	NSP2_P624L	N_D22N	Spike_G1251V	Spike_P681R	NSP3_T350I	NSP12_P323L	Spike_D614G)"
hCoV-19/Malaysia/UNIMAS-CRC3785/2021 EPI_ISL_2535716 10/2/2021 Asia / Malaysia / Sarawak Human Female 44 unknown Original Nasopharyngeal and oropharyngeal swab AU.2 GH "(NSP15_D128Y	NSP6_L75F	NSP3_S126L	NSP3_P822L	NSP13_S259L	Spike_N439K	NSP6_I49V	N_T205I	NS3_Q57H	N_D22N	Spike_G1251V	Spike_P681R	NSP3_T350I	NSP12_P323L	Spike_D614G)"
hCoV-19/Malaysia/UNIMAS-CRC3789/2021 EPI_ISL_2535717 10/2/2021 Asia / Malaysia / Sarawak Human Female 40 unknown Original Nasopharyngeal and oropharyngeal swab AU.2 GH "(NSP15_D128Y	NSP6_L75F	NSP3_S126L	NSP3_P822L	NSP13_S259L	Spike_N439K	NSP6_I49V	N_T205I	NS3_Q57H	Spike_G1251V	Spike_P681R	NS3_L108F	NSP3_T350I	NSP12_P323L	Spike_D614G)"
hCoV-19/Malaysia/UNIMAS-CRC4264/2021 EPI_ISL_2535718 15/2/2021 Asia / Malaysia / Sarawak Human Male 54 unknown Original Nasopharyngeal and oropharyngeal swab AU.2 GH "(NSP15_D128Y	NSP6_L75F	NSP3_S126L	NSP16_E264G	NSP3_P822L	NSP13_S259L	Spike_N439K	NSP6_I49V	N_T205I	NS3_Q57H	Spike_G1251V	Spike_P681R	NSP3_T350I	NSP12_P323L	Spike_D614G	NS3_N257Y)"
hCoV-19/Malaysia/UNIMAS-CRC4265/2021 EPI_ISL_2535719 15/2/2021 Asia / Malaysia / Sarawak Human Female 51 unknown Original Nasopharyngeal and oropharyngeal swab AU.2 GH "(NSP15_D128Y	NSP6_L75F	NSP3_S126L	NSP3_P822L	NSP13_S259L	Spike_N439K	NSP6_I49V	N_T205I	NS3_Q57H	Spike_G1251V	Spike_P681R	NSP3_T350I	NSP12_P323L	Spike_D614G)"
hCoV-19/Malaysia/UNIMAS-CRC4323/2021 EPI_ISL_2535720 16/2/2021 Asia / Malaysia / Sarawak Human Female 49 unknown Original Nasopharyngeal and oropharyngeal swab AU.2 GH "(NSP15_D128Y	NSP6_L75F	NSP3_S126L	NSP3_P822L	NSP13_S259L	Spike_N439K	NSP6_I49V	N_T205I	NS3_Q57H	Spike_G1251V	Spike_P681R	NSP3_T350I	NSP12_P323L	Spike_D614G	NSP14_P46H	NSP15_I252V)"
hCoV-19/Malaysia/UNIMAS-CRC4325/2021 EPI_ISL_2535721 16/2/2021 Asia / Malaysia / Sarawak Human Female 21 unknown Original Nasopharyngeal and oropharyngeal swab AU.2 GH "(NSP15_D128Y	NSP6_L75F	NSP3_S126L	NSP3_P822L	NSP13_S259L	Spike_N439K	NSP6_I49V	N_T205I	NS3_Q57H	Spike_G1251V	Spike_P681R	NSP3_T350I	NSP12_P323L	Spike_D614G	NSP14_P46H	NSP15_I252V)"
hCoV-19/Malaysia/UNIMAS-CRC4626/2021 EPI_ISL_2535722 17/2/2021 Asia / Malaysia / Sarawak Human Female 68 unknown Original Nasopharyngeal and oropharyngeal swab AU.2 GH "(NSP15_D128Y	NSP6_L75F	NSP3_S126L	NSP3_P822L	NSP13_S259L	Spike_N439K	NSP6_I49V	N_T205I	NS3_Q57H	Spike_G1251V	Spike_P681R	NSP3_T350I	NSP12_P323L	Spike_D614G)"
hCoV-19/Malaysia/UNIMAS-CRC4725/2021 EPI_ISL_2535723 18/2/2021 Asia / Malaysia / Sarawak Human Female 34 unknown Original Nasopharyngeal and oropharyngeal swab AU.2 GH "(NSP15_D128Y	NSP6_L75F	NSP3_S126L	NSP3_P822L	NSP13_S259L	Spike_N439K	NSP6_I49V	N_T205I	NS3_Q57H	Spike_G1251V	Spike_P681R	NSP3_T350I	NSP12_P323L	Spike_D614G	NSP14_K339N)"
hCoV-19/Malaysia/UNIMAS-CRC4976/2021 EPI_ISL_2535724 19/2/2021 Asia / Malaysia / Sarawak Human Male 51 unknown Original Nasopharyngeal and oropharyngeal swab AU.2 GH "(NSP15_D128Y	NSP6_L75F	NSP3_S126L	NSP3_P822L	NSP13_S259L	Spike_N439K	NSP6_I49V	N_T205I	NS3_Q57H	Spike_G1251V	Spike_P681R	NSP3_T350I	NSP12_P323L	Spike_D614G	NSP14_P46H	NSP15_I252V)"
hCoV-19/Malaysia/UNIMAS-CRC5053/2021 EPI_ISL_2535725 20/2/2021 Asia / Malaysia / Sarawak Human Male 81 unknown Original Nasopharyngeal and oropharyngeal swab AU.2 GH "(NSP15_D128Y	NSP6_L75F	NSP3_S126L	NSP16_E264G	NSP3_P822L	NSP13_S259L	Spike_N439K	NSP6_I49V	N_T205I	NS3_Q57H	Spike_G1251V	Spike_P681R	NSP3_T350I	NSP12_P323L	Spike_D614G)"
hCoV-19/Malaysia/UNIMAS-CRC5342/2021 EPI_ISL_2535726 22/2/2021 Asia / Malaysia / Sarawak Human Male 27 unknown Original Nasopharyngeal and oropharyngeal swab AU.2 GH "(NSP15_D128Y	NSP6_L75F	NSP3_S126L	NSP3_P822L	NSP13_S259L	Spike_N439K	NSP6_I49V	N_T205I	NS3_Q57H	Spike_G1251V	Spike_P681R	NSP3_T350I	NSP12_P323L	Spike_D614G)"
hCoV-19/Malaysia/UNIMAS-CRC5396/2021 EPI_ISL_2535727 22/2/2021 Asia / Malaysia / Sarawak Human Female 47 unknown Original Nasopharyngeal and oropharyngeal swab AU.2 GH "(NSP15_D128Y	NSP6_L75F	NSP3_S126L	NSP3_P822L	NSP13_S259L	Spike_N439K	NSP6_I49V	N_T205I	NS3_Q57H	Spike_G1251V	Spike_P681R	NSP3_T350I	NSP12_P323L	Spike_D614G)"
hCoV-19/Malaysia/UNIMAS-CRC5398/2021 EPI_ISL_2535728 22/2/2021 Asia / Malaysia / Sarawak Human Female 17 unknown Original Nasopharyngeal and oropharyngeal swab AU.2 GH "(NSP15_D128Y	NSP6_L75F	NSP3_S126L	NSP16_E264G	NSP3_P822L	NSP13_S259L	Spike_N439K	NSP6_I49V	N_T205I	NS3_Q57H	Spike_G1251V	Spike_P681R	NSP3_T350I	NSP12_P323L	NSP9_L4F	Spike_D614G)"
hCoV-19/Malaysia/UNIMAS-CRC5535/2021 EPI_ISL_2535729 23/2/2021 Asia / Malaysia / Sarawak Human Female 4 unknown Original Nasopharyngeal and oropharyngeal swab AU.2 GH "(NSP15_D128Y	NSP6_L75F	NSP3_S126L	NSP16_E264G	NSP3_P822L	NSP13_S259L	Spike_N439K	NSP6_I49V	N_T205I	NS3_Q57H	Spike_G1251V	Spike_P681R	NSP3_T350I	NSP12_P323L	Spike_D614G)"
hCoV-19/Malaysia/UNIMAS-CRC5841/2021 EPI_ISL_2535730 25/2/2021 Asia / Malaysia / Sarawak Human Female 69 unknown Original Nasopharyngeal and oropharyngeal swab AU.2 GH "(NSP15_D128Y	NSP6_L75F	NSP3_S126L	NSP3_A1006V	NSP3_P822L	NSP13_S259L	Spike_N439K	NSP6_I49V	N_T205I	NS3_Q57H	Spike_G1251V	Spike_P681R	NSP3_T350I	NSP12_P323L	Spike_D614G	NSP2_A361V)"
hCoV-19/Malaysia/UNIMAS-B362/2021 EPI_ISL_2535731 24/3/2021 Asia / Malaysia / Sarawak Human Male 31 unknown Original Nasopharyngeal and oropharyngeal swab AU.2 GH "(NSP15_D128Y	NSP6_L75F	NSP3_S126L	NSP12_T806I	NSP3_P822L	NSP13_S259L	Spike_N439K	NSP6_I49V	N_T205I	NS3_Q57H	Spike_L1224F	Spike_G1251V	Spike_P681R	N_R41L	NSP3_R352H	NSP3_T350I	NSP12_P323L	Spike_D614G	NSP8_A74V	NSP16_A116S)"
hCoV-19/Malaysia/UNIMAS-B410/2021 EPI_ISL_2535732 4/4/2021 Asia / Malaysia / Sarawak Human Male 46 unknown Original Nasopharyngeal and oropharyngeal swab AU.2 GH "(NSP15_D128Y	NSP6_L75F	NSP3_S126L	NSP12_T806I	NSP3_P822L	NSP13_S259L	Spike_N439K	NSP6_I49V	N_T205I	NS3_Q57H	Spike_L1224F	Spike_G1251V	Spike_P681R	N_R41L	NSP3_R352H	NSP3_T350I	NSP12_P323L	Spike_D614G	NSP8_A74V	NSP16_A116S)"
hCoV-19/Malaysia/UNIMAS-B414/2021 EPI_ISL_2535733 4/4/2021 Asia / Malaysia / Sarawak Human unknown unknown unknown Original Nasopharyngeal and oropharyngeal swab AU.2 GH "(NSP2_L137I	NSP15_D128Y	NSP6_L75F	NSP3_S126L	NSP3_P822L	NSP13_S259L	Spike_N439K	NSP6_I49V	N_T205I	NS3_Q57H	Spike_L1224F	Spike_G1251V	Spike_P681R	N_R41L	NSP3_R352H	NSP3_T350I	NSP12_P323L	NSP9_L4F	Spike_D614G	NSP16_A116S)"
hCoV-19/Malaysia/UNIMAS-B417/2021 EPI_ISL_2535734 4/4/2021 Asia / Malaysia / Sarawak Human Male unknown unknown Original Nasopharyngeal and oropharyngeal swab AU.2 GH "(NSP15_D128Y	NSP6_L75F	NSP3_S126L	NSP3_P822L	NSP13_S259L	Spike_N439K	NSP6_I49V	N_T205I	NS3_Q57H	Spike_L1224F	Spike_G1251V	Spike_P681R	N_R41L	NSP3_R352H	NSP3_T350I	NSP12_P323L	Spike_D614G	NSP16_A116S)"
hCoV-19/Malaysia/UNIMAS-B423/2021 EPI_ISL_2535735 4/4/2021 Asia / Malaysia / Sarawak Human unknown unknown unknown Original Nasopharyngeal and oropharyngeal swab AU.2 GH "(NSP15_D128Y	NSP6_L75F	NSP3_S126L	NSP16_E264G	NSP3_P822L	NSP13_S259L	Spike_N439K	NSP6_I49V	N_T205I	NS3_Q57H	Spike_L1224F	Spike_G1251V	Spike_P681R	N_R41L	NSP3_R352H	NSP3_T350I	NSP12_P323L	Spike_D614G	NSP16_A116S)"
hCoV-19/Malaysia/UNIMAS-B431/2021 EPI_ISL_2535736 4/4/2021 Asia / Malaysia / Sarawak Human unknown unknown unknown Original Nasopharyngeal and oropharyngeal swab AU.2 GH "(NSP15_D128Y	NSP6_L75F	NSP3_S126L	NSP3_P822L	NSP13_S259L	Spike_N439K	NSP6_I49V	N_T205I	NS3_Q57H	Spike_L1224F	Spike_G1251V	Spike_P681R	N_R41L	NSP3_R352H	NSP3_T350I	NSP12_P323L	Spike_D614G	NSP16_A116S)"
hCoV-19/Malaysia/UNIMAS-B446/2021 EPI_ISL_2535737 4/4/2021 Asia / Malaysia / Sarawak Human unknown unknown unknown Original Nasopharyngeal and oropharyngeal swab AU.2 GH "(NSP15_D128Y	NSP6_L75F	NSP3_S126L	NSP3_P822L	NSP13_S259L	Spike_N439K	NSP6_I49V	N_T205I	NS3_Q57H	Spike_L1224F	Spike_G1251V	Spike_P681R	N_R41L	NSP3_R352H	NSP3_T350I	NSP12_P323L	Spike_D614G	NSP16_A116S)"
hCoV-19/Malaysia/UNIMAS-B456/2021 EPI_ISL_2535738 4/4/2021 Asia / Malaysia / Sarawak Human unknown unknown unknown Original Nasopharyngeal and oropharyngeal swab AU.2 GH "(NSP15_D128Y	NSP6_L75F	NSP3_S126L	NSP3_P822L	NSP13_S259L	Spike_N439K	NSP6_I49V	N_T205I	NS3_Q57H	Spike_L1224F	Spike_G1251V	Spike_P681R	N_R41L	NSP3_R352H	NSP3_T350I	NSP12_P323L	Spike_D614G	NSP16_A116S)"
hCoV-19/Malaysia/UNIMAS-B501-2/2021 EPI_ISL_2535739 8/4/2021 Asia / Malaysia / Sarawak Human Female 30 unknown Original Nasopharyngeal and oropharyngeal swab AU.2 GH "(NSP15_D128Y	NSP6_L75F	NSP3_S126L	NSP3_G730S	NSP3_P822L	NSP13_S259L	Spike_N439K	NSP6_I49V	N_T205I	NS3_Q57H	N_D22N	NSP12_A797S	Spike_G1251V	Spike_P681R	NS3_A143T	NSP3_T350I	NSP12_P323L	Spike_D614G	NSP12_H295Y)"
hCoV-19/Malaysia/UNIMAS-B502-2/2021 EPI_ISL_2535740 8/4/2021 Asia / Malaysia / Sarawak Human Female 58 unknown Original Nasopharyngeal and oropharyngeal swab AU.2 GH "(NSP15_D128Y	NSP6_L75F	NSP3_S126L	NSP3_P822L	NSP13_S259L	Spike_N439K	NSP6_I49V	N_T205I	NS3_Q57H	Spike_G1251V	Spike_P681R	NSP3_S1670F	NSP3_T350I	NSP12_P323L	Spike_D614G)"
hCoV-19/Malaysia/UNIMAS-B503-2/2021 EPI_ISL_2535741 8/4/2021 Asia / Malaysia / Sarawak Human Female 0 unknown Original Nasopharyngeal and oropharyngeal swab AU.2 GH "(NSP15_D128Y	NSP6_L75F	NSP3_S126L	NSP3_P822L	NSP13_S259L	Spike_N439K	NSP6_I49V	N_T205I	NS3_Q57H	Spike_G1251V	Spike_P681R	NSP3_T350I	NSP12_P323L	Spike_D614G)"
hCoV-19/Malaysia/UNIMAS-B506-2/2021 EPI_ISL_2535742 8/4/2021 Asia / Malaysia / Sarawak Human Male 41 unknown Original Nasopharyngeal and oropharyngeal swab AU.2 GH "(NSP15_D128Y	NSP6_L75F	NSP3_S126L	NSP3_P822L	NSP13_S259L	Spike_N439K	NSP6_I49V	N_T205I	NS3_Q57H	Spike_G1251V	Spike_P681R	NSP3_T350I	NSP12_P323L	Spike_D614G)"
hCoV-19/Malaysia/UNIMAS-B509/2021 EPI_ISL_2535743 26/3/2021 Asia / Malaysia / Sarawak Human Female 39 unknown Original Nasopharyngeal and oropharyngeal swab B.1.160 GH "(NS3_T34M	NS3_A33S	NSP2_A385T	NSP3_P822L	NS3_S40L	NSP13_I575V	Spike_N439K	N_T205I	NS3_Q57H	NSP3_T350I	NSP12_P323L	NS3_M125I	NSP5_K90R	Spike_D614G	NSP8_V34F)"
hCoV-19/Malaysia/UNIMAS-B512/2021 EPI_ISL_2535744 28/3/2021 Asia / Malaysia / Sarawak Human Male 27 unknown Original Nasopharyngeal and oropharyngeal swab AU.2 GH "(NSP15_D128Y	NSP6_L75F	NSP3_S126L	NSP3_P822L	NSP13_S259L	Spike_N439K	NSP6_I49V	N_T205I	NS3_Q57H	Spike_G1251V	Spike_P681R	NSP3_T350I	NSP12_P323L	Spike_D614G)"
hCoV-19/Malaysia/UNIMAS-B517/2021 EPI_ISL_2535745 28/3/2021 Asia / Malaysia / Sarawak Human Female 26 unknown Original Nasopharyngeal and oropharyngeal swab AU.2 GH "(NSP15_D128Y	NSP6_L75F	NSP3_S126L	NSP3_P822L	NSP13_S259L	Spike_N439K	NSP6_I49V	N_T205I	NS3_Q57H	Spike_G1251V	Spike_P681R	NSP3_T350I	NSP12_P323L	Spike_D614G)"
hCoV-19/Malaysia/UNIMAS-B522/2021 EPI_ISL_2535746 6/4/2021 Asia / Malaysia / Sarawak Human Female 27 unknown Original Nasopharyngeal and oropharyngeal swab B.1.160 GH "(NS3_T34M	NS3_A33S	NSP2_A385T	NSP3_P822L	NS3_S40L	NSP13_I575V	Spike_N439K	N_T205I	NS3_Q57H	NSP3_T350I	NSP12_P323L	NS3_M125I	NSP5_K90R	Spike_D614G	NSP8_V34F)"
hCoV-19/Malaysia/UNIMAS-B524/2021 EPI_ISL_2535747 5/4/2021 Asia / Malaysia / Sarawak Human Male 38 unknown Original Nasopharyngeal and oropharyngeal swab AU.2 GH "(NSP15_D128Y	NSP6_L75F	NSP3_S126L	NSP3_P822L	NSP13_S259L	Spike_N439K	NS3_A72V	NSP6_I49V	N_T205I	NS3_Q57H	Spike_G1251V	Spike_P681R	NSP3_T350I	NSP12_P323L	Spike_D614G)"
hCoV-19/Malaysia/UNIMAS-B531/2021 EPI_ISL_2535748 8/4/2021 Asia / Malaysia / Sarawak Human Female 121 unknown Original Nasopharyngeal and oropharyngeal swab AU.2 GH "(NSP15_D128Y	NSP6_L75F	NSP3_S126L	NSP3_P822L	NSP13_S259L	Spike_N439K	NSP6_I49V	N_T205I	NS3_Q57H	N_D22N	NSP12_A797S	Spike_G1251V	Spike_P681R	NS3_A143T	NSP3_T350I	NSP12_P323L	Spike_D614G)"
hCoV-19/Malaysia/UNIMAS-B534/2021 EPI_ISL_2535749 8/4/2021 Asia / Malaysia / Sarawak Human Male 50 unknown Original Nasopharyngeal and oropharyngeal swab AU.2 GH "(NSP15_D128Y	NSP6_L75F	NSP3_S126L	NSP3_P822L	NSP13_S259L	Spike_N439K	NS3_A72V	NSP6_I49V	N_T205I	NS3_Q57H	Spike_G1251V	Spike_P681R	NSP3_T350I	NSP12_P323L	Spike_D614G)"
hCoV-19/Malaysia/UNIMAS-B538/2021 EPI_ISL_2535750 8/4/2021 Asia / Malaysia / Sarawak Human Male 27 unknown Original Nasopharyngeal and oropharyngeal swab AU.2 GH "(NSP15_D128Y	NSP6_L75F	NSP3_S126L	NSP3_P822L	NSP2_Y179H	NSP13_S259L	Spike_N439K	NSP6_I49V	N_T205I	N_H300Y	NS3_Q57H	NSP16_P215L	NS3_R6G	Spike_G1251V	Spike_P681R	NSP3_T350I	NSP12_P323L	Spike_D614G	NSP16_R216S)"
hCoV-19/Malaysia/UNIMAS-B539/2021 EPI_ISL_2535751 7/4/2021 Asia / Malaysia / Sarawak Human Male 40 unknown Original Nasopharyngeal and oropharyngeal swab AU.2 GH "(NSP15_D128Y	NSP6_L75F	NSP3_S126L	NSP3_P822L	NSP13_S259L	Spike_N439K	NSP3_E595D	NSP6_I49V	N_T205I	Spike_E180D	NS3_Q57H	Spike_G1251V	Spike_P681R	NSP3_T350I	NSP12_P323L	Spike_D614G)"
hCoV-19/Malaysia/UNIMAS-B542/2021 EPI_ISL_2535752 10/4/2021 Asia / Malaysia / Sarawak Human Female 68 unknown Original Nasopharyngeal and oropharyngeal swab AU.2 GH "(NSP15_D128Y	NSP6_L75F	NSP3_S126L	NSP3_P822L	NSP13_S259L	Spike_N439K	NSP6_I49V	N_T205I	NS3_Q57H	Spike_G1251V	Spike_P681R	NSP3_S1670F	NSP3_T350I	NSP12_P323L	Spike_D614G)"
hCoV-19/Malaysia/UNIMAS-B543/2021 EPI_ISL_2535753 9/4/2021 Asia / Malaysia / Sarawak Human Male 44 unknown Original Nasopharyngeal and oropharyngeal swab AU.2 GH "(NSP15_D128Y	NSP6_L75F	NSP3_S126L	NSP3_P822L	NSP13_S259L	Spike_N439K	NSP6_I49V	N_T205I	NS3_Q57H	Spike_G1251V	Spike_P681R	NSP3_T350I	NSP12_P323L	Spike_D614G)"
hCoV-19/Malaysia/UNIMAS-B545/2021 EPI_ISL_2535754 9/4/2021 Asia / Malaysia / Sarawak Human Male 31 unknown Original Nasopharyngeal and oropharyngeal swab AU.2 GH "(NSP15_D128Y	NSP6_L75F	NSP3_S126L	NSP3_P822L	NSP13_S259L	Spike_N439K	NSP6_I49V	N_T205I	NS3_Q57H	N_D22N	NSP12_A797S	Spike_G1251V	Spike_P681R	NS3_A143T	NSP3_T350I	NSP12_P323L	Spike_D614G	NSP5_T199I)"
hCoV-19/Malaysia/UNIMAS-B549/2021 EPI_ISL_2535755 9/4/2021 Asia / Malaysia / Sarawak Human Female 45 unknown Original Nasopharyngeal and oropharyngeal swab AU.2 GH "(NSP15_D128Y	NSP6_L75F	NSP3_S126L	NSP3_P822L	NSP2_Y179H	NSP13_S259L	Spike_N439K	NSP6_I49V	N_T205I	NS3_Q57H	NSP16_P215L	NS3_R6G	Spike_G1251V	Spike_P681R	NSP3_T350I	NSP12_P323L	Spike_D614G	NSP16_R216S)"
hCoV-19/Malaysia/UNIMAS-B553/2021 EPI_ISL_2535756 9/4/2021 Asia / Malaysia / Sarawak Human Female 22 unknown Original Nasopharyngeal and oropharyngeal swab AU.2 GH "(NSP15_D128Y	NSP6_L75F	NSP3_S126L	NSP3_P822L	NSP13_S259L	Spike_N439K	NSP6_I49V	N_T205I	NS3_Q57H	Spike_G1251V	Spike_P681R	NSP3_S1670F	NSP3_T350I	NSP12_P323L	Spike_D614G)"
hCoV-19/Malaysia/UNIMAS-B556/2021 EPI_ISL_2535757 9/4/2021 Asia / Malaysia / Sarawak Human Female 16 unknown Original Nasopharyngeal and oropharyngeal swab AU.2 GH "(NSP15_D128Y	NSP6_L75F	NSP3_S126L	NSP3_P822L	NSP13_S259L	Spike_N439K	NSP6_I49V	N_T205I	NS3_Q57H	Spike_G1251V	Spike_P681R	NSP3_T350I	NSP12_P323L	Spike_D614G)"
hCoV-19/Malaysia/UNIMAS-B560/2021 EPI_ISL_2535758 9/4/2021 Asia / Malaysia / Sarawak Human Male 61 unknown Original Nasopharyngeal and oropharyngeal swab AU.2 GH "(NSP15_D128Y	NSP6_L75F	NSP3_S126L	NSP3_P822L	NSP13_S259L	Spike_N439K	NSP6_I49V	N_T205I	NS3_Q57H	N_D22N	NSP12_A797S	Spike_G1251V	Spike_P681R	NS3_A143T	NSP3_T350I	NSP12_P323L	Spike_D614G)"
hCoV-19/Malaysia/UNIMAS-B564/2021 EPI_ISL_2535759 13/4/2021 Asia / Malaysia / Sarawak Human Female 36 unknown Original Nasopharyngeal and oropharyngeal swab B.1.160 GH "(NSP15_D128Y	NSP16_A116V	Spike_G339S	NSP6_L75F	NSP3_S126L	NSP3_P822L	NSP2_G548S	NSP13_S259L	Spike_N439K	NSP6_I49V	N_T205I	NS3_Q57H	NSP6_M211V	Spike_G1251V	Spike_P681R	NSP3_Q172R	NSP2_K456E	NSP3_T350I	NSP12_P323L	NSP5_K90R	Spike_D614G	N_N196I)"
hCoV-19/Malaysia/UNIMAS-B570/2021 EPI_ISL_2535760 12/4/2021 Asia / Malaysia / Sarawak Human Female 43 unknown Original Nasopharyngeal and oropharyngeal swab AU.2 GH "(NSP15_D128Y	NSP6_L75F	NSP3_S126L	NSP3_P822L	NSP13_S259L	Spike_N439K	NSP6_I49V	N_T205I	NS3_Q57H	NSP3_A644S	Spike_G1251V	Spike_P681R	NSP3_T350I	NSP12_P323L	Spike_D614G)"
hCoV-19/Malaysia/UNIMAS-B574/2021 EPI_ISL_2535761 12/4/2021 Asia / Malaysia / Sarawak Human Male 55 unknown Original Nasopharyngeal and oropharyngeal swab AU.2 GH "(NSP15_D128Y	NSP6_L75F	NSP3_S126L	NSP3_P822L	NSP13_S259L	Spike_N439K	NSP6_I49V	N_T205I	NS3_Q57H	N_D22N	Spike_G1251V	Spike_P681R	NS3_A143T	Spike_Y265C	NSP3_T350I	NSP12_P323L	NSP9_L4F	Spike_D614G)"
hCoV-19/Malaysia/UNIMAS-B577/2021 EPI_ISL_2535762 13/4/2021 Asia / Malaysia / Sarawak Human Female 31 unknown Original Nasopharyngeal and oropharyngeal swab B.1.160 GH "(NS3_T34M	NS3_A33S	NSP2_A385T	NSP3_P822L	NSP13_I575V	Spike_N439K	N_T205I	NS3_Q57H	NSP3_T350I	NSP12_P323L	NSP5_K90R	Spike_D614G	NSP8_V34F)"
hCoV-19/Malaysia/UNIMAS-B633/2021 EPI_ISL_2535763 12/4/2021 Asia / Malaysia / Sarawak Human Male 21 unknown Original Nasopharyngeal and oropharyngeal swab AU.2 GH "(NSP15_D128Y	NSP6_L75F	NSP3_S126L	NSP3_P822L	NSP13_S259L	Spike_N439K	NSP6_I49V	N_T205I	NS3_Q57H	Spike_G1251V	Spike_P681R	NSP3_T350I	NSP12_P323L	Spike_D614G)"
hCoV-19/Malaysia/UNIMAS-B664/2021 EPI_ISL_2535764 12/4/2021 Asia / Malaysia / Sarawak Human Male 20 unknown Original Nasopharyngeal and oropharyngeal swab AU.2 GH "(NSP15_D128Y	NSP6_L75F	NSP3_S126L	NSP3_P822L	NSP13_S259L	Spike_N439K	NSP6_I49V	N_T205I	NS3_Q57H	Spike_G1251V	Spike_P681R	NS7a_P45L	NSP3_T350I	NSP12_P323L	Spike_D614G)"
hCoV-19/Malaysia/UNIMAS-B692/2021 EPI_ISL_2535765 12/4/2021 Asia / Malaysia / Sarawak Human Male 21 unknown Original Nasopharyngeal and oropharyngeal swab AU.2 GH "(NSP15_D128Y	NSP6_L75F	NSP3_S126L	NSP16_E264G	NSP3_P822L	NSP13_S259L	Spike_N439K	NSP6_I49V	N_T205I	NS3_Q57H	Spike_G1251V	Spike_P681R	NSP3_T350I	NSP12_P323L	Spike_D614G	Spike_T22I)"
hCoV-19/Malaysia/UNIMAS-B707/2021 EPI_ISL_2535766 13/4/2021 Asia / Malaysia / Sarawak Human Female 39 unknown Original Nasopharyngeal and oropharyngeal swab AU.2 GH "(NSP15_D128Y	NSP6_L75F	NSP3_S126L	NSP3_P822L	NSP13_S259L	Spike_N439K	NSP6_I49V	N_T205I	NS3_Q57H	N_D22N	NSP12_A797S	Spike_G1251V	Spike_P681R	NS3_A143T	NSP3_T350I	NSP12_P323L	Spike_D614G)"
hCoV-19/Malaysia/UNIMAS-B708/2021 EPI_ISL_2535767 13/4/2021 Asia / Malaysia / Sarawak Human Male 70 unknown Original Nasopharyngeal and oropharyngeal swab AU.2 GH "(NSP15_D128Y	NSP6_L75F	NSP3_S126L	NSP3_P822L	NS3_L85F	NSP13_S259L	Spike_N439K	NSP6_I49V	N_T205I	NS3_Q57H	N_D22N	NSP12_A797S	Spike_G1251V	Spike_P681R	NS3_A143T	NSP3_T350I	NSP12_P323L	Spike_D614G	NSP5_T199I)"
hCoV-19/Malaysia/UNIMAS-B713/2021 EPI_ISL_2535768 13/4/2021 Asia / Malaysia / Sarawak Human Male 56 unknown Original Nasopharyngeal and oropharyngeal swab AU.2 GH "(NSP15_D128Y	NSP6_L75F	NSP3_S126L	NSP3_P822L	NSP13_S259L	Spike_N439K	NSP6_I49V	N_T205I	NS3_Q57H	NSP3_A644S	Spike_G1251V	Spike_P681R	NSP3_T350I	NSP12_P323L	Spike_D614G)"
hCoV-19/Malaysia/UNIMAS-B723/2021 EPI_ISL_2535769 13/4/2021 Asia / Malaysia / Sarawak Human Female 17 unknown Original Nasopharyngeal and oropharyngeal swab AU.2 GH "(NSP15_D128Y	NSP6_L75F	NSP3_S126L	NSP3_P822L	NSP13_S259L	Spike_N439K	NSP6_I49V	N_T205I	NS3_Q57H	N_D22N	NSP12_A797S	Spike_G1251V	Spike_P681R	NS3_A143T	NSP3_T350I	NSP12_P323L	Spike_D614G)"
hCoV-19/Malaysia/UNIMAS-B725/2021 EPI_ISL_2535770 13/4/2021 Asia / Malaysia / Sarawak Human Female 37 unknown Original Nasopharyngeal and oropharyngeal swab AU.2 GH "(NSP15_D128Y	NSP6_L75F	NSP3_S126L	NSP3_P822L	NSP3_S1807F	NSP13_S259L	Spike_N439K	NSP6_I49V	N_T205I	NSP13_S301F	NS3_Q57H	N_D22N	Spike_G1251V	Spike_P681R	NSP3_T350I	NSP12_P323L	Spike_D614G	NSP3_D1075N)"
hCoV-19/Malaysia/UNIMAS-B726/2021 EPI_ISL_2535771 13/4/2021 Asia / Malaysia / Sarawak Human Female 55 unknown Original Nasopharyngeal and oropharyngeal swab AU.2 GH "(NSP15_D128Y	NSP6_L75F	NSP3_S126L	NSP3_P822L	NSP2_Y179H	NSP13_S259L	Spike_N439K	NSP6_I49V	N_T205I	NS3_Q57H	NSP16_P215L	NS3_R6G	Spike_G1251V	Spike_P681R	NSP3_T350I	NSP12_P323L	Spike_D614G	NSP16_R216S)"
hCoV-19/Malaysia/UNIMAS-B729/2021 EPI_ISL_2535772 13/4/2021 Asia / Malaysia / Sarawak Human Male 30 unknown Original Nasopharyngeal and oropharyngeal swab AU.2 GH "(NSP15_D128Y	NSP6_L75F	NSP3_S126L	NSP3_P822L	NSP13_S259L	Spike_N439K	NSP6_I49V	N_T205I	NS3_Q57H	N_D22N	NSP12_A797S	Spike_G1251V	Spike_P681R	NS3_A143T	NSP3_T350I	NSP12_P323L	Spike_D614G)"
hCoV-19/Malaysia/UNIMAS-16855/2021 EPI_ISL_2535773 27/3/2021 Asia / Malaysia / Sarawak Human Female 49 unknown Original Nasopharyngeal and oropharyngeal swab P.3 GR "(NSP4_D217N	Spike_H1101Y	NSP3_T1334I	NSP3_S1807F	Spike_E1092K	Spike_E484K	N_R203K	NSP13_L280F	NSP2_G313S	NSP13_A368V	N_G204R	NSP6_D112E	Spike_N501Y	NSP7_L71F	NS8_K2Q	NSP12_P323L	Spike_P681H	Spike_D614G	NSP3_D736G	NSP4_L438P	Spike_V1176F)"
hCoV-19/Malaysia/UNIMAS-16890/2021 EPI_ISL_2535774 28/3/2021 Asia / Malaysia / Sarawak Human Female 32 unknown Original Nasopharyngeal and oropharyngeal swab P.3 GR "(NSP4_D217N	Spike_H1101Y	NSP3_T1334I	NSP3_S1807F	Spike_E1092K	Spike_E484K	N_R203K	NSP2_G313S	NSP13_A368V	N_G204R	NSP6_D112E	Spike_N501Y	NSP7_L71F	NS8_K2Q	NSP12_P323L	Spike_P681H	Spike_D614G	NSP3_D736G	NSP4_L438P	Spike_V1176F	NSP14_A482V)"
hCoV-19/Malaysia/UNIMAS-17322/2021 EPI_ISL_2535775 27/4/2021 Asia / Malaysia / Sarawak Human Male 17 unknown Original Nasopharyngeal and oropharyngeal swab B.1.351 GH "(E_P71L	NSP3_K837N	Spike_K417N	NS8_I121L	NSP6_S106del	Spike_E484K	Spike_A701V	Spike_N501Y	NSP12_N9K	M_H155Y	NSP5_K100R	Spike_A243del	Spike_L18F	Spike_D215G	Spike_L244del	NSP6_G107del	NS3_A72S	N_T205I	NSP6_F108del	Spike_L242del	NS3_Q57H	NSP6_M164V	NSP2_T85I	NSP15_T48I	Spike_D80A	NSP12_P323L	N_Q9H	NSP5_K90R	Spike_D614G	NS3_S171L	N_Q418H	NSP3_S1699F	NSP12_L8F)"
hCoV-19/Malaysia/UNIMAS-17323/2021 EPI_ISL_2535776 27/4/2021 Asia / Malaysia / Sarawak Human Male 9 unknown Original Nasopharyngeal and oropharyngeal swab B.1.351 GH "(E_P71L	NSP3_K837N	Spike_K417N	NS8_I121L	NSP6_S106del	Spike_E484K	Spike_A701V	Spike_N501Y	M_H155Y	NSP5_K100R	Spike_A243del	Spike_L18F	Spike_D215G	Spike_L244del	NSP6_G107del	NS3_A72S	N_T205I	NSP6_F108del	Spike_L242del	NS3_Q57H	NSP6_M164V	NSP2_T85I	NSP15_T48I	Spike_D80A	NSP12_P323L	N_Q9H	NSP5_K90R	Spike_D614G	N_Q418H	NSP3_S1699F	NSP14_A482V)"
hCoV-19/Malaysia/UNIMAS-17346/2021 EPI_ISL_2535777 26/4/2021 Asia / Malaysia / Sarawak Human Female 10 unknown Original Nasopharyngeal and oropharyngeal swab B.1.351 GH "(E_P71L	NSP3_K837N	Spike_K417N	NS8_I121L	NSP6_S106del	Spike_E484K	Spike_A701V	Spike_N501Y	M_H155Y	NSP5_K100R	Spike_A243del	Spike_L18F	Spike_D215G	Spike_L244del	NSP6_G107del	NS3_A72S	N_T205I	NSP6_F108del	Spike_L242del	NS3_Q57H	NSP6_M164V	NSP2_T85I	NSP15_T48I	Spike_D80A	NSP3_S40F	NSP12_P323L	N_Q9H	NSP5_K90R	Spike_D614G	N_Q418H	NSP3_S1699F)"
hCoV-19/Malaysia/UNIMAS-17368/2021 EPI_ISL_2535778 2/5/2021 Asia / Malaysia / Sarawak Human Male 35 unknown Original Nasopharyngeal and oropharyngeal swab B.1.351 GH "(E_P71L	NSP3_K837N	Spike_K417N	NS8_I121L	NSP6_S106del	Spike_E484K	Spike_A701V	Spike_N501Y	M_H155Y	NSP5_K100R	NSP4_T492I	Spike_A243del	Spike_L18F	Spike_D215G	Spike_L244del	NSP6_G107del	NS3_A72S	N_T205I	NSP6_F108del	Spike_L242del	NS3_Q57H	NSP6_M164V	NSP2_T85I	NSP15_T48I	Spike_D80A	NSP12_P323L	N_Q9H	NSP5_K90R	Spike_D614G	N_Q418H	NSP3_S1699F)"
hCoV-19/Malaysia/UNIMAS-17399/2021 EPI_ISL_2535779 6/5/2021 Asia / Malaysia / Sarawak Human Female 20 unknown Original Nasopharyngeal and oropharyngeal swab B.1.351 GH "(E_P71L	NSP3_K837N	Spike_K417N	NS8_I121L	NSP6_S106del	Spike_E484K	Spike_A701V	Spike_N501Y	M_H155Y	NSP5_K100R	NSP4_T492I	Spike_A243del	Spike_L18F	Spike_D215G	Spike_L244del	NSP6_G107del	NS3_A72S	N_T205I	NSP6_F108del	Spike_L242del	NS3_Q57H	NSP6_M164V	NSP2_T85I	NSP15_T48I	Spike_D80A	NSP3_I542T	NSP12_P323L	N_Q9H	NSP5_K90R	Spike_D614G	N_Q418H	NSP3_S1699F)"
hCoV-19/Malaysia/UNIMAS-B810/2021 EPI_ISL_2535780 4/5/2021 Asia / Malaysia / Sarawak Human Male 27 unknown Original Nasopharyngeal and oropharyngeal swab B.1.351 GH "(E_P71L	NSP3_K837N	Spike_K417N	NS8_I121L	NSP6_S106del	Spike_E484K	Spike_A701V	Spike_N501Y	M_H155Y	NSP5_K100R	Spike_A243del	Spike_L18F	Spike_D215G	Spike_L244del	NSP6_G107del	NS3_A72S	N_T205I	NSP6_F108del	Spike_L242del	NS3_Q57H	NSP6_M164V	NSP2_T85I	NSP15_T48I	Spike_D80A	NSP12_P323L	N_Q9H	NSP5_K90R	Spike_D614G	N_Q418H	NSP3_S1699F)"
hCoV-19/Malaysia/UNIMAS-B583/2021 EPI_ISL_2535781 15/4/2021 Asia / Malaysia / Sarawak Human Female 41 unknown Original Nasopharyngeal and oropharyngeal swab P.3 GR "(NSP4_D217N	Spike_H1101Y	NSP3_T1334I	NSP3_S1807F	Spike_E1092K	Spike_E484K	N_R203K	NSP13_L280F	Spike_V143I	NSP2_G313S	NSP13_A368V	N_G204R	NSP6_D112E	Spike_N501Y	NSP7_L71F	NS8_K2Q	NSP12_P323L	Spike_P681H	Spike_D614G	NSP3_D736G	NSP4_L438P	Spike_V1176F)"
hCoV-19/Malaysia/IMR_G194145/2021 EPI_ISL_2549562 25/5/2021 Asia / Malaysia Human Male 23 Live Original B.1.617.2 G "(NSP13_S166L	N_G215C	Spike_T95I	N_D63G	N_R203M	NSP2_A522T	NSP12_G671S	Spike_G142D	NS3_S26L	NSP13_A296S	Spike_P681R	Spike_R158del	NSP3_P1228L	Spike_A262S	NS7a_V82A	NSP3_A488S	Spike_F157del	NSP4_T492I	NSP14_A394V	Spike_T19R	NS7a_T120I	N_D377Y	M_I82T	Spike_D950N	NS7b_T40I	NSP13_P77L	Spike_E156G	NSP3_P1469S	Spike_T478K	NSP6_T77A	NSP12_P323L	Spike_D614G	NSP4_V167L	Spike_L452R)"
hCoV-19/Malaysia/IMR_65479/2021 EPI_ISL_2549576 19/5/2021 Asia / Malaysia Human Male 24 Hospitalized Original B.1.617.2 G "(N_G215C	N_D63G	N_R203M	NSP12_G671S	Spike_G142D	NS3_S26L	Spike_P681R	Spike_R158del	NSP3_P1228L	NS7a_V82A	NSP3_A488S	Spike_F157del	NSP4_T492I	NSP14_A394V	Spike_T19R	NS7a_T120I	N_D377Y	M_I82T	Spike_D950N	NS7b_T40I	NSP13_P77L	Spike_E156G	NSP3_P1469S	Spike_T478K	NSP6_T77A	NSP3_S1285F	NSP12_P323L	Spike_D614G	NSP4_V167L	Spike_L452R)"
hCoV-19/Malaysia/HPUPM-ML2635K-L15/2021 EPI_ISL_2554730 31/1/2021 Asia / Malaysia Human Male 30 unknown Original Nasopharyngeal and oropharyngeal swab B.1.466.2 GH "(NSP6_L75F	NSP3_R1449I	NSP13_S259L	Spike_N439K	N_T205I	NS3_Q57H	Spike_L5F	N_G215S	Spike_P681R	NSP12_P323L	Spike_D614G)"
hCoV-19/Malaysia/HPUPM-ML2734K-L16/2021 EPI_ISL_2554731 17/2/2021 Asia / Malaysia / Selangor Human Female 27 unknown Original Nasopharyngeal and oropharyngeal swab B.1.524 G "(NSP3_T1198I	NSP5_T24A	NSP3_R1449G	NSP15_I269V	N_S194L	NSP4_T28I	Spike_A701V	Spike_R214L	NSP3_V418F	NSP12_P323L	NSP13_A52D	Spike_D614G	NSP13_L428F	NSP16_P236L)"
hCoV-19/Malaysia/UNIMAS-B847/2021 EPI_ISL_2608400 7/5/2021 Asia / Malaysia / Sarawak Human Male 63 unknown Original Nasopharyngeal and oropharyngeal swab B.1.160 GH "(NSP15_D128Y	NSP6_L75F	NSP3_S126L	NSP2_L462F	NSP3_P822L	NSP3_K1037R	NSP13_S259L	Spike_N439K	NSP6_I49V	N_T205I	N_T379I	NS3_Q57H	NSP12_E522D	Spike_G1251V	NSP5_R60C	Spike_P681R	NSP3_T350I	NSP12_P323L	NSP5_K90R	Spike_D614G)"
hCoV-19/Malaysia/UNIMAS-B850/2021 EPI_ISL_2608401 7/5/2021 Asia / Malaysia / Sarawak Human Male 46 unknown Original Nasopharyngeal and oropharyngeal swab B.1.160 GH "(NSP15_D128Y	NSP16_A116V	NSP6_L75F	NSP3_S126L	NSP3_P822L	NSP2_G548S	NSP13_S259L	Spike_N439K	NSP6_I49V	N_T205I	NS3_Q57H	NSP6_M211V	NSP13_V484F	Spike_G1251V	Spike_P681R	NSP3_T350I	NSP12_P323L	NSP5_K90R	Spike_D614G)"
hCoV-19/Malaysia/UNIMAS-B852/2021 EPI_ISL_2608402 8/5/2021 Asia / Malaysia / Sarawak Human Female 26 unknown Original Nasopharyngeal and oropharyngeal swab AU.2 GH "(NSP15_D128Y	NSP6_L75F	NSP3_S126L	E_P71L	NSP3_P822L	NSP13_S259L	Spike_N439K	NSP2_P129L	NSP6_I49V	N_T205I	NS3_Q57H	Spike_G1251V	NSP6_L260F	Spike_P681R	NSP3_T350I	NSP12_P323L	Spike_D614G	NSP8_T84A)"
hCoV-19/Malaysia/UNIMAS-B854/2021 EPI_ISL_2608403 8/5/2021 Asia / Malaysia / Sarawak Human Male 34 unknown Original Nasopharyngeal and oropharyngeal swab AU.2 GH "(NSP15_D128Y	NSP6_L75F	NSP3_S126L	NSP3_P822L	NSP13_S259L	Spike_N439K	NS3_A72V	NSP6_I49V	N_T205I	NS3_Q57H	Spike_G1251V	Spike_P681R	NSP3_T350I	NSP12_P323L	Spike_D614G)"
hCoV-19/Malaysia/UNIMAS-B855/2021 EPI_ISL_2608404 8/5/2021 Asia / Malaysia / Sarawak Human Male 35 unknown Original Nasopharyngeal and oropharyngeal swab AU.2 GH "(NSP15_D128Y	NSP6_L75F	NSP3_S126L	NSP3_P822L	NSP13_S259L	Spike_N439K	NS3_A72V	NSP6_I49V	N_T205I	NS3_Q57H	Spike_G1251V	Spike_P681R	NSP3_T350I	NSP12_P323L	Spike_D614G	NSP2_S430L)"
hCoV-19/Malaysia/UNIMAS-B858/2021 EPI_ISL_2608405 9/5/2021 Asia / Malaysia / Sarawak Human Male 1 unknown Original Nasopharyngeal and oropharyngeal swab AU.2 GH "(NSP15_D128Y	NSP6_L75F	NSP3_S126L	NSP3_P822L	NSP13_S259L	Spike_N439K	NSP6_I49V	N_T205I	NS3_Q57H	N_D22N	NSP12_A797S	Spike_G1251V	Spike_P681R	NS3_A143T	NSP3_T350I	NSP12_P323L	Spike_D614G)"
hCoV-19/Malaysia/UNIMAS-CRCI0353/2021 EPI_ISL_2608406 30/4/2021 Asia / Malaysia / Sarawak Human unknown unknown unknown Original Nasopharyngeal and oropharyngeal swab AU.2 GH "(NSP15_D128Y	NSP6_L75F	NSP3_S126L	NSP3_P822L	NSP4_F101L	NSP13_S259L	Spike_N439K	NSP6_I49V	N_T205I	NS3_Q57H	N_D22N	Spike_G1251V	Spike_P681R	NSP3_T350I	NSP12_P323L	Spike_D614G	NSP13_M68V)"
hCoV-19/Malaysia/UNIMAS-CRCI0370/2021 EPI_ISL_2608407 30/4/2021 Asia / Malaysia / Sarawak Human unknown unknown unknown Original Nasopharyngeal and oropharyngeal swab AU.2 GH "(NSP15_D128Y	NSP6_L75F	NSP3_S126L	NSP3_P822L	NSP4_F101L	NSP13_S259L	Spike_N439K	NSP6_I49V	N_T205I	NS3_Q57H	N_D22N	Spike_G1251V	Spike_P681R	NSP3_T350I	NSP12_P323L	Spike_D614G	NSP13_M68V)"
hCoV-19/Malaysia/UNIMAS-CRCI2938/2021 EPI_ISL_2608408 4/5/2021 Asia / Malaysia / Sarawak Human unknown unknown unknown Original Nasopharyngeal and oropharyngeal swab AU.2 GH "(NSP15_D128Y	NSP6_L75F	NSP3_S126L	NSP3_P822L	NSP13_S259L	Spike_N439K	NSP6_I49V	N_T205I	NS3_Q57H	N_D22N	Spike_G1251V	Spike_P681R	NSP3_T350I	NSP12_P323L	Spike_D614G)"
hCoV-19/Malaysia/UNIMAS-CRCI1053/2021 EPI_ISL_2608409 1/5/2021 Asia / Malaysia / Sarawak Human unknown unknown unknown Original Nasopharyngeal and oropharyngeal swab AU.2 GH "(NSP15_D128Y	NSP6_L75F	NSP3_S126L	NSP3_P822L	NSP13_S259L	Spike_N439K	NSP6_I49V	N_T205I	NS3_Q57H	N_D22N	NSP12_A797S	Spike_G1251V	Spike_P681R	NS3_A143T	NSP3_T350I	NSP12_P323L	Spike_D614G)"
hCoV-19/Malaysia/UNIMAS-CRCI1055/2021 EPI_ISL_2608410 1/5/2021 Asia / Malaysia / Sarawak Human unknown unknown unknown Original Nasopharyngeal and oropharyngeal swab AU.2 GH "(NSP15_D128Y	NSP6_L75F	NSP3_S126L	NSP3_P822L	NSP13_S259L	Spike_N439K	NSP6_I49V	N_T205I	NS3_Q57H	N_D22N	NSP12_A797S	Spike_G1251V	Spike_P681R	NS3_A143T	NSP3_T350I	NSP12_P323L	NSP8_E155Q	Spike_D614G)"
hCoV-19/Malaysia/UNIMAS-CRCI1057/2021 EPI_ISL_2608411 1/5/2021 Asia / Malaysia / Sarawak Human unknown unknown unknown Original Nasopharyngeal and oropharyngeal swab AU.2 GH "(NSP15_D128Y	NSP6_L75F	NSP3_S126L	NSP3_P822L	NSP13_S259L	Spike_N439K	NSP6_I49V	N_T205I	NS3_Q57H	N_D22N	NSP12_A797S	Spike_G1251V	Spike_P681R	NS3_A143T	NSP3_T350I	NSP12_P323L	Spike_D614G)"
hCoV-19/Malaysia/UNIMAS-CRCI2288/2021 EPI_ISL_2608412 3/5/2021 Asia / Malaysia / Sarawak Human unknown unknown unknown Original Nasopharyngeal and oropharyngeal swab AU.2 GH "(NSP15_D128Y	NSP6_L75F	NSP3_S126L	NSP3_P822L	NSP13_S259L	Spike_N439K	NSP6_I49V	N_T205I	NS3_Q57H	Spike_S297T	Spike_G1251V	Spike_P681R	N_G34W	NSP3_T350I	NSP12_P323L	NSP3_P389L	Spike_D614G	NSP2_A360V)"
hCoV-19/Malaysia/UNIMAS-CRCI2298/2021 EPI_ISL_2608413 3/5/2021 Asia / Malaysia / Sarawak Human unknown unknown unknown Original Nasopharyngeal and oropharyngeal swab AU.2 GH "(NSP15_D128Y	NSP6_L75F	NSP3_S126L	NSP3_P822L	NSP13_S259L	Spike_N439K	NSP6_I49V	N_T205I	NS3_Q57H	Spike_G1251V	Spike_P681R	N_G34W	NSP3_T350I	NSP12_P323L	NSP3_P389L	Spike_D614G	NSP2_A360V)"
hCoV-19/Malaysia/UNIMAS-CRCI2063/2021 EPI_ISL_2608414 3/5/2021 Asia / Malaysia / Sarawak Human unknown unknown unknown Original Nasopharyngeal and oropharyngeal swab AU.2 GH "(NSP15_D128Y	NSP6_L75F	NSP3_S126L	NSP3_P822L	NSP13_S259L	Spike_N439K	NSP6_I49V	N_T205I	NS3_Q57H	Spike_G1251V	Spike_P681R	N_G34W	NSP3_T350I	NSP12_P323L	NSP3_P389L	NSP9_L4F	Spike_D614G	NSP2_A360V)"
hCoV-19/Malaysia/IMR_WPM038/2021 EPI_ISL_2614739 19/5/2021 Asia / Malaysia Human Male 65 unknown Original B.1.466.2 GH "(NSP6_L75F	NSP3_S126L	N_H300Q	NSP3_P822L	NSP13_S259L	Spike_N439K	N_G243C	N_T205I	NS3_Q57H	NSP3_P992S	NSP1_H110Y	Spike_P681R	NSP3_T350I	NSP12_P323L	Spike_D614G	NSP3_W1196S	NSP6_V149F)"
hCoV-19/Malaysia/IMR_MO7318/2021 EPI_ISL_2614740 14/5/2021 Asia / Malaysia Human Male 56 unknown Original B.1.160 GH "(NSP15_D128Y	NSP16_A116V	NSP6_L75F	NSP3_S126L	NSP16_E264G	NSP3_P822L	NSP2_G548S	NSP13_S259L	Spike_N439K	NSP6_I49V	N_T205I	NS3_Q57H	NSP6_M211V	Spike_G1251V	Spike_P681R	NSP3_T350I	NSP12_P323L	NSP5_K90R	Spike_D614G	Spike_S443A	NSP3_Q1821L)"
hCoV-19/Malaysia/IMR_M07986/2021 EPI_ISL_2614742 24/5/2021 Asia / Malaysia Human Male 33 unknown Original AU.2 GH "(NSP15_D128Y	NSP6_L75F	NSP3_S126L	NSP16_E264G	NSP3_P822L	NSP13_S259L	Spike_N439K	NSP6_I49V	N_T205I	NS3_Q57H	Spike_G1251V	Spike_P681R	NSP3_T350I	NSP12_P323L	NSP3_A149V	Spike_D614G)"
hCoV-19/Malaysia/IMR_615024/2021 EPI_ISL_2614743 26/5/2021 Asia / Malaysia Human Female 56 Hospitalized Original B.1.466.2 GH "(NSP6_L75F	NSP3_S126L	NSP3_P822L	NSP4_M324I	NSP13_S259L	Spike_N439K	N_T205I	NS3_Q57H	NSP1_H110Y	Spike_P681R	NSP3_T350I	NSP12_P323L	Spike_D614G	Spike_V1104L	NSP6_V149F)"
hCoV-19/Malaysia/IMR_85352/2021 EPI_ISL_2614744 27/5/2021 Asia / Malaysia Human Female 45 Live Original B.1.466.2 GH "(NSP6_L75F	NSP3_S126L	Spike_I909V	NSP16_I290V	NSP3_P822L	NSP13_S259L	Spike_N439K	N_T205I	NSP10_T102I	NS3_Q57H	Spike_L5F	Spike_P681R	Spike_Y248H	NSP3_T350I	NSP12_P323L	Spike_D614G	NSP16_T151I)"
hCoV-19/Malaysia/IMR_135185/2021 EPI_ISL_2614745 28/5/2021 Asia / Malaysia Human Male 68 Live Original AU.2 GH "(NSP15_D128Y	NSP6_L75F	NSP3_S126L	NSP16_E264G	NSP3_P822L	NSP13_S259L	Spike_N439K	NSP6_I49V	N_T205I	NS3_Q57H	Spike_G1251V	Spike_P681R	NSP3_T350I	NSP12_P323L	Spike_D614G)"
hCoV-19/Malaysia/IMR_95028/2021 EPI_ISL_2620715 7/5/2021 Asia / Malaysia Human Female 70 Hospitalized Original B.1.351 GH "(E_P71L	NSP3_K837N	Spike_K417N	NSP6_S106del	Spike_E484K	Spike_A701V	Spike_N501Y	M_H155Y	NSP5_K100R	Spike_A243del	Spike_L18F	Spike_D215G	Spike_L244del	NSP6_G107del	NS3_A72S	N_T205I	NSP6_F108del	Spike_L242del	NS3_Q57H	NSP6_M164V	NSP2_T85I	Spike_D80A	NSP12_P323L	N_Q9H	NSP5_K90R	Spike_D614G	NS3_S171L)"
hCoV-19/Malaysia/IMR_95042/2021 EPI_ISL_2620716 3/5/2021 Asia / Malaysia Human Female 60 unknown Original B.1.351 GH "(E_P71L	NSP3_K837N	Spike_K417N	NSP6_S106del	Spike_E484K	Spike_A701V	Spike_N501Y	M_H155Y	NSP5_K100R	Spike_A243del	Spike_L18F	Spike_D215G	Spike_L244del	NSP6_G107del	NS3_A72S	N_T205I	NSP6_F108del	Spike_L242del	NS3_Q57H	NSP6_M164V	NSP2_T85I	Spike_D80A	NSP12_P323L	N_Q9H	NSP5_K90R	Spike_D614G	NS3_S171L)"
hCoV-19/Malaysia/IMR_MKAI4204/2021 EPI_ISL_2620718 25/4/2021 Asia / Malaysia Human Male 59 Live Original B.1.524 G "(NSP3_T1198I	NSP5_T24A	NSP3_K902N	N_S194L	NS3_T89I	NSP4_T28I	Spike_A701V	NSP12_D910Y	NSP12_P323L	NSP6_M183I	Spike_D614G	NSP2_I42V	NSP13_L428F)"
hCoV-19/Malaysia/IMR_MKAI4203/2021 EPI_ISL_2620728 25/4/2021 Asia / Malaysia Human Female 59 Live Original B.1.524 G "(NSP3_T1198I	NSP5_T24A	NSP3_K902N	N_S194L	NS3_T89I	NSP4_T28I	Spike_A701V	NSP12_D910Y	NSP12_P323L	NSP6_M183I	Spike_D614G	NSP2_I42V	NSP13_L428F)"
hCoV-19/Malaysia/IMR_MKAI4225/2021 EPI_ISL_2620744 25/4/2021 Asia / Malaysia Human Female 55 Live Original B.1.524 G "(NSP3_T1198I	NSP5_T24A	NSP3_K902N	N_S194L	NS3_T89I	NSP4_T28I	Spike_A701V	NSP12_D910Y	NSP12_P323L	NSP6_M183I	Spike_D614G	NSP2_I42V	NSP13_L428F)"
hCoV-19/Malaysia/IMR_MKAI4216/2021 EPI_ISL_2620745 25/4/2021 Asia / Malaysia Human Male 1 Live Original B.1.524 G "(NSP3_T1198I	NSP5_T24A	NSP3_K902N	N_S194L	NS3_T89I	NSP4_T28I	Spike_A701V	NSP12_D910Y	NSP6_T17I	NSP12_P323L	NSP6_M183I	Spike_D614G	NSP2_I42V	NSP13_L428F)"
hCoV-19/Malaysia/IMR_MKAI7208/2021 EPI_ISL_2620901 28/4/2021 Asia / Malaysia Human Female 60 Live Original B.1.524 G "(NSP3_T1198I	NSP5_T24A	NSP3_K902N	N_S194L	NS3_T89I	NSP4_T28I	Spike_A701V	NSP12_D910Y	NSP12_P323L	NSP6_M183I	Spike_D614G	NSP2_I42V	NSP13_L428F)"
hCoV-19/Malaysia/IMR_MKAI7386/2021 EPI_ISL_2621621 21/4/2021 Asia / Malaysia Human Male 24 Live Original B.1.351 GH "(E_P71L	NSP3_K837N	Spike_K417N	NSP6_S106del	Spike_E484K	Spike_A701V	Spike_N501Y	M_H155Y	NSP5_K100R	Spike_A243del	Spike_L18F	Spike_D215G	NSP2_H237Y	Spike_L244del	NSP6_G107del	NS3_A72S	N_T205I	NSP6_F108del	Spike_L242del	NS3_Q57H	NSP6_M164V	NSP2_T85I	Spike_D80A	NSP12_P323L	N_Q9H	NSP5_K90R	Spike_D614G	NS3_S171L)"
hCoV-19/Malaysia/IMR_7415/2021 EPI_ISL_2621622 22/4/2021 Asia / Malaysia Human Male 32 Live Original B.1.351 GH "(E_P71L	NSP3_K837N	Spike_K417N	NSP6_S106del	Spike_E484K	Spike_A701V	Spike_N501Y	M_H155Y	NSP5_K100R	Spike_A243del	Spike_S254F	Spike_L18F	Spike_D215G	NSP2_H237Y	Spike_L244del	NSP6_G107del	NS3_A72S	N_T205I	NSP6_F108del	Spike_L242del	NS3_Q57H	NSP6_M164V	NSP2_T85I	Spike_D80A	NSP12_P323L	N_Q9H	NSP5_K90R	Spike_D614G	NS3_S171L)"
hCoV-19/Malaysia/IMR_MKAI9186/2021 EPI_ISL_2621623 22/4/2021 Asia / Malaysia Human Male 65 Live Original B.1.351 GH "(E_P71L	NSP3_K837N	Spike_K417N	NSP6_S106del	Spike_E484K	Spike_A701V	Spike_N501Y	M_H155Y	NSP5_K100R	Spike_A243del	Spike_L18F	Spike_D215G	NSP2_H237Y	Spike_L244del	NSP6_G107del	NS3_A72S	N_T205I	NSP6_F108del	Spike_L242del	NS3_Q57H	NSP6_M164V	NSP2_T85I	Spike_D80A	NSP12_P323L	N_Q9H	NSP5_K90R	Spike_D614G	NS3_S171L)"
hCoV-19/Malaysia/IMR_MKAI5634/2021 EPI_ISL_2621624 26/4/2021 Asia / Malaysia Human Female 47 Live Original B.1.351 GH "(E_P71L	NSP3_K837N	Spike_K417N	NSP6_S106del	Spike_E484K	Spike_A701V	NSP3_T611I	Spike_N501Y	M_H155Y	NSP5_K100R	Spike_A243del	Spike_L18F	Spike_D215G	Spike_L244del	NSP6_G107del	NS3_A72S	N_T205I	NSP6_F108del	Spike_L242del	NS3_Q57H	NSP6_M164V	NSP2_T85I	Spike_D80A	NSP12_P323L	N_Q9H	NSP5_K90R	Spike_D614G	NS3_S171L)"
hCoV-19/Malaysia/IMR_MKAI7759/2021 EPI_ISL_2621625 28/4/2021 Asia / Malaysia Human Female 84 unknown Original B.1.351 GH "(E_P71L	NSP3_K837N	Spike_K417N	NSP6_S106del	Spike_E484K	Spike_A701V	Spike_N501Y	M_H155Y	NSP5_K100R	Spike_A243del	Spike_L18F	Spike_D215G	NSP2_H237Y	Spike_L244del	NSP6_G107del	NS3_A72S	N_T205I	NSP6_F108del	Spike_L242del	NS3_Q57H	NSP6_M164V	NSP2_T85I	Spike_D80A	NSP12_P323L	N_Q9H	NSP5_K90R	Spike_D614G	NS3_S171L)"
hCoV-19/Malaysia/IMR_MKAI7954/2021 EPI_ISL_2621626 28/4/2021 Asia / Malaysia Human Male 59 Live Original B.1.524 G "(NSP2_A375V	NSP3_T1198I	NSP5_T24A	NS3_L52F	NS7b_D36G	N_S194L	NSP4_T28I	Spike_A701V	NSP12_P323L	Spike_D614G	NSP2_S128L	NSP13_L428F	NSP16_P236L)"
hCoV-19/Malaysia/IMR_MKAI7971/2021 EPI_ISL_2621627 28/4/2021 Asia / Malaysia Human Female 63 Live Original B.1.524 G "(NSP2_A375V	NSP3_T1198I	NSP5_T24A	NS3_L52F	NS7b_D36G	N_S194L	NSP4_T28I	Spike_A701V	NSP12_P323L	Spike_D614G	NSP2_S128L	NSP13_L428F	NSP16_P236L)"
hCoV-19/Malaysia/IMR_MKAI7974/2021 EPI_ISL_2621628 28/4/2021 Asia / Malaysia Human Female 68 Live Original B.1.524 G "(NSP2_A375V	NSP3_T1198I	NSP5_T24A	NS3_L52F	NS7b_D36G	N_S194L	NSP4_T28I	Spike_A701V	NSP12_P323L	Spike_D614G	NSP2_S128L	NSP13_L428F	NSP16_P236L)"
hCoV-19/Malaysia/IMR_7982/2021 EPI_ISL_2621629 28/4/2021 Asia / Malaysia Human Female 23 Live Original B.1.524 G "(NSP2_A375V	NSP3_T1198I	NSP5_T24A	NS3_L52F	NS7b_D36G	N_S194L	NSP4_T28I	Spike_A701V	NSP12_P323L	Spike_D614G	NSP2_S128L	NS7a_V93F	NSP13_L428F	NSP16_P236L)"
hCoV-19/Malaysia/IMR_MKAI7990/2021 EPI_ISL_2621630 28/4/2021 Asia / Malaysia Human Female 67 Live Original B.1.524 G "(NSP2_A375V	NSP3_T1198I	NSP5_T24A	NSP12_D63Y	NS3_L52F	NS7b_D36G	N_S194L	NSP4_T28I	Spike_A701V	NSP12_P323L	Spike_D614G	NSP2_S128L	NSP13_L428F	NSP16_P236L)"
hCoV-19/Malaysia/IMR_MKAI8000/2021 EPI_ISL_2621631 28/4/2021 Asia / Malaysia Human Female 49 Live Original B.1.524 G "(NSP2_A375V	NSP3_T1198I	NSP5_T24A	NS3_L52F	NS7b_D36G	N_S194L	NSP4_T28I	Spike_A701V	NSP12_P323L	Spike_D614G	NSP2_S128L	NSP13_L428F	NSP16_P236L)"
hCoV-19/Malaysia/IMR_086091/2021 EPI_ISL_2621664 22/4/2021 Asia / Malaysia Human Male 40 Live Original B.1.524 G "(NSP3_T1198I	NSP5_T24A	NSP12_P21S	N_S194L	NSP4_T28I	Spike_A701V	NSP12_P323L	NSP6_M183I	Spike_D614G	NSP4_N5del	NSP4_S218F	NSP13_L428F)"
hCoV-19/Malaysia/IIUM5371/2021 EPI_ISL_2621676 16/4/2021 Asia / Malaysia / Pahang Human Outbreak investigation Male 67 Hospitalized Original Nasopharyngeal and oropharyngeal swab B.1.524 G "(NSP3_T1198I	NSP5_T24A	NSP2_E345K	NSP4_C156Y	NSP13_T255S	N_S194L	Spike_G1223C	NSP3_E399K	NSP2_I367V	NSP13_A110T	NSP4_T28I	NSP3_K379R	Spike_A701V	NSP12_P323L	NSP13_M474I	Spike_D614G	NSP3_P340S	NSP13_L428F	NSP4_V261I)"
hCoV-19/Malaysia/UMP-IIUM5437/2021 EPI_ISL_2621677 17/4/2021 Asia / Malaysia / Pahang Human Female 28 Hospitalized Original Nasopharyngeal and oropharyngeal swab B.1.351 GH "(E_P71L	NS8_I121L	NSP6_S106del	Spike_A701V	M_H155Y	NSP5_K100R	NSP15_Q159stop	NSP6_D243N	NSP4_C156Y	NS3_A72S	NSP6_G107del	Spike_G1223C	N_T205I	NSP6_F108del	NS3_Q57H	NSP6_M164V	NSP2_A26V	NSP2_T85I	NS3_V225I	NSP15_T48I	NSP12_P323L	N_Q9H	NSP5_K90R	Spike_D614G	NSP3_S1699F)"
hCoV-19/Malaysia/IIUM5676/2021 EPI_ISL_2622045 23/4/2021 Asia / Malaysia / Pahang Human Female 40 Live Original Nasopharyngeal and oropharyngeal swab B.1.524 G "(NSP3_T1198I	NSP5_T24A	NS3_S40L	NSP13_T255S	N_S194L	Spike_G1223C	N_P13S	NSP4_T28I	NSP14_L177F	Spike_A688S	Spike_A701V	NSP3_D505Y	NSP4_V294A	NSP3_I1412T	NSP12_P323L	Spike_D614G	NSP13_L428F	NSP3_F735L	NSP16_P236L)"
hCoV-19/Malaysia/IIUM5754/2021 EPI_ISL_2622046 24/4/2021 Asia / Malaysia / Kelantan Human Male 19 Hospitalized Original Nasopharyngeal and oropharyngeal swab B.1.351 GH "(NSP2_E261D	E_P71L	NSP6_G107del	NS3_A72S	NSP6_S106del	Spike_G1223C	N_T205I	NSP6_F108del	NS3_Q57H	NSP6_M164V	Spike_A701V	NSP2_T85I	M_H155Y	NSP12_P323L	NS7a_T115I	N_Q9H	NSP5_K90R	Spike_D614G	NSP5_K100R	NS3_S171L)"
hCoV-19/Malaysia/IIUM5755/2021 EPI_ISL_2622047 24/4/2021 Asia / Malaysia / Kelantan Human Male 21 Hospitalized Original Nasopharyngeal and oropharyngeal swab B.1.351 GH "(NSP2_E261D	E_P71L	NSP3_K837N	NSP6_G107del	NS3_A72S	NSP6_S106del	Spike_G1223C	N_T205I	NSP12_M519K	NSP6_F108del	NS3_Q57H	NSP6_M164V	Spike_A701V	NSP2_T85I	M_H155Y	NSP12_P323L	NS7a_T115I	N_Q9H	NSP5_K90R	Spike_D614G	NSP5_K100R)"
hCoV-19/Malaysia/IIUM5763/2021 EPI_ISL_2622079 28/4/2021 Asia / Malaysia / Kuala Lumpur Human Female 24 Hospitalized Original Nasopharyngeal and oropharyngeal swab B.1.466.2 GH "(NSP6_L75F	NSP3_S126L	NSP3_P822L	NSP13_S259L	Spike_N439K	Spike_G1223C	N_T205I	NS3_Q57H	NSP2_D615E	Spike_L5F	NSP13_A520V	Spike_P681R	N_Q163K	NSP3_T350I	NSP12_P323L	Spike_D614G	N_D144H	NSP1_M174I	N_P168S)"
hCoV-19/Malaysia/IIUM5770/2021 EPI_ISL_2622088 28/4/2021 Asia / Malaysia / Kelantan Human Male 21 Hospitalized Original Nasopharyngeal and oropharyngeal swab B.1.351 GH "(NSP2_E261D	E_P71L	Spike_K417N	NSP13_T255S	NSP6_S106del	Spike_A701V	M_H155Y	NSP5_K100R	NSP6_D243N	Spike_A243del	NSP4_V261I	Spike_L18F	Spike_D215G	Spike_L244del	NSP6_G107del	NS3_A72S	Spike_G1223C	N_T205I	NSP6_F108del	Spike_L242del	NS3_Q57H	NSP6_M164V	NSP2_T85I	Spike_D80A	NSP12_P323L	NS7a_T115I	N_Q9H	NSP5_K90R	Spike_D614G	NS3_S171L)"
hCoV-19/Malaysia/IIUM6472/2021 EPI_ISL_2622089 5/5/2021 Asia / Malaysia / Pahang Human Male 72 Hospitalized Original Nasopharyngeal and oropharyngeal swab B.1.351 GH "(E_P71L	NSP3_K837N	Spike_K417N	NSP13_T255S	NS8_I121L	NSP6_S106del	Spike_E484K	Spike_A701V	Spike_L5F	Spike_N501Y	M_H155Y	NSP5_K100R	Spike_A243del	Spike_L18F	Spike_D215G	Spike_L244del	NSP6_G107del	NS3_A72S	Spike_G1223C	N_T205I	NSP6_F108del	Spike_L242del	NS3_Q57H	NSP6_M164V	NSP2_T85I	NSP15_T48I	Spike_D80A	NSP12_P323L	N_Q9H	NSP5_K90R	Spike_D614G	NS3_S171L	NSP3_S1699F)"
hCoV-19/Malaysia/IMR_010669/2021 EPI_ISL_2625621 4/5/2021 Asia / Malaysia Human Male 20 Live Original B.1.466.2 GH "(NSP6_L75F	NSP3_S126L	N_H300Q	NSP3_P822L	NSP13_S259L	Spike_N439K	N_T205I	NS3_Q57H	NSP1_H110Y	Spike_P681R	NSP3_T350I	NSP12_P323L	Spike_D614G	NSP6_V149F)"
hCoV-19/Malaysia/IMR_V10879/2021 EPI_ISL_2625623 25/4/2021 Asia / Malaysia Human Male 48 Hospitalized Original B.1.351 GH "(E_P71L	NSP3_K837N	Spike_K417N	NS8_I121L	NSP6_S106del	Spike_E484K	Spike_A701V	Spike_N501Y	M_H155Y	NSP5_K100R	Spike_A243del	Spike_L18F	Spike_D215G	NSP14_T113I	Spike_L244del	NSP6_G107del	NS3_A72S	N_T205I	NSP6_F108del	Spike_L242del	NS3_Q57H	NSP6_M164V	NSP2_T85I	NSP15_T48I	Spike_D80A	NSP12_P323L	N_Q9H	NSP5_K90R	Spike_D614G	NS3_S171L	N_Q418H	NSP3_S1699F)"
hCoV-19/Malaysia/IMR_045027/2021 EPI_ISL_2625624 4/5/2021 Asia / Malaysia Human Male 52 Live Original B.1.466.2 GH "(NSP6_L75F	NSP3_S126L	N_H300Q	NSP3_P822L	NSP13_S259L	Spike_N439K	N_T205I	NS3_Q57H	NSP1_H110Y	Spike_P681R	NSP3_T350I	NSP12_P323L	Spike_D614G	NSP6_V149F)"
hCoV-19/Malaysia/IMR_011348/2021 EPI_ISL_2625625 4/5/2021 Asia / Malaysia Human Female 15 Live Original B.1.466.2 GH "(NSP6_L75F	NSP3_S126L	N_H300Q	NSP3_P822L	NSP13_S259L	Spike_N439K	N_T205I	NS3_Q57H	NSP1_H110Y	Spike_P681R	NSP3_T350I	NSP12_P323L	Spike_D614G	NSP6_V149F)"
hCoV-19/Malaysia/IMR_011318/2021 EPI_ISL_2625626 4/5/2021 Asia / Malaysia Human Female 13 Live Original B.1.466.2 GH "(NSP6_L75F	NSP3_S126L	N_H300Q	NSP3_P822L	NSP13_S259L	Spike_N439K	N_T205I	NS3_Q57H	NSP1_H110Y	Spike_P681R	NSP3_T350I	NSP12_P323L	Spike_D614G	NSP6_V149F)"
hCoV-19/Malaysia/IMR_3011426/2021 EPI_ISL_2625627 4/5/2021 Asia / Malaysia Human Female 34 Live Original B.1.524 G "(NSP3_T1198I	NSP5_T24A	NSP6_A268V	N_S194L	NSP2_I367V	NSP2_L204F	NSP13_A110T	NSP4_T28I	Spike_A701V	NSP14_T31I	NSP13_G203C	NSP12_P323L	Spike_D614G	NSP3_P340S	NSP13_L428F)"
hCoV-19/Malaysia/IMR_1011937/2021 EPI_ISL_2625628 4/5/2021 Asia / Malaysia Human Male 11 Live Oriiginal B.1.524 G "(NSP3_T1198I	NSP5_T24A	NSP6_A268V	N_S194L	NSP2_I367V	NSP2_L204F	NSP13_A110T	NSP4_T28I	Spike_A701V	NSP14_T31I	NSP13_G203C	NSP12_P323L	Spike_D614G	NSP3_P340S	NSP13_L428F)"
hCoV-19/Malaysia/IMR_2011774/2021 EPI_ISL_2625629 4/5/2021 Asia / Malaysia Human Female 15 Live Original B.1.524 G "(NSP3_T1198I	NSP5_T24A	NSP6_A268V	N_S194L	NSP2_I367V	NSP2_L204F	NSP13_A110T	NSP4_T28I	Spike_A701V	NSP14_T31I	NSP13_G203C	NSP12_P323L	Spike_D614G	NSP3_P340S	NSP13_L428F)"
hCoV-19/Malaysia/IMR_105002/2021 EPI_ISL_2625630 4/5/2021 Asia / Malaysia Human Female 46 Live Original B.1.524 G "(NSP3_T1198I	NSP5_T24A	NSP6_A268V	N_S194L	NSP2_I367V	NSP2_L204F	NSP13_A110T	NSP4_T28I	Spike_A701V	NSP14_T31I	NSP13_G203C	NSP12_P323L	Spike_D614G	NSP3_P340S	NSP13_L428F)"
hCoV-19/Malaysia/IMR_0105484/2021 EPI_ISL_2625631 4/5/2021 Asia / Malaysia Human Female 44 Live Original B.1.524 G "(NSP3_T1198I	NSP5_T24A	NSP6_A268V	N_S194L	NSP2_I367V	NSP2_L204F	NSP13_A110T	NSP4_T28I	Spike_A701V	NSP14_T31I	NSP13_G203C	NSP12_P323L	Spike_D614G	NSP3_P340S	NSP13_L428F)"
hCoV-19/Malaysia/IMR_DOB130393/2021 EPI_ISL_2625633 4/5/2021 Asia / Malaysia Human unknown unknown Live Original B.1.351.3 GH "(E_P71L	NSP3_K837N	NSP3_N1778S	Spike_K417N	NS8_I121L	NSP6_S106del	Spike_E484K	NSP13_I151V	Spike_A701V	Spike_N501Y	NSP3_P1228L	Spike_A243del	Spike_D138N	Spike_L18F	Spike_D215G	NS8_F120V	Spike_L244del	NSP6_G107del	NSP2_G235S	NSP12_T806A	N_T205I	NSP6_F108del	Spike_L242del	NS3_Q57H	NSP2_T85I	Spike_D80A	NSP12_P323L	NSP5_K90R	Spike_D614G	NS3_S171L)"
hCoV-19/Malaysia/IMR_DOB140382/2021 EPI_ISL_2625635 4/5/2021 Asia / Malaysia Human Male unknown unknown Original B.1.351.3 GH "(E_P71L	NSP3_K837N	NSP3_N1778S	Spike_K417N	NS8_I121L	NSP6_S106del	Spike_E484K	NSP13_I151V	Spike_A701V	Spike_N501Y	NSP3_P1228L	Spike_A243del	Spike_D138N	Spike_L18F	Spike_D215G	NS8_F120V	Spike_L244del	NSP6_G107del	NSP2_G235S	N_T205I	NSP6_F108del	Spike_L242del	NS3_Q57H	NSP2_T85I	Spike_D80A	NSP12_P323L	NSP5_K90R	Spike_D614G	NS3_S171L)"
hCoV-19/Malaysia/IMR_16512/2021 EPI_ISL_2625637 2/5/2021 Asia / Malaysia Human Female 36 Live Original B.1.351 GH "(E_P71L	NSP3_K837N	Spike_K417N	NS8_I121L	NSP6_S106del	Spike_E484K	Spike_A701V	Spike_N501Y	M_H155Y	NSP5_K100R	Spike_A243del	Spike_L18F	Spike_D215G	Spike_L244del	NSP6_G107del	NS3_A72S	N_T205I	NSP6_F108del	Spike_L242del	NS3_Q57H	NSP6_M164V	NSP2_T85I	NSP15_T48I	Spike_D80A	NSP12_P323L	N_Q9H	NSP5_K90R	Spike_D614G	NS3_S171L	N_Q418H	NSP3_S1699F)"
hCoV-19/Malaysia/IMR_496257/2021 EPI_ISL_2649991 20/5/2021 Asia / Malaysia Human Male 34 Live Original B.1.351 GH "(E_P71L	NSP3_K837N	Spike_K417N	N_D81H	NSP6_S106del	Spike_E484K	Spike_A27S	Spike_A701V	Spike_N501Y	NSP12_L829F	Spike_A243del	Spike_D215G	Spike_L244del	NSP6_G107del	NSP7_L56F	N_T205I	NSP6_F108del	Spike_L242del	NS3_Q57H	NSP2_T85I	Spike_D80A	NSP12_P323L	NSP5_K90R	Spike_D614G	NS3_S171L	NSP3_V1332I)"
hCoV-19/Malaysia/IMR_55307/2021 EPI_ISL_2649992 26/5/2021 Asia / Malaysia Human Male 26 Live Original B.1.617.2 G "(N_G215C	N_D63G	N_R203M	NSP12_G671S	Spike_G142D	NS3_S26L	Spike_P681R	Spike_R158del	NSP3_P1228L	NS7a_V82A	NSP3_A488S	Spike_F157del	NSP4_T492I	NSP14_A394V	Spike_T19R	NS7a_T120I	N_D377Y	M_I82T	Spike_D950N	NS7b_T40I	NSP13_P77L	Spike_E156G	NSP3_P1469S	Spike_T478K	NSP6_T77A	NSP12_P323L	Spike_D614G	Spike_L452R	NSP4_V167L)"
hCoV-19/Malaysia/IMR_145465/2021 EPI_ISL_2649993 27/5/2021 Asia / Malaysia Human Male 27 unknown Original B.1.466.2 GH "(NSP6_L75F	NSP3_S126L	NSP3_P822L	NSP4_M324I	NSP13_S259L	Spike_N439K	N_T205I	NS3_Q57H	NSP1_H110Y	Spike_P681R	NSP3_T350I	NSP12_P323L	Spike_D614G	Spike_V1104L	NSP6_V149F)"
hCoV-19/Malaysia/IMR_20161/2021 EPI_ISL_2649994 20/5/2021 Asia / Malaysia Human Male 21 Live Original B.1.351 GH "(E_P71L	NSP3_K837N	Spike_K417N	NS8_I121L	NSP6_S106del	Spike_E484K	NSP7_T45I	NSP2_P624L	Spike_A701V	Spike_N501Y	M_H155Y	NSP5_K100R	Spike_A243del	Spike_L18F	Spike_D215G	Spike_L244del	NSP6_G107del	NS3_A72S	N_T205I	NSP6_F108del	Spike_L242del	NS3_Q57H	NSP6_M164V	NSP2_T85I	NSP15_T48I	Spike_D80A	NSP5_M17I	NSP3_T771I	NSP12_P323L	N_Q9H	NSP5_K90R	Spike_D614G	NS3_S171L	N_Q418H	NSP3_S1699F)"
hCoV-19/Malaysia/IMR_15312/2021 EPI_ISL_2649995 20/5/2021 Asia / Malaysia Human Female 43 Live Oiginal B.1.466.2 GH "(NSP6_L75F	NSP3_S126L	N_H300Q	NSP3_P822L	NSP13_S259L	Spike_N439K	N_T205I	NS3_Q57H	Spike_L5F	NSP1_H110Y	Spike_P681R	NSP3_T350I	NSP12_P323L	Spike_D614G	NSP6_V149F)"
hCoV-19/Malaysia/IMR_15406/2021 EPI_ISL_2649996 17/5/2021 Asia / Malaysia Human Female 53 Live Original B.1.466.2 GH "(NSP6_L75F	NSP3_S126L	N_H300Q	NSP3_P822L	NSP13_S259L	Spike_N439K	N_T205I	NS3_Q57H	NSP1_H110Y	Spike_P681R	NSP3_T350I	NSP12_P323L	Spike_D614G	NSP6_V149F)"
hCoV-19/Malaysia/IMR_715077/2021 EPI_ISL_2649997 17/5/2021 Asia / Malaysia Human Male 50 Hospitalized Original B.1.466.2 GH "(NSP6_L75F	NSP3_S126L	N_H300Q	NSP3_P822L	NSP12_R349G	NSP13_S259L	Spike_N439K	N_T205I	Spike_Q1208H	NS3_Q57H	NSP1_H110Y	Spike_P681R	NSP3_T350I	NSP12_P323L	Spike_D614G	NSP6_V149F	N_P168S)"
hCoV-19/Malaysia/IMR_75201/2021 EPI_ISL_2649998 17/5/2021 Asia / Malaysia Human Male 41 Live Original B.1.351 GH "(E_P71L	NSP3_K837N	Spike_K417N	NS8_I121L	NSP6_S106del	Spike_E484K	Spike_A701V	NS3_L108F	Spike_N501Y	M_H155Y	NSP5_K100R	Spike_A243del	Spike_L18F	Spike_D215G	Spike_L244del	NSP6_G107del	NS3_A72S	N_T205I	NSP6_F108del	Spike_L242del	NS3_Q57H	NSP6_M164V	NSP2_T85I	NSP15_T48I	Spike_D80A	NSP12_P323L	N_Q9H	NSP5_K90R	Spike_D614G	Spike_Q836H	NS3_S171L	N_Q418H	NSP3_S1699F)"
hCoV-19/Malaysia/IMR_35268/2021 EPI_ISL_2649999 19/5/2021 Asia / Malaysia Human Female 36 Live Original B.1.351 GH "(E_P71L	NSP3_K837N	Spike_K417N	NS8_I121L	NSP6_S106del	Spike_E484K	Spike_A701V	Spike_N501Y	M_H155Y	NSP5_K100R	Spike_A243del	Spike_L18F	Spike_D215G	Spike_L244del	NSP6_G107del	NS3_A72S	N_T205I	NSP6_F108del	Spike_L242del	NS3_Q57H	NSP6_M164V	NSP2_T85I	NSP15_T48I	Spike_D80A	Spike_A1020S	NSP12_P323L	N_Q9H	NSP5_K90R	Spike_D614G	NS3_S171L	N_Q418H	NSP3_S1699F)"
hCoV-19/Malaysia/IMR_115156/2021 EPI_ISL_2650000 7/6/2021 Asia / Malaysia Human Female 70 unknown Original B.1.351 GH "(E_P71L	NSP1_V89I	NSP3_K837N	Spike_K417N	NSP6_S106del	Spike_E484K	Spike_A701V	NSP13_A553V	Spike_N501Y	M_H155Y	NSP5_K100R	Spike_A243del	Spike_L18F	Spike_D215G	Spike_L244del	NSP6_G107del	NS3_A72S	N_T205I	NSP6_F108del	Spike_L242del	NS3_Q57H	NSP6_M164V	NSP2_T85I	Spike_D80A	NSP12_P323L	NS7a_T115I	N_Q9H	NSP5_K90R	Spike_D614G	NS3_S171L)"
hCoV-19/Malaysia/IMR_110353/2021 EPI_ISL_2650001 31/5/2021 Asia / Malaysia Human Male 6 Live Orginal B.1.351 GH "(E_P71L	NSP3_K837N	Spike_G142del	Spike_K417N	NS8_I121L	NSP6_S106del	Spike_E484K	Spike_A701V	Spike_N501Y	M_H155Y	NSP5_K100R	Spike_A243del	Spike_L18F	Spike_D215G	Spike_L244del	NSP6_G107del	NS3_A72S	N_T205I	NSP6_F108del	Spike_L242del	NS3_Q57H	NSP6_M164V	NSP2_T85I	NSP15_T48I	Spike_D80A	Spike_V143del	NSP12_P323L	N_Q9H	NSP5_K90R	Spike_D614G	NS3_S171L	N_Q418H	Spike_L141del	NSP3_S1699F)"
hCoV-19/Malaysia/IMR_115898/2021 EPI_ISL_2650002 31/5/2021 Asia / Malaysia Human Female 31 Live Original B.1.351 GH "(E_P71L	NSP3_K837N	Spike_K417N	NS8_I121L	NSP6_S106del	Spike_E484K	Spike_A701V	Spike_N501Y	M_H155Y	NSP5_K100R	Spike_A243del	Spike_L18F	Spike_D215G	Spike_L244del	NSP6_G107del	NS3_A72S	N_T205I	NSP6_F108del	Spike_L242del	NS3_Q57H	NSP6_M164V	NSP2_T85I	NSP15_T48I	Spike_D80A	NSP12_P323L	N_Q9H	NSP5_K90R	Spike_D614G	NS3_S171L	N_Q418H	NSP3_S1699F)"
hCoV-19/Malaysia/IMR_125148/2021 EPI_ISL_2650003 29/5/2021 Asia / Malaysia Human Female 25 Hospitalized Original B.1.466.2 GH "(NSP6_L75F	NSP3_S126L	N_P6H	NSP3_P822L	NSP13_S259L	Spike_N439K	N_T205I	NSP12_Q875H	NS3_Q57H	NSP3_P1403S	NS3_L140F	Spike_L5F	Spike_P681R	NSP3_T350I	NSP12_P323L	Spike_D614G)"
hCoV-19/Malaysia/IMR_146338/2021 EPI_ISL_2650004 28/5/2021 Asia / Malaysia Human Female 28 Live Original B.1.351 GH "(E_P71L	NSP3_K837N	Spike_K417N	NSP6_S106del	Spike_E484K	Spike_A701V	Spike_N501Y	M_H155Y	NSP5_K100R	Spike_A243del	Spike_L18F	Spike_D215G	NSP12_H75Y	Spike_L244del	NSP6_G107del	NS3_A72S	N_T205I	NSP6_F108del	Spike_L242del	NS3_Q57H	NSP6_M164V	NSP2_T85I	Spike_D80A	NSP12_P323L	N_Q9H	NSP5_K90R	Spike_D614G	NS3_S171L)"
hCoV-19/Malaysia/IMR_35828/2021 EPI_ISL_2650005 16/5/2021 Asia / Malaysia Human Female 25 Live Original B.1.351 GH "(E_P71L	NSP3_K837N	Spike_K417N	NS8_I121L	NSP6_S106del	Spike_E484K	Spike_A701V	Spike_N501Y	M_H155Y	NSP5_K100R	Spike_A243del	Spike_L18F	Spike_D215G	Spike_L244del	NSP6_G107del	NS3_A72S	N_T205I	NSP6_F108del	Spike_L242del	NS3_Q57H	NSP6_M164V	NSP2_T85I	NSP15_T48I	Spike_D80A	NSP12_P323L	N_Q9H	NSP5_K90R	Spike_D614G	NS3_S171L	N_Q418H	NSP3_S1699F)"
hCoV-19/Malaysia/IMR_715777/2021 EPI_ISL_2650006 12/5/2021 Asia / Malaysia Human Male 58 Hospitalized Original B.1.351 GH "(E_P71L	NSP3_K837N	Spike_K417N	NSP6_S106del	Spike_E484K	Spike_A701V	Spike_N501Y	M_H155Y	NSP5_K100R	Spike_A243del	Spike_L18F	Spike_D215G	Spike_L244del	NSP6_G107del	NS3_A72S	N_T205I	NSP6_F108del	Spike_L242del	NS3_Q57H	NSP6_M164V	NSP2_T85I	Spike_D80A	NSP12_P323L	NS7a_T115I	N_Q9H	NSP5_K90R	Spike_D614G	NS3_S171L)"
hCoV-19/Malaysia/IMR_85821/2021 EPI_ISL_2650007 19/5/2021 Asia / Malaysia Human Male 67 Live Original B.1.351 GH "(E_P71L	NSP3_K837N	Spike_K417N	NSP6_S106del	Spike_E484K	Spike_A701V	Spike_N501Y	M_H155Y	NSP5_K100R	Spike_A243del	Spike_L18F	Spike_D215G	NSP1_E10K	Spike_L244del	NSP6_G107del	NS3_A72S	N_T205I	NSP6_F108del	Spike_L242del	NS3_Q57H	NSP6_M164V	NSP2_T85I	Spike_D80A	NSP12_P323L	NS7a_T115I	N_Q9H	NSP5_K90R	Spike_D614G	NS3_S171L)"
hCoV-19/Malaysia/IMR_106146/2021 EPI_ISL_2650010 19/5/2021 Asia / Malaysia Human Female 49 Live Original B.1.351 GH "(E_P71L	NSP3_K837N	Spike_K417N	NS8_I121L	NSP6_S106del	Spike_E484K	Spike_A701V	Spike_N501Y	M_H155Y	NSP5_K100R	Spike_A243del	Spike_L18F	Spike_D215G	Spike_L244del	NSP6_G107del	NS3_A72S	N_T205I	NSP6_F108del	Spike_L242del	NS3_Q57H	NSP6_M164V	NSP2_T85I	NSP13_I293V	NSP15_T48I	Spike_D80A	NSP12_P323L	N_Q9H	NSP5_K90R	Spike_D614G	NS3_S171L	N_Q418H	NSP3_S1699F)"
hCoV-19/Malaysia/IMR_85436/2021 EPI_ISL_2650014 21/5/2021 Asia / Malaysia Human Female 6 days Live Original B.1.36 G "(NSP2_A375V	NSP3_T1198I	NSP5_T24A	N_S194L	NSP4_T28I	NS3_P159S	Spike_A701V	NSP3_D117V	NSP1_S166G	NSP2_K618N	NSP12_P323L	Spike_D614G	NSP2_S128L	NSP13_L428F	NSP16_P236L)"
hCoV-19/Malaysia/IMR_25081/2021 EPI_ISL_2650015 17/5/2021 Asia / Malaysia Human Male 74 Deceased Original B.1.466.2 GH "(NSP6_L75F	NSP3_S126L	N_H300Q	NSP3_P822L	NSP13_S259L	Spike_N439K	N_T205I	NS3_Q57H	NSP3_P992S	NSP1_H110Y	Spike_P681R	NSP3_T350I	NSP12_P323L	Spike_D614G	NSP6_V149F)"
hCoV-19/Malaysia/IMR_125214/2021 EPI_ISL_2650027 18/5/2021 Asia / Malaysia Human Female 39 Live Original B.1.466.2 GH "(NSP6_L75F	NSP3_S126L	NSP3_P822L	NSP13_S259L	Spike_N439K	N_T205I	NS3_Q57H	NSP1_H110Y	NSP2_P129S	Spike_P681R	NSP3_T350I	NSP12_P323L	Spike_D614G	Spike_V1104L	NSP13_M233I	NSP6_V149F)"
hCoV-19/Malaysia/IMR_105313/2021 EPI_ISL_2650028 30/5/2021 Asia / Malaysia Human Male 56 unknown Original B.1.351 GH "(E_P71L	NSP3_K837N	Spike_K417N	NS8_I121L	NSP6_S106del	Spike_E484K	Spike_A701V	Spike_N501Y	M_H155Y	NSP5_K100R	Spike_A243del	Spike_L18F	Spike_D215G	Spike_L244del	NSP6_G107del	NS3_A72S	N_T205I	NSP6_F108del	Spike_L242del	NS3_Q57H	NSP6_M164V	NSP2_T85I	NSP15_T48I	Spike_D80A	NSP3_V61I	NSP12_P323L	N_Q9H	NSP5_K90R	Spike_D614G	NS3_S171L	N_Q418H	NSP16_I157V	NSP3_S1699F)"
hCoV-19/Malaysia/IMR_15263/2021 EPI_ISL_2650256 30/5/2021 Asia / Malaysia Human Male 74 Live Original B.1.466.2 GH "(NSP6_L75F	NSP3_S126L	N_H300Q	NSP3_P822L	NSP13_S259L	Spike_N439K	N_T205I	NS3_Q57H	Spike_L5F	NSP1_H110Y	Spike_P681R	NSP3_T350I	NSP12_P323L	Spike_D614G	NSP6_V149F)"
hCoV-19/Malaysia/IMR_125714/2021 EPI_ISL_2650430 20/5/2021 Asia / Malaysia Human Female 29 Live Original B.1.351 GH "(E_P71L	NSP3_K837N	Spike_K417N	NS8_I121L	NSP6_S106del	Spike_E484K	Spike_A701V	Spike_N501Y	M_H155Y	NSP5_K100R	Spike_A243del	Spike_L18F	Spike_D215G	Spike_L244del	NSP6_G107del	NS3_A72S	N_T205I	NSP6_F108del	Spike_L242del	NS3_Q57H	NSP6_M164V	NSP2_T85I	NSP15_T48I	Spike_D80A	NSP12_P323L	N_Q9H	NSP5_K90R	Spike_D614G	NS3_S171L	N_Q418H	NSP3_S1699F)"
hCoV-19/Malaysia/IMR_125160/2021 EPI_ISL_2650432 20/5/2021 Asia / Malaysia Human Female 39 Live Original B.1.466.2 GH "(NSP6_L75F	NSP3_S126L	NSP3_P822L	NSP13_S259L	Spike_N439K	N_T205I	NS3_Q57H	NSP1_H110Y	NSP2_P129S	Spike_P681R	NSP3_T350I	NSP12_P323L	Spike_D614G	Spike_V1104L	NSP13_M233I	NSP6_V149F)"
hCoV-19/Malaysia/IMR_120060/2021 EPI_ISL_2650499 25/5/2021 Asia / Malaysia Human Female 8 Live Original B.1.351 GH "(E_P71L	NSP3_K837N	Spike_K417N	NS8_I121L	NSP6_S106del	Spike_E484K	Spike_A701V	Spike_N501Y	M_H155Y	NSP5_K100R	Spike_A243del	Spike_L18F	Spike_D215G	Spike_L244del	NSP6_G107del	NS3_A72S	N_T205I	NSP6_F108del	Spike_L242del	NS3_Q57H	NSP6_M164V	NSP2_T85I	NSP15_T48I	Spike_D80A	NSP12_P323L	N_Q9H	NSP5_K90R	Spike_D614G	NSP6_L37F	NS3_S171L	N_Q418H	NSP3_S1699F)"
hCoV-19/Malaysia/IMR_121158/2021 EPI_ISL_2650505 27/5/2021 Asia / Malaysia Human Female 6 Live Original B.1.351 GH "(E_P71L	NSP3_K837N	Spike_K417N	NS8_I121L	NSP6_S106del	Spike_E484K	Spike_A701V	Spike_N501Y	M_H155Y	NSP5_K100R	Spike_A243del	Spike_L18F	Spike_D215G	Spike_L244del	NSP6_G107del	NS3_A72S	N_T205I	NSP6_F108del	Spike_L242del	NS3_Q57H	NSP6_M164V	NSP2_T85I	NSP15_T48I	Spike_D80A	NSP12_P323L	N_Q9H	NSP5_K90R	Spike_D614G	NSP6_L37F	NS3_S171L	N_Q418H	NSP3_S1699F)"
hCoV-19/Malaysia/IMR_125446/2021 EPI_ISL_2650506 19/5/2021 Asia / Malaysia Human Female 54 Live Original B.1.466.2 GH "(NSP6_L75F	NSP3_S126L	NSP3_P822L	NSP13_S259L	Spike_N439K	N_T205I	NS3_Q57H	NSP1_H110Y	Spike_P681R	NSP2_R107G	NSP3_T350I	NSP12_P323L	Spike_D614G	Spike_V1104L	NSP6_V149F)"
hCoV-19/Malaysia/IMR_025974/2021 EPI_ISL_2683247 9/5/2021 Asia / Malaysia Human Female 44 Live Original B.1.351 GH "(E_P71L	NSP3_K837N	Spike_K417N	NSP6_S106del	Spike_E484K	Spike_A701V	Spike_N501Y	M_H155Y	NS7a_S83L	NSP5_K100R	Spike_A243del	Spike_L18F	Spike_D215G	Spike_L244del	NSP6_G107del	NS3_A72S	N_T205I	NSP6_F108del	Spike_L242del	NS3_Q57H	NSP6_M164V	NSP2_T85I	Spike_D80A	NSP12_P323L	NS7a_T115I	N_Q9H	NSP5_K90R	Spike_D614G	NS3_S171L	NSP12_D140Y)"
hCoV-19/Malaysia/IMR_017462/2021 EPI_ISL_2683496 9/5/2021 Asia / Malaysia Human Female 44 Live Original B.1.351 GH "(E_P71L	NSP3_K837N	Spike_K417N	NSP6_S106del	Spike_E484K	Spike_A701V	Spike_N501Y	M_H155Y	NS7a_S83L	NSP5_K100R	Spike_A243del	Spike_L18F	Spike_D215G	Spike_L244del	NSP6_G107del	NS3_A72S	N_T205I	NSP6_F108del	Spike_L242del	NS3_Q57H	NSP6_M164V	NSP2_T85I	Spike_D80A	NSP12_P323L	NS7a_T115I	N_Q9H	NSP5_K90R	Spike_D614G	NS3_S171L	NSP12_D140Y)"
hCoV-19/Malaysia/IMR_4361/2021 EPI_ISL_2683498 7/5/2021 Asia / Malaysia Human Female 34 Live Original B.1.351 GH "(E_P71L	NSP3_K837N	Spike_K417N	NS8_I121L	NSP6_S106del	Spike_E484K	Spike_A701V	Spike_N501Y	M_H155Y	NSP5_K100R	Spike_A243del	Spike_L18F	Spike_D215G	Spike_L244del	NSP6_G107del	NS3_A72S	N_T205I	NSP6_F108del	Spike_L242del	NS3_Q57H	NSP6_M164V	NSP2_T85I	NSP15_T48I	Spike_D80A	NSP12_P323L	N_Q9H	NSP5_K90R	Spike_D614G	NS3_S171L	N_Q418H	NSP3_S1699F)"
hCoV-19/Malaysia/IMR_016258/2021 EPI_ISL_2683956 2/5/2021 Asia / Malaysia Human Female 38 Live Original B.1.351 GH "(E_P71L	NSP3_K837N	Spike_K417N	NS8_I121L	NSP6_S106del	Spike_E484K	Spike_A701V	Spike_N501Y	M_H155Y	NSP5_K100R	Spike_A243del	Spike_L18F	Spike_D215G	Spike_L244del	NSP6_G107del	NS3_A72S	N_T205I	NSP6_F108del	Spike_L242del	NS3_Q57H	NSP6_M164V	NSP2_T85I	NSP15_T48I	Spike_D80A	NSP12_P323L	N_Q9H	NSP5_K90R	Spike_D614G	NS3_R6T	NS3_S171L	N_Q418H	NSP3_S1699F)"
hCoV-19/Malaysia/IMR_WC273238/2021 EPI_ISL_2684231 17/5/2021 Asia / Malaysia Human Female 20 Live Original B.1.351 GH "(E_P71L	NSP3_K837N	Spike_K417N	NS8_I121L	NSP6_S106del	Spike_E484K	Spike_A701V	Spike_N501Y	M_H155Y	NSP5_K100R	Spike_A243del	Spike_L18F	Spike_D215G	N_Q7K	Spike_L244del	NSP6_G107del	NS3_A72S	N_T205I	NSP6_F108del	Spike_L242del	NS3_Q57H	NSP6_M164V	NSP2_T85I	NSP15_T48I	Spike_D80A	NSP12_P323L	N_Q9H	NSP5_K90R	Spike_D614G	NS3_S171L	N_Q418H	NSP3_S1699F)"
hCoV-19/Malaysia/IMR_WC273246/2021 EPI_ISL_2684232 17/5/2021 Asia / Malaysia Human Female 42 Live Original B.1.351 GH "(E_P71L	NSP3_K837N	Spike_K417N	NSP6_S106del	Spike_E484K	Spike_A701V	Spike_N501Y	M_H155Y	NSP5_K100R	Spike_A243del	Spike_L18F	Spike_D215G	NSP1_R24C	Spike_L244del	NSP6_G107del	NS3_A72S	N_T205I	NSP6_F108del	Spike_L242del	NS3_Q57H	NSP6_M164V	NSP2_T85I	Spike_D80A	NSP12_P323L	N_Q9H	NSP5_K90R	Spike_D614G	NS3_S171L)"
hCoV-19/Malaysia/IMR_WC268436/2021 EPI_ISL_2684233 13/5/2021 Asia / Malaysia Human Female 26 Live Original B.1.351 GH "(E_P71L	NSP3_K837N	Spike_K417N	NSP6_S106del	Spike_E484K	Spike_A701V	Spike_N501Y	M_H155Y	NSP5_K100R	Spike_A243del	Spike_L18F	Spike_D215G	NSP1_R24C	Spike_L244del	NSP6_G107del	NS3_A72S	N_T205I	NSP6_F108del	Spike_L242del	NS3_Q57H	NSP6_M164V	NSP2_T85I	Spike_D80A	NSP12_P323L	N_Q9H	NSP5_K90R	Spike_D614G	NS3_S171L)"
hCoV-19/Malaysia/IMR_MB411/2021 EPI_ISL_2684234 19/5/2021 Asia / Malaysia Human Female 35 Deceased Original B.1.351 GH "(E_P71L	NSP3_K837N	Spike_K417N	NS8_I121L	NSP6_S106del	Spike_E484K	Spike_A701V	Spike_N501Y	M_H155Y	NSP5_K100R	Spike_A243del	Spike_L18F	Spike_D215G	Spike_L244del	NSP6_G107del	NS3_A72S	N_T205I	NSP6_F108del	Spike_L242del	NS3_Q57H	NSP6_M164V	NSP2_T85I	NSP15_T48I	Spike_D80A	NSP12_P323L	N_Q9H	NSP5_K90R	Spike_D614G	NS3_S171L	N_Q418H	NSP3_S1699F)"
hCoV-19/Malaysia/IMR_25838/2021 EPI_ISL_2684235 20/5/2021 Asia / Malaysia Human Female 27 Live Original B.1.351 GH "(E_P71L	NSP3_K837N	Spike_K417N	NS8_I121L	NSP6_S106del	Spike_E484K	Spike_A701V	Spike_N501Y	M_H155Y	NSP5_K100R	Spike_A243del	Spike_L18F	Spike_D215G	Spike_L244del	NSP6_G107del	NS3_A72S	N_T205I	NSP6_F108del	Spike_L242del	NS3_Q57H	NSP6_M164V	NSP2_T85I	NSP15_T48I	Spike_D80A	NSP12_P323L	N_Q9H	NSP5_K90R	Spike_D614G	NS3_S171L	N_Q418H	NSP3_S1699F)"
hCoV-19/Malaysia/IMR_90102/2021 EPI_ISL_2684236 20/5/2021 Asia / Malaysia Human Female 15 Hospitalized Original B.1.351 GH "(E_P71L	NSP3_K837N	Spike_K417N	NSP6_S106del	Spike_E484K	Spike_A701V	Spike_N501Y	M_H155Y	NSP5_K100R	Spike_A243del	Spike_L18F	Spike_D215G	Spike_L244del	NSP6_G107del	NS3_A72S	N_T205I	NSP6_F108del	Spike_L242del	NS3_Q57H	NSP6_M164V	NSP2_T85I	Spike_D80A	NSP12_P323L	N_Q9H	NSP5_K90R	Spike_D614G	NS3_S171L)"
hCoV-19/Malaysia/IMR_WC268879/2021 EPI_ISL_2684545 14/5/2021 Asia / Malaysia Human Male 39 Live Original B.1.351 GH "(E_P71L	NSP3_K837N	Spike_K417N	NS8_I121L	NSP6_S106del	Spike_E484K	Spike_A701V	Spike_L5F	Spike_N501Y	M_H155Y	NSP5_K100R	Spike_A243del	Spike_L18F	Spike_D215G	NS3_A54V	Spike_L244del	NSP6_G107del	NS3_A72S	N_T205I	NSP6_F108del	Spike_L242del	NS3_Q57H	NSP6_M164V	NSP2_T85I	NSP15_T48I	Spike_D80A	NSP12_P323L	N_Q9H	NSP5_K90R	Spike_D614G	NS3_S171L	N_Q418H	NSP3_S1699F)"
hCoV-19/Malaysia/IMR_WC276024/2021 EPI_ISL_2685359 18/5/2021 Asia / Malaysia Human Female 35 Live Original B.1.351 GH "(E_P71L	NSP3_K837N	Spike_K417N	NSP6_S106del	Spike_E484K	Spike_A701V	Spike_N501Y	M_H155Y	NSP5_K100R	Spike_A243del	NSP14_G114C	Spike_L18F	Spike_D215G	Spike_L244del	NSP6_G107del	NS3_A72S	N_T205I	NSP6_F108del	Spike_L242del	NS3_Q57H	NSP6_M164V	NSP2_T85I	Spike_D80A	NSP12_P323L	N_Q9H	NSP5_K90R	Spike_D614G	NS3_S171L)"
hCoV-19/Malaysia/IMR_WC276063/2021 EPI_ISL_2685766 18/5/2021 Asia / Malaysia Human Female 60 Live Original B.1.351 GH "(E_P71L	NSP3_K837N	Spike_K417N	NSP6_S106del	Spike_E484K	Spike_A701V	Spike_N501Y	M_H155Y	NSP5_K100R	Spike_A243del	Spike_L18F	Spike_D215G	NSP1_R24C	Spike_L244del	NSP6_G107del	NS3_A72S	N_T205I	NSP6_F108del	Spike_L242del	NS3_Q57H	NSP6_M164V	NSP2_T85I	Spike_D80A	NSP12_P323L	N_Q9H	NSP5_K90R	Spike_D614G	NS3_S171L)"
hCoV-19/Malaysia/IMR_WC272556/2021 EPI_ISL_2685835 17/5/2021 Asia / Malaysia Human Female 25 Live Original B.1.351 GH "(E_P71L	NSP3_K837N	Spike_K417N	NS8_I121L	NSP6_S106del	Spike_E484K	Spike_A701V	Spike_N501Y	M_H155Y	NSP5_K100R	Spike_A243del	NSP3_G1001S	Spike_L18F	Spike_D215G	Spike_L244del	NSP6_G107del	NS3_A72S	N_T205I	NSP6_F108del	Spike_L242del	NS3_Q57H	NSP6_M164V	NSP2_T85I	NSP15_T48I	Spike_D80A	NSP12_P323L	N_Q9H	NSP5_K90R	Spike_D614G	NS3_S171L	N_Q418H	NSP3_S1699F)"
hCoV-19/Malaysia/IMR_WC267290/2021 EPI_ISL_2685836 13/5/2021 Asia / Malaysia Human Male 8 Live Original B.1.351 GH "(E_P71L	NSP3_K837N	Spike_K417N	NS8_I121L	NSP6_S106del	Spike_E484K	Spike_A701V	NSP3_S1682F	Spike_N501Y	M_H155Y	NSP5_K100R	Spike_A243del	Spike_L18F	Spike_D215G	Spike_L244del	NSP6_G107del	NS3_A72S	N_T205I	NSP6_F108del	Spike_L242del	NS3_Q57H	NSP6_M164V	NSP2_T85I	NSP15_T48I	Spike_D80A	NSP12_P323L	N_Q9H	NSP5_K90R	Spike_D614G	NS3_S171L	N_Q418H	NSP3_S1699F)"
hCoV-19/Malaysia/IMR_WC267234/2021 EPI_ISL_2685837 13/5/2021 Asia / Malaysia Human Male 11 Live Original B.1.466.2 GH "(NSP6_L75F	NSP3_S126L	N_H300Q	NSP3_P822L	NSP13_S259L	Spike_N439K	N_T205I	NS3_Q57H	NSP1_H110Y	Spike_P681R	NSP3_T350I	NSP12_P323L	Spike_D614G	NSP6_V149F)"
hCoV-19/Malaysia/IMR_WC271235/2021 EPI_ISL_2685838 14/5/2021 Asia / Malaysia Human Female 30 Live Original B.1.466.2 GH "(NSP6_L75F	NSP3_S126L	N_H300Q	NSP3_P822L	NSP13_S259L	Spike_N439K	N_T205I	NS3_Q57H	NSP1_H110Y	Spike_P681R	Spike_P26S	NSP3_T350I	NSP12_P323L	Spike_D614G	NSP6_V149F)"
hCoV-19/Malaysia/IMR_WC271202/2021 EPI_ISL_2685839 16/5/2021 Asia / Malaysia Human Female 11 Live Original B.1.466.2 GH "(NSP6_L75F	NSP3_S126L	N_H300Q	NSP3_P822L	NSP13_S259L	Spike_N439K	N_T205I	NS3_Q57H	NSP1_H110Y	Spike_P681R	NSP3_T350I	NSP12_P323L	Spike_D614G	NSP6_V149F)"
hCoV-19/Malaysia/IMR_WC271299/2021 EPI_ISL_2685840 16/5/2021 Asia / Malaysia Human Female 57 Live Original B.1.466.2 GH "(NSP6_L75F	NSP3_S126L	N_H300Q	NSP3_P822L	NSP13_S259L	Spike_N439K	N_T205I	NS3_Q57H	NSP1_H110Y	Spike_P681R	Spike_P26S	NSP3_T350I	NSP12_P323L	Spike_D614G	NSP6_V149F)"
hCoV-19/Malaysia/IMR_WC271263/2021 EPI_ISL_2685841 16/5/2021 Asia / Malaysia Human Male 9 Live Original B.1.351 GH "(E_P71L	NSP14_R163C	NSP3_K837N	Spike_K417N	NSP6_S106del	Spike_E484K	Spike_A701V	Spike_N501Y	M_H155Y	NSP5_K100R	Spike_A243del	Spike_L18F	Spike_D215G	Spike_L244del	NSP4_K35E	NSP6_G107del	NS3_A72S	N_T205I	NSP6_F108del	Spike_L242del	NS3_Q57H	NSP6_M164V	NSP2_T85I	Spike_D80A	NSP12_P323L	N_Q9H	NSP5_K90R	Spike_D614G	NS3_S171L)"
hCoV-19/Malaysia/IMR_WC273391/2021 EPI_ISL_2685843 18/5/2021 Asia / Malaysia Human Male 5 months Live Original B.1.351 GH "(E_P71L	NSP3_K837N	Spike_K417N	NS8_I121L	NSP6_S106del	Spike_E484K	Spike_A701V	Spike_N501Y	M_H155Y	NSP5_K100R	Spike_A243del	Spike_L18F	Spike_D215G	Spike_L244del	NSP6_G107del	NS3_A72S	N_T205I	NSP6_F108del	Spike_L242del	NS3_Q57H	NSP6_M164V	NSP2_T85I	NSP15_T48I	Spike_D80A	NSP2_E19D	NSP12_P323L	N_Q9H	NSP5_K90R	Spike_D614G	NS3_S171L	N_Q418H	NSP3_S1699F)"
hCoV-19/Malaysia/IMR_WC273362/2021 EPI_ISL_2685844 18/5/2021 Asia / Malaysia Human Female 57 Live Original B.1.351 GH "(E_P71L	NSP2_A411V	NSP3_K837N	Spike_K417N	NSP6_S106del	Spike_E484K	Spike_A701V	Spike_N501Y	M_H155Y	NSP5_K100R	Spike_A243del	Spike_L18F	Spike_D215G	Spike_L244del	NSP6_G107del	NS3_A72S	N_T205I	NSP6_F108del	Spike_L242del	NS3_Q57H	NSP6_M164V	NSP2_T85I	Spike_D80A	NSP12_P323L	NS7a_T115I	N_Q9H	NSP5_K90R	Spike_D614G	NS3_S171L)"
hCoV-19/Malaysia/IMR_WC268711/2021 EPI_ISL_2685845 14/5/2021 Asia / Malaysia Human Male 26 Live Original B.1.351 GH "(E_P71L	NSP3_K837N	Spike_K417N	NSP6_S106del	Spike_E484K	Spike_A701V	Spike_N501Y	M_H155Y	NSP5_K100R	NS8_H28Y	Spike_A243del	NSP8_S4L	Spike_L18F	Spike_D215G	NSP1_R24C	Spike_L244del	NSP6_G107del	NS3_A72S	N_T205I	NSP6_F108del	Spike_L242del	NS3_Q57H	NSP6_M164V	NSP2_T85I	Spike_D80A	NSP12_P323L	N_Q9H	NSP5_K90R	Spike_D614G	NS3_S171L)"
hCoV-19/Malaysia/IMR_086307/2021 EPI_ISL_2757951 1/6/2021 Asia / Malaysia Human Male 31 Live Original B.1.617.1 G "(Spike_E484Q	Spike_T95I	NSP13_M429I	N_R203M	NSP14_P443S	NSP2_G339S	Spike_G142D	NS3_S26L	NSP3_R1341Q	Spike_P681R	NSP13_G206C	NS7a_V82A	Spike_Q1071H	N_D377Y	M_I82S	NSP3_T1036I	NSP3_T749I	Spike_E154K	NSP15_K259R	NSP6_T77A	NSP12_K478N	NSP12_P323L	Spike_D614G	Spike_L452R	NSP15_S261A)"
hCoV-19/Malaysia/0350/2020 EPI_ISL_2769381 3/10/2020 Asia / Malaysia / Kuala Lumpur Human Male 24 unknown Original Nasopharyngeal and throat swab B.1.524 G "(NSP3_T1198I	NSP5_T24A	N_S194L	NSP4_T28I	Spike_A701V	NSP12_P323L	Spike_D614G	NSP13_L428F)"
hCoV-19/Malaysia/1588/2020 EPI_ISL_2769382 5/10/2020 Asia / Malaysia / Kuala Lumpur Human Female 30 unknown Original Nasopharyngeal and throat swab B.1.524 G "(NSP3_T1198I	NSP5_T24A	N_S194L	NSP4_T28I	Spike_A701V	NSP12_P323L	Spike_D614G	NSP13_L428F)"
hCoV-19/Malaysia/7332/2020 EPI_ISL_2769383 14/10/2020 Asia / Malaysia / Kuala Lumpur Human Male 53 unknown Original Nasopharyngeal and throat swab B.1.524 G "(NSP3_T1198I	NSP5_T24A	N_S194L	NSP4_T28I	Spike_A701V	NSP12_P323L	Spike_D614G	NSP13_L428F)"
hCoV-19/Malaysia/7980/2020 EPI_ISL_2769384 16/10/2020 Asia / Malaysia / Kuala Lumpur Human Female 46 unknown Original Nasopharyngeal and throat swab B.1.524 G "(NSP3_T1198I	NSP5_T24A	N_S194L	NSP4_T28I	Spike_A701V	NSP12_P323L	Spike_D614G	NSP13_L428F)"
hCoV-19/Malaysia/9444/2020 EPI_ISL_2769385 18/10/2020 Asia / Malaysia / Kuala Lumpur Human Male 40 unknown Original Nasopharyngeal and throat swab B.1.524 G "(NSP3_T1198I	NSP5_T24A	N_S194L	NSP4_T28I	Spike_T478I	Spike_A701V	NSP12_P323L	Spike_D614G	NSP13_L428F	NSP16_P236L)"
hCoV-19/Malaysia/9441/2020 EPI_ISL_2769386 18/10/2020 Asia / Malaysia / Kuala Lumpur Human Female 41 unknown Original Nasopharyngeal and throat swab B.1.524 G "(NSP3_T1198I	NSP5_T24A	N_S194L	NSP4_T28I	Spike_A701V	NSP12_P323L	Spike_D614G	NSP13_L428F)"
hCoV-19/Malaysia/0581/2020 EPI_ISL_2769387 20/10/2020 Asia / Malaysia / Kuala Lumpur Human Female 26 unknown Original Nasopharyngeal and throat swab B.1.524 G "(NSP3_T1198I	NSP5_T24A	N_S194L	NSP4_T28I	Spike_A701V	NSP12_P323L	Spike_D614G	NSP13_L428F)"
hCoV-19/Malaysia/0783/2020 EPI_ISL_2769388 20/10/2020 Asia / Malaysia / Kuala Lumpur Human Female 33 unknown Original Nasopharyngeal and throat swab B.1.524 G "(NSP3_T1198I	NSP5_T24A	Spike_P809S	N_S194L	NSP2_C509Y	NSP4_T28I	Spike_A701V	NSP2_P129S	NSP12_P323L	NSP16_P236S	Spike_D614G	NSP13_L428F)"
hCoV-19/Malaysia/2560/2020 EPI_ISL_2769389 21/10/2020 Asia / Malaysia / Kuala Lumpur Human Female 57 unknown Original Nasopharyngeal and throat swab B.1.524 G "(NSP3_T1198I	NSP5_T24A	N_S194L	NSP4_T28I	Spike_A701V	NSP12_P323L	Spike_D614G	NSP13_L428F	NSP16_P236L)"
hCoV-19/Malaysia/3105/2020 EPI_ISL_2769390 7/11/2020 Asia / Malaysia / Kuala Lumpur Human Male 21 unknown Original Nasopharyngeal and throat swab B.1.524 G "(NSP3_T1198I	NSP5_T24A	N_S194L	NSP4_T28I	Spike_A701V	NSP12_P323L	Spike_D614G	NSP13_L428F	NSP16_P236L)"
hCoV-19/Malaysia/7683/2020 EPI_ISL_2769391 29/10/2020 Asia / Malaysia / Kuala Lumpur Human Male 77 unknown Original Nasopharyngeal and throat swab B.1.428.3 GH "(N_T366I	N_T205I	NSP2_T166I	NSP3_E1202del	NS3_Q57H	NSP2_T85I	NSP12_P323L	NSP13_K584N	Spike_D614G	Spike_N481K)"
hCoV-19/Malaysia/7986/2020 EPI_ISL_2769392 30/10/2020 Asia / Malaysia / Kuala Lumpur Human Male 60 unknown Original Nasopharyngeal and throat swab B.1.524 G "(NSP3_T1198I	NSP5_T24A	N_S194L	NSP4_T28I	Spike_A701V	NSP12_P323L	Spike_D614G	NSP13_L428F	NSP16_P236L)"
hCoV-19/Malaysia/8595/2020 EPI_ISL_2769393 1/11/2020 Asia / Malaysia / Kuala Lumpur Human Male 68 unknown Original Nasopharyngeal and throat swab B.1.524 G "(NSP3_T1198I	NSP5_T24A	N_S194L	NSP4_T28I	Spike_A701V	NSP12_P323L	Spike_D614G	NSP13_L428F	NSP16_P236L)"
hCoV-19/Malaysia/9468/2020 EPI_ISL_2769394 2/11/2020 Asia / Malaysia / Kuala Lumpur Human Male 21 unknown Original Nasopharyngeal and throat swab B.1.524 G "(NSP3_T1198I	NSP5_T24A	N_S194L	NSP4_T28I	Spike_A701V	NSP12_P323L	Spike_D614G	NSP13_L428F	NSP16_P236L)"
hCoV-19/Malaysia/1761/2020 EPI_ISL_2769395 5/11/2020 Asia / Malaysia / Kuala Lumpur Human Male 54 unknown Original Nasopharyngeal and throat swab B.1.428.3 GH "(N_T366I	N_T205I	NSP2_T166I	NSP3_E1202del	NS3_Q57H	NSP2_T85I	NSP12_P323L	Spike_D614G	Spike_N481K)"
hCoV-19/Malaysia/7410/2020 EPI_ISL_2769396 5/11/2020 Asia / Malaysia / Kuala Lumpur Human Female 62 unknown Original Nasopharyngeal and throat swab B.1.524 G "(NSP3_T1198I	NSP5_T24A	NSP3_V1506F	N_S194L	NS3_T89I	NSP4_T28I	Spike_A701V	NSP12_P323L	Spike_D614G	NSP13_L428F	NSP16_P236L)"
hCoV-19/Malaysia/7521/2020 EPI_ISL_2769397 15/11/2020 Asia / Malaysia / Kuala Lumpur Human Male 19 unknown Original Nasopharyngeal and throat swab B.1.524 G "(NSP3_T1198I	NSP5_T24A	N_S194L	NSP4_T28I	Spike_A701V	NSP12_P323L	Spike_D614G	NSP13_L428F)"
hCoV-19/Malaysia/0468/2020 EPI_ISL_2769398 20/11/2020 Asia / Malaysia / Kuala Lumpur Human Male 46 unknown Original Nasopharyngeal and throat swab B.1.524 G "(NSP3_T1198I	NSP5_T24A	N_S194L	NSP4_T28I	Spike_A701V	NSP14_A323V	NSP12_P323L	Spike_D614G	NSP13_L428F)"
hCoV-19/Malaysia/3331/2020 EPI_ISL_2769399 24/11/2020 Asia / Malaysia / Kuala Lumpur Human Male 22 unknown Original Nasopharyngeal and throat swab B.1.524 G "(NSP3_T1198I	NSP5_T24A	N_S194L	NSP4_T28I	NS3_G251S	Spike_A701V	NSP12_P323L	Spike_D614G	NSP13_L428F	NSP16_P236L)"
hCoV-19/Malaysia/8199/2020 EPI_ISL_2769400 3/12/2020 Asia / Malaysia / Kuala Lumpur Human Female 41 unknown Original Nasopharyngeal and throat swab B.1.524 G "(NSP3_T1198I	NSP5_T24A	N_S194L	NSP4_T28I	Spike_A701V	NSP12_D910Y	NSP12_P323L	NSP6_M183I	Spike_D614G	NSP13_L428F	NSP16_I157V)"
hCoV-19/Malaysia/1349/2020 EPI_ISL_2769401 8/12/2020 Asia / Malaysia / Kuala Lumpur Human Female 41 unknown Original Nasopharyngeal and throat swab B.1.524 G "(NSP3_T1198I	NSP5_T24A	N_S194L	NSP4_T28I	Spike_A701V	Spike_R214L	NSP3_V418F	NSP12_P323L	Spike_D614G	NSP13_L428F	NSP16_P236L)"
hCoV-19/Malaysia/1276/2020 EPI_ISL_2769402 8/12/2020 Asia / Malaysia / Kuala Lumpur Human Male 80 unknown Original Nasopharyngeal and throat swab B.1.524 G "(NSP3_T1198I	NSP5_T24A	N_S194L	NSP4_T28I	NSP4_A457V	Spike_A701V	NSP12_P323L	Spike_D614G	NSP13_L428F	NSP16_P236L)"
hCoV-19/Malaysia/1649/2020 EPI_ISL_2769403 9/12/2020 Asia / Malaysia / Kuala Lumpur Human Female 46 unknown Original Nasopharyngeal and throat swab B.1.524 G "(NSP3_T1198I	NSP5_T24A	N_S194L	NSP4_T28I	Spike_A701V	Spike_R214L	NSP3_V418F	NSP12_P323L	Spike_D614G	NSP13_L428F	NSP16_P236L)"
hCoV-19/Malaysia/2140/2020 EPI_ISL_2769404 9/12/2020 Asia / Malaysia / Kuala Lumpur Human Female 35 unknown Original Nasopharyngeal and throat swab B.1.524 G "(NSP3_T1198I	NSP5_T24A	N_S194L	NSP4_T28I	Spike_A701V	Spike_R214L	NSP3_V418F	NSP12_P323L	Spike_D614G	NSP13_L428F	NSP16_P236L)"
hCoV-19/Malaysia/2750/2020 EPI_ISL_2769405 10/12/2020 Asia / Malaysia / Kuala Lumpur Human Male 66 unknown Original Nasopharyngeal and throat swab B.1.524 G "(NSP3_T1198I	NSP5_T24A	N_S194L	NS3_T89I	NSP4_T28I	Spike_A701V	NS8_T87I	NSP12_D910Y	NSP12_P323L	NSP6_M183I	Spike_D614G	NSP13_L428F)"
hCoV-19/Malaysia/4534/2020 EPI_ISL_2769406 13/12/2020 Asia / Malaysia / Kuala Lumpur Human Female 35 unknown Original Nasopharyngeal and throat swab B.1.524 G "(NSP3_T1198I	NSP5_T24A	N_S194L	NS3_T89I	NSP4_T28I	Spike_A701V	NSP12_D910Y	NSP12_P323L	NSP6_M183I	Spike_D614G	NSP13_L428F)"
hCoV-19/Malaysia/9777/2021 EPI_ISL_2769407 6/1/2021 Asia / Malaysia / Kuala Lumpur Human Female 34 unknown Original Nasopharyngeal and throat swab B.1.524 G "(NSP3_T1198I	NSP5_T24A	NS7a_L77stop	NS7a_Q76del	N_S194L	NSP3_D464Y	NSP4_T28I	Spike_A701V	Spike_R214L	NSP3_V418F	NS7a_Y75del	NSP12_P323L	Spike_D614G	NSP13_L428F	NSP16_P236L)"
hCoV-19/Malaysia/3414/2021 EPI_ISL_2769408 12/1/2021 Asia / Malaysia / Kuala Lumpur Human Female 36 unknown Original Nasopharyngeal and throat swab B.1.524 G "(NSP3_T1198I	NSP5_T24A	Spike_L18F	N_S194L	NSP4_H313Y	NSP4_T28I	NSP15_E233G	Spike_A701V	NSP12_P323L	Spike_D614G	NSP13_L428F	NSP16_P236L)"
hCoV-19/Malaysia/2553/2021 EPI_ISL_2769409 11/1/2021 Asia / Malaysia / Kuala Lumpur Human Male 32 unknown Original Nasopharyngeal and throat swab B.1.524 G "(NSP3_T1198I	NSP5_T24A	NSP3_I1894V	N_S194L	NSP4_T28I	Spike_A701V	NSP12_P323L	Spike_D614G	NSP13_L428F)"
hCoV-19/Malaysia/5005/2021 EPI_ISL_2769410 14/1/2021 Asia / Malaysia / Kuala Lumpur Human Female 27 unknown Original Nasopharyngeal and throat swab B.1.524 G "(NSP3_T1198I	NSP5_T24A	NSP3_A1711V	N_S194L	NSP4_T28I	Spike_A701V	NS6_W27L	NSP4_I27V	NSP12_P323L	Spike_D614G	NSP13_L428F)"
hCoV-19/Malaysia/4851/2021 EPI_ISL_2769411 13/1/2021 Asia / Malaysia / Kuala Lumpur Human Male 27 unknown Original Nasopharyngeal and throat swab B.1.524 G "(NSP3_T1198I	NSP5_T24A	NSP3_A1711V	N_S194L	NSP4_T28I	Spike_A701V	NS6_W27L	NSP4_I27V	NSP12_P323L	Spike_D614G	NSP13_L428F)"
hCoV-19/Malaysia/5989/2021 EPI_ISL_2769412 14/1/2021 Asia / Malaysia / Kuala Lumpur Human Female 26 unknown Original Nasopharyngeal and throat swab B.1.524 G "(NSP3_T1198I	NSP5_T24A	N_S194L	NSP4_T28I	E_V62F	Spike_A701V	Spike_R214L	NSP3_V418F	NSP12_P323L	Spike_D614G	NSP13_L428F	NSP16_P236L)"
hCoV-19/Malaysia/7619/2021 EPI_ISL_2769413 18/1/2021 Asia / Malaysia / Kuala Lumpur Human Female 29 unknown Original Nasopharyngeal and throat swab B.1.524 G "(NSP3_T1198I	NSP5_T24A	NSP3_A1711V	N_S194L	NSP4_T28I	NSP13_I480V	Spike_A701V	NS6_W27L	NSP4_I27V	NSP12_P323L	Spike_D614G	NSP13_L428F)"
hCoV-19/Malaysia/6329/2021 EPI_ISL_2769414 15/1/2021 Asia / Malaysia / Kuala Lumpur Human Male 25 unknown Original Nasopharyngeal and throat swab B.1.524 G "(NSP3_T1198I	NSP5_T24A	NSP3_A1711V	N_S194L	NSP4_T28I	NSP13_I480V	Spike_A701V	NS6_W27L	NSP4_I27V	NSP12_P323L	Spike_D614G	NSP13_L428F)"
hCoV-19/Malaysia/4492/2021 EPI_ISL_2769415 13/1/2021 Asia / Malaysia / Kuala Lumpur Human Male 75 unknown Original Nasopharyngeal and throat swab B.1.524 G "(NSP3_T1198I	NSP5_T24A	NSP3_A1711V	N_S194L	NSP4_T28I	Spike_A701V	NS6_W27L	NSP4_I27V	NSP12_P323L	Spike_D614G	NSP13_L428F)"
hCoV-19/Malaysia/4494/2021 EPI_ISL_2769416 13/1/2021 Asia / Malaysia / Kuala Lumpur Human Male 73 unknown Original Nasopharyngeal and throat swab B.1.524 G "(NSP3_T1198I	NSP5_T24A	NSP3_A1711V	N_S194L	NSP4_T28I	Spike_A701V	NS6_W27L	NSP4_I27V	NSP12_P323L	Spike_D614G	NSP13_L428F)"
hCoV-19/Malaysia/3867/2021 EPI_ISL_2769417 12/1/2021 Asia / Malaysia / Kuala Lumpur Human Male 81 unknown Original Nasopharyngeal and throat swab B.1.524 G "(NSP3_T1198I	NSP5_T24A	NSP3_A1711V	N_S194L	NSP4_T28I	NSP13_I480V	Spike_A701V	NS6_W27L	NSP4_I27V	NSP12_P323L	Spike_D614G	NSP13_L428F)"
hCoV-19/Malaysia/3869/2021 EPI_ISL_2769418 12/1/2021 Asia / Malaysia / Kuala Lumpur Human Male 69 unknown Original Nasopharyngeal and throat swab B.1.524 G "(NSP3_T1198I	NSP5_T24A	NSP3_A1711V	N_S194L	NSP4_T28I	NSP13_I480V	Spike_A701V	NS6_W27L	NSP4_I27V	NSP12_P323L	Spike_D614G	NSP13_L428F)"
hCoV-19/Malaysia/4900/2021 EPI_ISL_2769419 13/1/2021 Asia / Malaysia / Kuala Lumpur Human Female 70 unknown Original Nasopharyngeal and throat swab B.1.524 G "(NSP3_T1198I	NSP5_T24A	NSP3_A1711V	N_S194L	NSP4_T28I	NSP13_I480V	Spike_A701V	NS6_W27L	NSP4_I27V	NSP12_P323L	Spike_D614G	NSP13_L428F)"
hCoV-19/Malaysia/7079/2021 EPI_ISL_2784328 17/1/2021 Asia / Malaysia / Kuala Lumpur Human Male 69 unknown Original Nasopharyngeal and oropharyngeal swab B.1.524 G "(NSP3_T1198I	NSP5_T24A	N_S194L	NSP4_T28I	Spike_A701V	NSP3_G1691D	NSP12_P323L	Spike_D614G	NSP13_L428F	NSP16_P236L)"
hCoV-19/Malaysia/8827/2021 EPI_ISL_2784329 4/1/2021 Asia / Malaysia / Kuala Lumpur Human Female 34 unknown Original Nasopharyngeal and oropharyngeal swab B.1.36.10 G "(NSP3_T1198I	NSP5_T24A	N_K355R	N_T391A	N_F363L	N_S194L	NSP2_I367V	NSP13_A110T	Spike_G857S	NSP13_I480V	NSP1_V5I	NSP1_H13D	NSP3_P340S	N_D415G	N_L394H	NSP13_L428F	N_Q418L	N_F403Y	NSP12_K718stop	N_K370E	NSP1_V14D	NSP1_P6L	NSP12_P323L	Spike_D614G)"
hCoV-19/Malaysia/IMR_065765/2021 EPI_ISL_2811959 25/5/2021 Asia / Malaysia Human Male 43 Live Original B.1.351 GH "(E_P71L	NSP3_K837N	Spike_K417N	NS8_I121L	NSP6_S106del	Spike_E484K	Spike_A701V	Spike_N501Y	M_H155Y	NSP5_K100R	Spike_A243del	Spike_L18F	Spike_D215G	Spike_L244del	NSP6_G107del	NS3_A72S	N_T205I	NSP6_F108del	Spike_L242del	NS3_Q57H	NSP6_M164V	NSP2_T85I	NSP15_T48I	Spike_D80A	NSP12_P323L	N_Q9H	NSP5_K90R	Spike_D614G	NS3_S171L	N_Q418H	NSP3_S1699F)"
hCoV-19/Malaysia/IMR_065432/2021 EPI_ISL_2811984 4/6/2021 Asia / Malaysia Human Female 50 Live Original B.1.617.2 G "(N_G215C	N_D63G	N_R203M	NSP12_G671S	Spike_G142D	NS3_S26L	Spike_P681R	Spike_R158del	NSP3_P1228L	NS7a_V82A	NSP3_A488S	Spike_F157del	NSP4_T492I	NSP14_A394V	Spike_T19R	NS7a_T120I	N_D377Y	M_I82T	Spike_D950N	NS7b_T40I	NSP13_P77L	Spike_E156G	NSP3_P1469S	Spike_T478K	NSP6_T77A	NSP12_P323L	Spike_D614G	Spike_L452R	NSP4_V167L)"
hCoV-19/Malaysia/IMR_065549/2021 EPI_ISL_2811998 3/6/2021 Asia / Malaysia Human Male 33 Live Original B.1.351 GH "(E_P71L	NSP3_K837N	Spike_K417N	NS8_I121L	NSP6_S106del	Spike_E484K	Spike_A701V	Spike_N501Y	M_H155Y	NSP5_K100R	Spike_A243del	Spike_L18F	Spike_D215G	Spike_L244del	NSP6_G107del	NS3_A72S	N_T205I	NSP6_F108del	Spike_L242del	NS3_Q57H	NSP6_M164V	NSP2_T85I	NSP15_T48I	Spike_D80A	NSP12_P323L	N_Q9H	NSP5_K90R	Spike_D614G	NS3_S171L	N_Q418H	NSP3_S1699F)"
hCoV-19/Malaysia/IMR_07102/2021 EPI_ISL_2812026 8/6/2021 Asia / Malaysia Human Male unknown Live Original B.1.617.2 G "(N_G215C	N_D63G	N_R203M	NSP12_G671S	Spike_G142D	NS3_S26L	Spike_P681R	Spike_R158del	NSP3_P1228L	NS7a_V82A	NSP3_A488S	Spike_F157del	NSP4_T492I	NSP14_A394V	Spike_T19R	NS7a_T120I	N_D377Y	M_I82T	Spike_D950N	NS7b_T40I	NSP13_P77L	Spike_E156G	NSP3_P1469S	Spike_T478K	NS3_V112F	NSP6_T77A	NSP12_P323L	Spike_D614G	Spike_L452R	NSP4_V167L)"
hCoV-19/Malaysia/IMR_C0053/2021 EPI_ISL_2812027 8/6/2021 Asia / Malaysia Human Male unknown Live Original B.1.617.2 G "(N_G215C	N_D63G	N_R203M	NSP12_G671S	Spike_G142D	NS3_S26L	Spike_P681R	Spike_R158del	NSP3_P1228L	M_H155Y	NS7a_V82A	NSP3_A488S	Spike_F157del	NSP4_T492I	NSP14_A394V	Spike_T19R	NS7a_T120I	N_D377Y	M_I82T	Spike_D950N	NS7b_T40I	NSP13_P77L	Spike_E156G	NSP3_P1469S	Spike_T478K	NS3_V112F	NSP6_T77A	NSP12_P323L	Spike_D614G	NSP4_V167L	Spike_L452R)"
hCoV-19/Malaysia/IMR_BL08929/2021 EPI_ISL_2812028 8/6/2021 Asia / Malaysia Human Male unknown Live Original B.1.617.2 G "(N_G215C	N_D63G	N_R203M	NSP12_G671S	Spike_G142D	NS3_S26L	Spike_P681R	Spike_R158del	NSP3_P1228L	NS7a_V82A	NSP3_A488S	Spike_F157del	NSP4_T492I	NSP14_A394V	Spike_T19R	NS7a_T120I	N_D377Y	M_I82T	Spike_D950N	NS7b_T40I	NSP13_P77L	Spike_E156G	NSP3_P1469S	Spike_T478K	NS3_V112F	NSP6_T77A	NSP12_P323L	Spike_D614G	Spike_L452R	NSP4_V167L)"
hCoV-19/Malaysia/IMR_025404/2021 EPI_ISL_2812576 8/6/2021 Asia / Malaysia Human Female 39 Live Original B.1.351 GH "(E_P71L	NSP3_K837N	Spike_K417N	NS8_I121L	NSP6_S106del	Spike_E484K	Spike_A701V	Spike_N501Y	M_H155Y	NSP5_K100R	Spike_A243del	Spike_L18F	Spike_D215G	Spike_L244del	NSP6_G107del	NS3_A72S	N_T205I	NSP6_F108del	Spike_L242del	NS3_Q57H	NSP6_M164V	NSP2_T85I	NSP15_T48I	Spike_D80A	NSP12_P323L	N_Q9H	NSP5_K90R	Spike_D614G	NS3_S171L	N_Q418H	NSP3_S1699F)"
hCoV-19/Malaysia/IMR_428926/2021 EPI_ISL_2812651 13/6/2021 Asia / Malaysia Human Male 49 unknown Original B.1.617.2 G "(N_G215C	N_D63G	N_R203M	NSP12_G671S	Spike_G142D	NS3_S26L	NSP13_Y180C	Spike_P681R	Spike_R158del	NSP3_P1228L	NS7a_V82A	NSP3_A488S	Spike_F157del	NSP4_T492I	NSP3_L1505S	NSP14_A394V	Spike_T19R	NS7a_T120I	N_D377Y	M_I82T	Spike_D950N	Spike_Q173H	NS7b_T40I	NSP13_P77L	Spike_E156G	NSP3_P1469S	Spike_T478K	NSP6_T77A	NSP12_P323L	Spike_D614G	NSP4_V167L	Spike_L452R)"
hCoV-19/Malaysia/IMR_15042/2021 EPI_ISL_2812654 27/5/2021 Asia / Malaysia Human Female 90 Deceased Original B.1.351 GH "(E_P71L	NSP3_K837N	Spike_K417N	NSP6_S106del	Spike_E484K	Spike_A701V	Spike_N501Y	M_H155Y	NSP5_K100R	Spike_A243del	Spike_L18F	Spike_D215G	Spike_L244del	NSP6_G107del	NS3_A72S	Spike_A1020V	N_T205I	NSP6_F108del	Spike_L242del	NS3_Q57H	NSP6_M164V	NSP2_T85I	Spike_D80A	NSP12_P323L	N_Q9H	NSP5_K90R	Spike_D614G	NS3_S171L)"
hCoV-19/Malaysia/IMR_0115441/2021 EPI_ISL_2812981 1/6/2021 Asia / Malaysia Human Male 37 Live Original B.1.617.1 G "(Spike_E484Q	N_D377Y	NSP13_M429I	Spike_T95I	M_I82S	N_R203M	NSP14_P443S	NSP3_T749I	NSP2_G339S	Spike_G142D	Spike_E154K	NSP15_K259R	NS3_S26L	Spike_P681R	NSP6_T77A	NSP13_G206C	NSP12_K478N	NSP12_P323L	Spike_D614G	Spike_L452R	NS7a_V82A	NSP15_S261A	Spike_Q1071H)"
hCoV-19/Malaysia/IMR_045057/2021 EPI_ISL_2815327 11/6/2021 Asia / Malaysia Human Male 79 Live Original B.1.617.2 G "(N_D63G	N_R203M	NSP12_G671S	Spike_G142D	NSP6_T181I	NS3_S26L	Spike_P681R	Spike_R158del	NS7a_V82A	Spike_F157del	Spike_T19R	NS7a_T120I	Spike_A222V	N_D377Y	M_I82T	NSP6_V149A	Spike_D950N	NSP3_P822L	NSP13_P77L	Spike_E156G	NSP4_A446V	NSP16_P215L	Spike_T478K	NSP12_P323L	Spike_D614G	Spike_L452R)"
hCoV-19/Malaysia/IMR_045559/2021 EPI_ISL_2815328 11/6/2021 Asia / Malaysia Human Male 58 Live Original B.1.617.2 G "(N_G215C	N_D63G	N_R203M	NSP12_G671S	Spike_G142D	NS3_S26L	Spike_P681R	Spike_R158del	NSP3_P1228L	NS7a_V82A	NSP3_A488S	Spike_F157del	NSP4_T492I	NSP14_A394V	Spike_T19R	NS7a_T120I	N_D377Y	M_I82T	Spike_D950N	NS7b_T40I	NSP13_P77L	Spike_E156G	NSP3_P1469S	Spike_T478K	NSP6_T77A	NSP12_P323L	Spike_D614G	Spike_L452R	NSP4_V167L)"
hCoV-19/Malaysia/IMR_020931/2021 EPI_ISL_2815329 11/6/2021 Asia / Malaysia Human Male 7 Live Original B.1.617.2 G "(N_D63G	N_R203M	NSP12_G671S	Spike_G142D	NSP6_T181I	NS3_S26L	Spike_P681R	Spike_R158del	NS7a_V82A	Spike_F157del	Spike_T19R	NS7a_T120I	Spike_A222V	N_D377Y	M_I82T	NSP6_V149A	Spike_D950N	NSP3_P822L	NSP13_P77L	Spike_E156G	NSP4_A446V	NSP16_P215L	Spike_T478K	NSP12_P323L	Spike_D614G	Spike_L452R)"
hCoV-19/Malaysia/IMR_WPM036/2021 EPI_ISL_2815656 12/5/2021 Asia / Malaysia Human Female 59 unknown Original B.1.466.2 GH "(NSP6_L75F	NSP3_S126L	N_H300Q	NSP3_P822L	NSP13_S259L	Spike_N439K	N_T205I	NS3_Q57H	NSP1_H110Y	Spike_P681R	NSP3_T350I	NSP12_P323L	Spike_D614G	NSP6_V149F)"
hCoV-19/Malaysia/IMR_WC353414/2021 EPI_ISL_2819024 16/6/2021 Asia / Malaysia Human Male 16 Live Original B.1.617.2 G "(N_D63G	N_R203M	NS3_S165F	NSP12_G671S	Spike_G142D	NSP6_T181I	NS3_S26L	Spike_P681R	Spike_R158del	NS7a_V82A	Spike_F157del	Spike_T19R	NS7a_T120I	Spike_A222V	N_D377Y	M_I82T	NSP6_V149A	Spike_D950N	NSP3_P822L	NSP13_P77L	Spike_E156G	NSP4_A446V	NSP16_P215L	Spike_T478K	NSP3_M1556I	NSP12_P323L	Spike_D614G	Spike_L452R)"
hCoV-19/Malaysia/IMR_WC353492/2021 EPI_ISL_2819919 16/6/2021 Asia / Malaysia Human Female 26 Live Original B.1.617.2 G "(N_D63G	N_R203M	NS3_S165F	NSP12_G671S	Spike_G142D	NSP6_T181I	NS3_S26L	Spike_P681R	Spike_R158del	NS7a_V82A	Spike_F157del	Spike_T19R	NS7a_T120I	Spike_A222V	N_D377Y	M_I82T	NSP6_V149A	Spike_D950N	NSP3_P822L	NSP13_P77L	Spike_E156G	NSP4_A446V	NSP16_P215L	Spike_T478K	NSP3_M1556I	NSP12_P323L	Spike_D614G	Spike_L452R)"
hCoV-19/Malaysia/USM_Monash_JKNK_C9619/2020 EPI_ISL_2827788 25/11/2020 Asia / Malaysia Human unknown unknown unknown Original Nasopharyngeal / oropharyngeal swab B.1.524 G "(NSP3_T1198I	NSP5_T24A	N_S194L	NSP4_T28I	Spike_A701V	NSP12_P323L	Spike_D614G	NSP13_L428F)"
hCoV-19/Malaysia/USM_Monash_JKNK_C9776/2020 EPI_ISL_2827789 26/11/2020 Asia / Malaysia Human unknown unknown unknown Original Nasopharyngeal / oropharyngeal swab B.1.36.16 GH "(N_S194L	NS3_Q57H	NSP12_P323L	Spike_D614G	NSP6_L37F)"
hCoV-19/Malaysia/UMP5371/2021 EPI_ISL_2828708 16/4/2021 Asia / Malaysia / Pahang Human Male 67 Hospitalized Original Nasopharyngeal swab B.1.524 G "(NSP3_T1198I	NSP5_T24A	NSP2_E345K	NSP4_C156Y	NSP13_T255S	N_S194L	Spike_G1223C	NSP3_E399K	NSP2_I367V	NSP13_A110T	NSP4_T28I	NSP3_K379R	Spike_A701V	NSP12_P323L	NSP13_M474I	Spike_D614G	NSP3_P340S	NSP13_L428F	NSP4_V261I)"
hCoV-19/Malaysia/IMR_11333/2021 EPI_ISL_2854050 4/5/2021 Asia / Malaysia Human Male 1 Live Original B.1.351 GH "(E_P71L	NSP3_K837N	Spike_K417N	NS8_I121L	NSP6_S106del	Spike_E484K	Spike_A701V	Spike_N501Y	M_H155Y	NSP5_K100R	Spike_A243del	Spike_L18F	Spike_D215G	Spike_L244del	NSP6_G107del	NS3_A72S	N_T205I	NSP6_F108del	Spike_L242del	NS3_Q57H	NSP6_M164V	NSP2_T85I	NSP15_T48I	Spike_D80A	NSP12_P323L	N_Q9H	NSP5_K90R	Spike_D614G	NS3_S171L	N_Q418H	NSP3_S1699F)"
hCoV-19/Malaysia/IMR_10058/2021 EPI_ISL_2854051 5/5/2021 Asia / Malaysia Human Female 1 month Live Original B.1.351 GH "(E_P71L	NSP3_K837N	Spike_K417N	NS8_I121L	NSP6_S106del	Spike_E484K	Spike_A701V	Spike_N501Y	M_H155Y	NSP5_K100R	Spike_A243del	Spike_L18F	Spike_D215G	Spike_L244del	NSP6_G107del	NS3_A72S	N_T205I	NSP6_F108del	Spike_L242del	NS3_Q57H	NSP6_M164V	NSP2_T85I	NSP15_T48I	Spike_D80A	NSP12_P323L	N_Q9H	NSP5_K90R	Spike_D614G	NS3_S171L	N_Q418H	NSP3_S1699F)"
hCoV-19/Malaysia/IMR_85276/2021 EPI_ISL_2854052 5/6/2021 Asia / Malaysia Human Female 33 Live Original B.1.617.2 G "(N_D63G	N_R203M	NSP12_G671S	Spike_G142D	NSP6_T181I	NS3_S26L	Spike_P681R	Spike_R158del	NS7a_V82A	Spike_F157del	Spike_T19R	NS7a_T120I	Spike_A222V	NSP3_A85V	N_D377Y	M_I82T	NSP6_V149A	Spike_D950N	NSP3_P822L	NSP13_P77L	Spike_E156G	NSP2_G235S	NSP4_A446V	NSP16_P215L	Spike_T478K	NSP12_P323L	Spike_D614G	Spike_L452R)"
hCoV-19/Malaysia/IMR_115330/2021 EPI_ISL_2854053 4/6/2021 Asia / Malaysia Human Female 33 Live Original B.1.351 GH "(E_P71L	NSP3_K837N	Spike_K417N	NS8_I121L	NSP6_S106del	Spike_E484K	Spike_A701V	Spike_N501Y	M_H155Y	NSP5_K100R	Spike_A243del	Spike_L18F	Spike_D215G	Spike_L244del	NSP6_G107del	NS3_A72S	N_T205I	NSP6_F108del	Spike_L242del	NS3_Q57H	NSP6_M164V	NSP2_T85I	NSP15_T48I	Spike_D80A	NSP16_T91M	NSP12_P323L	N_Q9H	NSP5_K90R	Spike_D614G	NS3_S171L	N_Q418H	NSP3_S1699F)"
hCoV-19/Malaysia/IMR_125950/2021 EPI_ISL_2854174 17/5/2021 Asia / Malaysia Human Female 28 Live Original B.1.466.2 GH "(NSP6_L75F	NSP3_S126L	NSP3_P822L	NSP13_S259L	Spike_N439K	N_T205I	NS3_Q57H	NSP1_H110Y	Spike_P681R	NS8_G66S	NSP3_T350I	NSP12_P323L	Spike_D614G	Spike_V1104L	NSP6_V149F)"
hCoV-19/Malaysia/IMR_MOL003826/2021 EPI_ISL_2854186 18/5/2021 Asia / Malaysia Human Female 32 Live Original B.1.466.2 GH "(NSP6_L75F	NSP3_S126L	NSP1_K120N	NSP3_P822L	NSP13_S259L	Spike_N439K	NS3_Y107H	N_T205I	NS3_Q57H	NSP1_H110Y	Spike_P681R	NSP3_T350I	NSP12_P323L	NSP6_R5G	Spike_D614G	Spike_V1104L	NSP6_V149F)"
hCoV-19/Malaysia/IMR_025229/2021 EPI_ISL_2854187 14/6/2021 Asia / Malaysia Human Male 37 Live Original B.1.617.2 G "(N_D63G	N_R203M	NSP12_G671S	Spike_G142D	NSP6_T181I	NS3_S26L	Spike_P681R	Spike_D405Y	Spike_R158del	NS7a_V82A	Spike_F157del	Spike_T19R	NS7a_T120I	Spike_A222V	N_D377Y	M_I82T	NSP6_V149A	Spike_D950N	NSP3_P822L	NSP13_P77L	Spike_E156G	NSP4_A446V	NSP16_P215L	Spike_T478K	NSP12_P323L	Spike_D614G	Spike_L452R)"
hCoV-19/Malaysia/IMR_115548/2021 EPI_ISL_2854188 21/6/2021 Asia / Malaysia Human Female 42 Live Original B.1.351 GH "(E_P71L	NSP3_K837N	Spike_K417N	NSP6_S106del	Spike_E484K	NS3_W131C	Spike_A701V	NSP3_M1436I	Spike_N501Y	M_H155Y	NSP5_K100R	Spike_A243del	Spike_L18F	Spike_D215G	Spike_L244del	NSP6_G107del	NS3_A72S	N_T205I	NSP6_F108del	Spike_L242del	NS3_Q57H	NSP6_M164V	NSP2_T85I	Spike_D80A	NSP12_P323L	NS7a_T115I	N_Q9H	NSP5_K90R	Spike_D614G	NS3_S171L)"
hCoV-19/Malaysia/IMR_WI116/2020 EPI_ISL_2896287 13/8/2020 Asia / Malaysia Human Male 62 Deceased Vero B.1.1.370 GR "(N_R203K	NSP4_D279N	NSP2_V381F	N_G204R	N_R209I	NSP12_V827L	NSP12_P323L	Spike_D614G)"
hCoV-19/Malaysia/IMR_115041/2021 EPI_ISL_2921260 20/6/2021 Asia / Malaysia Human Male 53 Live Original B.1.351 GH "(E_P71L	NSP3_K837N	Spike_K417N	NS8_I121L	NSP6_S106del	Spike_E484K	Spike_A701V	Spike_N501Y	M_H155Y	NSP5_K100R	Spike_S98F	Spike_A243del	N_S232C	Spike_L18F	Spike_D215G	Spike_L244del	NSP6_G107del	NS3_A72S	N_T205I	NSP6_F108del	Spike_L242del	NS3_Q57H	NSP6_M164V	NSP2_T85I	NSP15_Q19K	NSP15_T48I	Spike_D80A	NSP12_P323L	N_Q9H	NSP5_K90R	Spike_D614G	NS3_S171L	N_Q418H	NSP3_S1699F)"
hCoV-19/Malaysia/IMR_110755/2021 EPI_ISL_2921261 20/6/2021 Asia / Malaysia Human Male 16 Live Original B.1.351 GH "(E_P71L	NSP3_K837N	Spike_K417N	NS8_I121L	NSP6_S106del	Spike_E484K	Spike_A701V	Spike_N501Y	M_H155Y	NSP5_K100R	Spike_S98F	Spike_A243del	N_S232C	Spike_L18F	Spike_D215G	Spike_L244del	NSP6_G107del	NS3_A72S	N_T205I	NSP6_F108del	Spike_L242del	NS3_Q57H	NSP6_M164V	NSP2_T85I	NSP15_Q19K	NSP15_T48I	Spike_D80A	NSP12_P323L	N_Q9H	NSP5_K90R	Spike_D614G	NS3_S171L	N_Q418H	NSP3_S1699F)"
hCoV-19/Malaysia/IMR_145167/2021 EPI_ISL_2921262 18/6/2021 Asia / Malaysia Human Male 45 Hospitalized Original B.1.617.2 G "(N_D63G	N_R203M	NSP12_G671S	Spike_G142D	NSP6_T181I	NS3_S26L	Spike_P681R	Spike_R158del	NS7a_V82A	Spike_F157del	Spike_T19R	NS7a_T120I	Spike_A222V	N_D377Y	M_I82T	NSP6_V149A	Spike_D950N	NSP3_P822L	NSP13_P77L	Spike_E156G	NSP4_A446V	NSP16_P215L	Spike_T478K	NSP3_M1556I	NSP12_P323L	Spike_D614G	Spike_L452R	Spike_A831V)"
hCoV-19/Malaysia/IMR_065220/2021 EPI_ISL_2921263 20/6/2021 Asia / Malaysia Human Female 23 Live Original B.1.617.2 G "(N_G215C	Spike_T95I	N_D63G	N_R203M	NSP12_G671S	NSP15_S261L	Spike_G142D	NSP2_L400F	NS3_S26L	Spike_P681R	Spike_R158del	NSP8_A13S	NSP3_L689F	NSP3_P1228L	NS7a_V82A	NSP3_A488S	Spike_F157del	NSP4_T492I	NSP14_A394V	Spike_T19R	NS7a_T120I	N_D377Y	M_I82T	Spike_D950N	NS7b_T40I	NSP13_P77L	Spike_E156G	NSP3_P1469S	Spike_T478K	NSP6_T77A	NSP12_P323L	Spike_D614G	NSP4_V167L	Spike_L452R)"
hCoV-19/Malaysia/IMR_233506/2021 EPI_ISL_2921264 20/6/2021 Asia / Malaysia Human Male 24 Live Original B.1.617.2 G "(N_G215C	Spike_T95I	N_D63G	N_R203M	NSP12_G671S	NSP15_S261L	Spike_G142D	NSP2_L400F	NS3_S26L	NSP1_L207V	Spike_P681R	Spike_R158del	NSP1_G204P	NSP8_A13S	NSP3_L689F	NSP3_P1228L	NSP1_K208T	NS7a_V82A	NSP3_A488S	Spike_F157del	NSP4_T492I	NSP14_A394V	Spike_T19R	NS7a_T120I	N_D377Y	M_I82T	NSP1_A205S	Spike_D950N	NS7b_T40I	NSP13_P77L	Spike_E156G	NSP1_ins208NQL	NSP1_Y203L	NSP3_P1469S	Spike_T478K	NSP6_T77A	NSP1_D206Q	NSP1_S209T	NSP12_P323L	Spike_D614G	NSP4_V167L	Spike_L452R)"
hCoV-19/Malaysia/IMR_6537/2021 EPI_ISL_2921265 20/6/2021 Asia / Malaysia Human Male 65 Live Original B.1.617.2 G "(N_G215C	Spike_T95I	N_D63G	N_R203M	NSP12_G671S	NSP15_S261L	Spike_G142D	NSP2_L400F	NS3_S26L	Spike_P681R	Spike_R158del	NSP8_A13S	NSP3_L689F	NSP3_P1228L	NS7a_V82A	NSP3_A488S	Spike_F157del	NSP4_T492I	NSP14_A394V	Spike_T19R	NS7a_T120I	N_D377Y	M_I82T	Spike_D950N	NS7b_T40I	NSP13_P77L	Spike_E156G	NSP3_P1469S	Spike_T478K	NSP6_T77A	NSP12_P323L	Spike_D614G	NSP4_V167L	Spike_L452R)"
hCoV-19/Malaysia/IMR_60500/2021 EPI_ISL_2921266 15/6/2021 Asia / Malaysia Human Female 3 Live Original B.1.617.2 G "(NSP4_V573del	NSP12_G671S	NSP4_I516L	NSP4_M598L	NSP4_V546F	NSP4_M534S	NSP4_E542K	NSP3_P1228L	NSP4_V522I	NSP4_Y567G	NSP4_Y543G	NS7a_V82A	NSP4_I504V	NSP4_T492I	Spike_T19R	NSP4_L581A	NSP4_G520W	NS7b_T40I	NSP4_F540L	NSP4_Y531V	NSP4_F536W	NSP4_A548C	NSP3_P1469S	NSP4_T586L	NSP4_V517P	NSP4_Y532F	NSP4_L570A	NSP4_L555V	NSP4_G541S	NSP4_R538L	NSP4_S590N	NSP4_P565A	NSP4_C528L	NSP4_D588S	NSP4_F533Q	NSP4_Q505R	NS3_S26L	NSP4_V576F	NSP3_A488S	NSP4_T551L	NSP4_T559S	N_D377Y	NSP4_S557V	NSP4_I577L	Spike_E156G	NSP4_D511P	NSP4_ins596RL	NSP4_A518F	NSP4_F558Y	NSP4_S575del
hCoV-19/Malaysia/IMR_80065/2021 EPI_ISL_2921400 18/6/2021 Asia / Malaysia Human Male 9 Deceased Original B.1.351 GH "(E_P71L	NSP3_K837N	Spike_K417N	NSP6_S106del	Spike_E484K	Spike_A701V	Spike_N501Y	M_H155Y	NSP5_K100R	Spike_A243del	Spike_L18F	Spike_D215G	Spike_L244del	NSP6_G107del	NS3_A72S	N_T205I	NSP6_F108del	Spike_L242del	NS3_Q57H	NSP6_M164V	NSP2_T85I	NSP15_T48I	Spike_D80A	NSP12_P323L	N_Q9H	NSP5_K90R	Spike_D614G	NS3_S171L	N_Q418H	NSP3_S1699F)"
hCoV-19/Malaysia/IMR_25172/2021 EPI_ISL_2921611 18/6/2021 Asia / Malaysia Human Female 66 Deceased Original B.1.617.2 G "(N_G215C	N_D63G	N_R203M	NSP12_G671S	Spike_G142D	NS3_S26L	NSP13_Y180C	Spike_P681R	Spike_R158del	NSP3_P1228L	NS7a_V82A	NSP3_A488S	Spike_F157del	NSP3_L1505S	NSP4_T492I	NSP14_A394V	Spike_T19R	NS7a_T120I	N_D377Y	M_I82T	Spike_D950N	NS7b_T40I	NSP13_P77L	Spike_E156G	NSP3_P1469S	Spike_T478K	Spike_T573I	NSP6_T77A	NSP12_P323L	Spike_D614G	NSP4_V167L	Spike_L452R)"
hCoV-19/Malaysia/IMR_065273/2021 EPI_ISL_2921612 22/6/2021 Asia / Malaysia Human Male 34 Live Original B.1.617.2 G "(N_G215C	N_D63G	N_R203M	NSP3_A260T	NSP12_G671S	Spike_G142D	NS3_S26L	Spike_P681R	Spike_R158del	NSP3_P1228L	NS7a_V82A	NSP3_A488S	Spike_F157del	NSP4_T492I	NSP14_A394V	Spike_T19R	NS7a_T120I	N_D377Y	M_I82T	Spike_D950N	NS7b_T40I	NSP13_P77L	Spike_E156G	NSP3_P1469S	Spike_T478K	NSP14_A353V	NSP6_T77A	NSP12_P323L	Spike_D614G	NSP4_V167L	Spike_L452R)"
hCoV-19/Malaysia/IMR_105003/2021 EPI_ISL_2921996 18/6/2021 Asia / Malaysia Human Male 56 Live Original B.1.617.2 G "(N_D63G	N_R203M	NSP12_G671S	Spike_G142D	NSP6_T181I	NS3_S26L	Spike_P681R	Spike_R158del	NS7a_V82A	Spike_F157del	Spike_T19R	NS7a_T120I	Spike_A222V	N_D377Y	M_I82T	NSP6_V149A	Spike_D950N	NSP3_P822L	NSP13_P77L	Spike_E156G	NSP4_A446V	NSP16_P215L	Spike_T478K	NSP12_P323L	Spike_D614G	Spike_L452R)"
hCoV-19/Malaysia/IMR_106190/2021 EPI_ISL_2921997 15/6/2021 Asia / Malaysia Human Female 28 Live Original B.1.351 GH "(E_P71L	NSP1_M85del	NSP3_K837N	Spike_K417N	NS8_I121L	NSP6_S106del	Spike_E484K	Spike_A701V	Spike_N501Y	M_H155Y	NSP3_A496V	NSP5_K100R	Spike_A243del	Spike_L18F	Spike_D215G	NSP1_R24C	NS8_F120V	Spike_L244del	NSP6_G107del	NS3_A72S	N_T205I	NSP6_F108del	Spike_L242del	NS3_Q57H	NSP6_M164V	NSP2_T85I	Spike_D80A	NSP12_P323L	N_Q9H	NSP5_K90R	Spike_D614G	NS3_S171L)"
hCoV-19/Malaysia/IMR_495798/2021 EPI_ISL_2924057 22/6/2021 Asia / Malaysia Human Female 34 Deceased Original B.1.617.2 G "(N_G215C	N_D63G	N_R203M	NSP12_G671S	Spike_G142D	NS3_S26L	NSP13_Y180C	Spike_P681R	Spike_R158del	NSP3_P1228L	NS7a_V82A	NSP3_A488S	Spike_F157del	NSP4_T492I	NSP3_L1505S	NSP14_A394V	Spike_T19R	NS7a_T120I	N_D377Y	M_I82T	Spike_D950N	NS7b_T40I	NSP13_P77L	Spike_E156G	NSP3_P1469S	Spike_T478K	NSP6_T77A	NSP12_P323L	Spike_D614G	NSP4_V167L	Spike_L452R)"
hCoV-19/Malaysia/IMR_065053/2021 EPI_ISL_2924137 24/6/2021 Asia / Malaysia Human Male 55 Live Original B.1.617.2 G "(N_G215C	N_D63G	N_R203M	NSP3_A260T	NSP12_G671S	Spike_G142D	NS3_S26L	Spike_P681R	Spike_R158del	NSP3_P1228L	NS7a_V82A	NSP3_A488S	Spike_F157del	NSP4_T492I	NSP14_A394V	Spike_T19R	NS7a_T120I	N_D377Y	M_I82T	Spike_D950N	NS7b_T40I	NSP13_P77L	Spike_E156G	NSP3_P1469S	Spike_T478K	NSP6_T77A	NSP12_P323L	Spike_D614G	NSP4_V167L	Spike_L452R)"
hCoV-19/Malaysia/IMR_055221/2021 EPI_ISL_2924139 24/6/2021 Asia / Malaysia Human Male 71 Hospitalized Original B.1.617.2 G "(N_G215C	N_D63G	N_R203M	NSP3_A260T	NSP12_G671S	Spike_G142D	NS3_S26L	Spike_P681R	Spike_R158del	NSP3_P1228L	NS7a_V82A	NSP3_A488S	Spike_F157del	NSP4_T492I	NSP14_A394V	Spike_T19R	NS7a_T120I	N_D377Y	M_I82T	NSP4_S41I	Spike_D950N	NS7b_T40I	NSP13_P77L	Spike_E156G	NSP3_P1469S	Spike_T478K	NSP6_T77A	NSP12_P323L	Spike_D614G	NSP4_V167L	Spike_L452R)"
hCoV-19/Malaysia/IMR_145558/2021 EPI_ISL_2931920 9/6/2021 Asia / Malaysia Human Female 27 Live Original B.1.617.2 G "(N_D63G	N_R203M	NSP12_G671S	Spike_G142D	NSP6_T181I	NS3_S26L	Spike_P681R	Spike_R158del	NS7a_V82A	Spike_F157del	Spike_T19R	NS7a_T120I	Spike_A222V	N_D377Y	M_I82T	NSP6_V149A	Spike_D950N	NSP3_P822L	NSP13_P77L	Spike_E156G	NSP2_H194Y	NSP4_A446V	NSP16_P215L	Spike_T478K	NSP12_P323L	Spike_D614G	Spike_L452R)"
hCoV-19/Malaysia/IMR_656497/2021 EPI_ISL_2931921 17/6/2021 Asia / Malaysia Human Male 65 Deceased Original B.1.617.2 G "(N_G215C	N_D63G	N_R203M	NSP12_G671S	Spike_G142D	Spike_L828I	NS3_S26L	NSP13_Y180C	Spike_P681R	Spike_R158del	NSP3_P1228L	NS7a_V82A	NSP3_A488S	Spike_F157del	NSP4_T492I	NSP3_L1505S	NSP14_A394V	Spike_T19R	NS7a_T120I	N_D377Y	M_I82T	Spike_D950N	NS7b_T40I	NSP13_P77L	Spike_E156G	NSP3_P1469S	Spike_T478K	NSP6_T77A	NS7a_P99L	NSP12_P323L	Spike_D614G	NSP4_V167L	Spike_L452R	Spike_S255F)"
hCoV-19/Malaysia/IMR_095021/2021 EPI_ISL_2931922 22/6/2021 Asia / Malaysia Human Male 24 Live Original B.1.617.2 G "(N_G215C	N_D63G	N_R203M	NSP12_G671S	Spike_G142D	NS3_S26L	Spike_P681R	Spike_R158del	NSP3_P1228L	NS7a_V82A	NSP2_A174V	NSP3_A488S	Spike_F157del	NSP4_T492I	NSP14_A394V	Spike_T19R	NS7a_T120I	N_D377Y	M_I82T	Spike_D950N	NS7b_T40I	NSP13_P77L	Spike_E156G	NSP3_P1469S	Spike_T478K	NSP6_T77A	NSP3_S1285F	NSP12_P323L	Spike_D614G	NSP4_V167L	Spike_L452R)"
hCoV-19/Malaysia/IMR_016225/2021 EPI_ISL_2931923 20/6/2021 Asia / Malaysia Human Male 64 Hospitalized Original B.1.617.2 G "(N_D63G	N_R203M	NSP12_G671S	Spike_G142D	NSP6_T181I	NS3_S26L	Spike_P681R	Spike_R158del	NS7a_V82A	Spike_F157del	Spike_T19R	NS7a_T120I	Spike_A222V	N_D377Y	M_I82T	NSP6_V149A	Spike_D950N	NSP3_P822L	NSP13_P77L	Spike_E156G	NSP4_A446V	NSP16_P215L	Spike_T478K	NSP12_P323L	Spike_D614G	Spike_L452R)"
hCoV-19/Malaysia/IMR_035575/2021 EPI_ISL_2931924 12/6/2021 Asia / Malaysia Human Male 36 Hospitalized Original B.1.617.2 G "(N_G215C	N_D63G	N_R203M	NSP12_G671S	Spike_G142D	NS3_S26L	Spike_P681R	Spike_R158del	NSP3_P1228L	NS7a_V82A	NSP3_A488S	Spike_F157del	NSP4_T492I	NSP14_A394V	Spike_T19R	NS7a_T120I	N_D377Y	M_I82T	Spike_D950N	NS7b_T40I	NSP13_P77L	Spike_E156G	NSP3_P1469S	Spike_T478K	NSP6_T77A	NSP12_P323L	Spike_D614G	NSP4_V167L	Spike_L452R)"
hCoV-19/Malaysia/C10018/2020 EPI_ISL_2988859 27/11/2020 Asia / Malaysia / Kelantan / Kota Bharu Human Female 28 Live Original Nasopharyngeal and oropharyngeal swab B.1.36.16 GH "(NSP1_G132del	N_S194L	NSP1_G130del	NS3_Q57H	NSP12_P323L	Spike_D614G	NSP6_L37F	NSP1_A131del)"
hCoV-19/Malaysia/C7315/2020 EPI_ISL_2988860 7/11/2020 Asia / Malaysia / Kelantan / Kota Bharu Human Male 55 Live Original Nasopharyngeal and oropharyngeal swab B.1.524 G "(NSP3_T1198I	NSP5_T24A	N_S194L	NSP4_T28I	Spike_A701V	NSP12_P323L	Spike_D614G	NSP13_L428F)"
hCoV-19/Malaysia/C9238/2020 EPI_ISL_2988861 23/11/2020 Asia / Malaysia / Kelantan / Kota Bharu Human Male 51 Live Original Nasopharyngeal and oropharyngeal swab B.1.524 G "(NSP3_T1198I	NSP5_T24A	NSP1_G132del	N_S194L	NSP1_G130del	NSP4_T28I	Spike_A701V	NSP12_P323L	Spike_D614G	NSP13_L428F	NSP1_A131del)"
hCoV-19/Malaysia/C9471/2020 EPI_ISL_2988862 23/11/2020 Asia / Malaysia / Kelantan / Kota Bharu Human Male 34 Live Original Nasopharyngeal and oropharyngeal swab B.1.524 G "(NSP3_T1198I	NSP5_T24A	NSP1_G132del	N_S194L	NSP1_G130del	NSP4_T28I	Spike_A701V	NSP12_P323L	Spike_D614G	NSP13_L428F	NSP1_A131del)"
hCoV-19/Malaysia/C9502/2020 EPI_ISL_2988863 23/11/2020 Asia / Malaysia / Kelantan / Kota Bharu Human Male 32 Live Original Nasopharyngeal and oropharyngeal swab B.1.524 G "(NSP3_T1198I	NSP5_T24A	NSP1_G132del	N_S194L	NSP1_G130del	NSP4_T28I	Spike_A701V	NSP12_P323L	Spike_D614G	NSP13_L428F	NSP1_A131del	NSP3_C104Y)"
hCoV-19/Malaysia/C9558/2020 EPI_ISL_2988864 25/11/2020 Asia / Malaysia / Kelantan / Kota Bharu Human Male 44 Live Original Nasopharyngeal and oropharyngeal swab B.1.36.16 GH "(N_S194L	NS3_Q57H	NSP12_P323L	Spike_D614G	NSP6_L37F)"
hCoV-19/Malaysia/C9644/2020 EPI_ISL_2988865 25/11/2020 Asia / Malaysia / Kelantan / Kota Bharu Human Male 53 Live Original Nasopharyngeal and oropharyngeal swab B.1.36.16 GH "(NSP1_G132del	N_S194L	NSP1_G130del	NS3_Q57H	NSP12_P323L	Spike_D614G	NSP6_L37F	NSP1_A131del)"
hCoV-19/Malaysia/C9812/2020 EPI_ISL_2988866 26/11/2020 Asia / Malaysia / Kelantan / Kota Bharu Human Female 50 Live Original Nasopharyngeal and oropharyngeal swab B.1 G "(NSP5_T24A	N_S194L	Spike_A701V	NSP12_P323L	Spike_D614G	NSP13_L428F)"
hCoV-19/Malaysia/C9814/2020 EPI_ISL_2988867 26/11/2020 Asia / Malaysia / Kelantan / Kota Bharu Human Male 26 Live Original Nasopharyngeal and oropharyngeal swab B.1.524 G "(NSP3_T1198I	NSP5_T24A	N_S194L	NSP4_T28I	Spike_A701V	NSP12_P323L	Spike_D614G	NSP13_L428F)"
hCoV-19/Malaysia/C10863/2020 EPI_ISL_2988868 30/11/2020 Asia / Malaysia / Kelantan / Kota Bharu Human Female 25 Live Original Nasopharyngeal and oropharyngeal swab B.1.36.16 GH "(NSP1_G132del	N_S194L	NSP1_G130del	NS3_Q57H	NSP12_P323L	Spike_D614G	NSP6_L37F	NSP1_A131del)"
hCoV-19/Malaysia/C10868/2020 EPI_ISL_2988869 30/11/2020 Asia / Malaysia / Kelantan / Kota Bharu Human Male 33 Live Original Nasopharyngeal and oropharyngeal swab B.1.524 G "(NSP3_T1198I	NSP5_T24A	N_S194L	NSP4_T28I	Spike_A701V	NSP12_P323L	Spike_D614G	NSP13_L428F)"
hCoV-19/Malaysia/C11304/2020 EPI_ISL_2988870 6/12/2020 Asia / Malaysia / Kelantan / Kota Bharu Human Female 52 Deceased Original Nasopharyngeal and oropharyngeal swab B.1.36.16 GH "(N_S194L	NS3_Q57H	NSP12_P323L	Spike_D614G	NSP6_L37F)"
hCoV-19/Malaysia/NC20883/2020 EPI_ISL_2988871 15/11/2020 Asia / Malaysia / Kelantan / Kota Bharu Human Male 83 Live Original Nasopharyngeal and oropharyngeal swab B.1 G "(N_S194L	Spike_A701V	NSP12_P323L	Spike_D614G	NSP6_L37F)"
hCoV-19/Malaysia/NC21092/2020 EPI_ISL_2988872 16/11/2020 Asia / Malaysia / Kelantan / Kota Bharu Human Male unknown Live Original Nasopharyngeal and oropharyngeal swab B.1.524 G "(NSP3_T1198I	NSP5_T24A	NSP1_G132del	N_S194L	NSP1_G130del	NSP4_T28I	Spike_A701V	NSP12_P323L	Spike_D614G	NSP13_L428F	NSP1_A131del)"
hCoV-19/Malaysia/NC23783/2020 EPI_ISL_2988873 21/11/2020 Asia / Malaysia / Kelantan / Kota Bharu Human Female 57 Live Original Nasopharyngeal and oropharyngeal swab B.1.524 G "(NSP3_T1198I	NSP5_T24A	NSP1_G132del	N_S194L	NSP1_G130del	NSP4_T28I	Spike_A701V	NSP12_P323L	Spike_D614G	NSP13_L428F	NSP1_A131del)"
hCoV-19/Malaysia/NC23813/2020 EPI_ISL_2988874 21/11/2020 Asia / Malaysia / Kelantan / Kota Bharu Human Female unknown Live Original Nasopharyngeal and oropharyngeal swab B.1.524 G "(NSP3_T1198I	NSP5_T24A	N_S194L	Spike_A701V	NSP12_P323L	Spike_D614G)"
hCoV-19/Malaysia/C9619/2020 EPI_ISL_2988875 25/11/2020 Asia / Malaysia / Kelantan / Kota Bharu Human unknown unknown unknown Original Nasopharyngeal and oropharyngeal swab B.1.524 G "(NSP3_T1198I	NSP5_T24A	N_S194L	NSP4_T28I	Spike_A701V	NSP12_P323L	Spike_D614G	NSP13_L428F)"
hCoV-19/Malaysia/C9776/2020 EPI_ISL_2988876 26/11/2020 Asia / Malaysia / Kelantan / Kota Bharu Human unknown unknown unknown Original Nasopharyngeal and oropharyngeal swab B.1.36.16 GH "(N_S194L	NS3_Q57H	NSP12_P323L	Spike_D614G	NSP6_L37F)"
hCoV-19/Malaysia/C10023/2020 EPI_ISL_2988877 27/11/2020 Asia / Malaysia / Kelantan / Kota Bharu Human unknown unknown unknown Original Nasopharyngeal and oropharyngeal swab B.1.36.16 GH "(N_S194L	NS3_Q57H	NSP12_P323L	Spike_D614G	NSP6_L37F)"
hCoV-19/Malaysia/IIUM91/2020 EPI_ISL_455313 2/4/2020 Asia / Malaysia / Pahang Human Army base camp Male 33 Live Original Nasopharyngeal and oropharyngeal swab unknown B.1.468 GH "(NS3_Q57H	NS8_S67F	NSP12_P323L	Spike_D614G)"
hCoV-19/Malaysia/IMR_WC90685/2020 EPI_ISL_490101 29/5/2020 Asia / Malaysia Human Male 20 Live Original C.36 GR "(NSP3_A41V	NSP5_G15S	NSP8_T148I	N_R203K	NSP3_T428I	N_G204R	NSP12_P323L	Spike_D614G	Spike_S12F	N_G212V	NSP3_A316V	Spike_Q677H)"
hCoV-19/Malaysia/IMR_WC94436/2020 EPI_ISL_490102 29/5/2020 Asia / Malaysia Human Male 23 Live Original B.1 G "(NSP3_D218E	N_T141I	N_S206del	N_R209del	NSP13_T351I	N_A208del	N_T205del	NSP12_P323L	N_G204del	Spike_D614G	N_P207del)"
hCoV-19/Malaysia/IMR_WC94764/2020 EPI_ISL_490103 29/5/2020 Asia / Malaysia Human Male 21 Live Original B.1 GH "(NSP3_K945R	NSP3_T749I	NS3_N234I	NS3_Q57H	NSP12_P323L	Spike_D614G)"
hCoV-19/Malaysia/3479/2020 EPI_ISL_501204 30/3/2020 Asia / Malaysia / Kuala Lumpur Human Female 30 Hospitalized Original Nasopharyngeal and throat swab B.1.1 GR "(N_R203K	N_G204R	NSP12_P323L	Spike_D614G	NSP16_A34V)"
hCoV-19/Malaysia/3611/2020 EPI_ISL_501207 31/3/2020 Asia / Malaysia / Kuala Lumpur Human Female 24 Hospitalized Original Nasopharyngeal and throat swab B.1.1 GR "(E_L73F	N_R203K	N_G204R	NSP12_P323L	Spike_D614G	NSP6_L37F)"
hCoV-19/Malaysia/8451/2020 EPI_ISL_501222 12/4/2020 Asia / Malaysia / Kuala Lumpur Human Female 60 Hospitalized Original Nasopharyngeal and throat swab B.1.425 G "(Spike_P1263L	NSP12_P323L	Spike_D614G)"
hCoV-19/Malaysia/MGI-G873/2020 EPI_ISL_528738 7/4/2020 Asia / Malaysia / Selangor Human Male 32 Live Original B.1 GH "(N_R195I	NS3_Q57H	NSP12_P323L	Spike_D614G)"
hCoV-19/Malaysia/IMR-WI085/2020 EPI_ISL_596449 27/7/2020 Asia / Malaysia Human Male 44 Live Original B.1.1.370 GR "(N_R203K	NSP4_D279N	NSP2_V381F	N_G204R	N_R209I	NSP12_P323L	Spike_D614G)"
hCoV-19/Malaysia/UNIMAS-0729/2020 EPI_ISL_718132 7/4/2020 Asia / Malaysia / Sarawak Human Travel history: Europe / United Kingdom Female 65 Live Original Oropharyngeal swab B.1 O "(NSP12_A97V	N_P13L	Spike_D614G)"
hCoV-19/Malaysia/UNIMAS-0803/2020 EPI_ISL_718136 8/4/2020 Asia / Malaysia / Sarawak Human Female 53 Live Original Oropharyngeal swab B.1.36.36 G "(NSP12_P323L	Spike_D614G)"
hCoV-19/Malaysia/UNIMAS-0298/2020 EPI_ISL_718138 2/4/2020 Asia / Malaysia / Sarawak Human Female 39 Live Original Oropharyngeal swab B.1 O "(NSP12_A97V	NSP3_T1198K	Spike_D614G	NSP13_R339C)"
hCoV-19/Malaysia/UNIMAS-3325/2020 EPI_ISL_718139 21/4/2020 Asia / Malaysia / Sarawak Human Male 19 Live Original Oropharyngeal swab B.1 G "(NSP3_T1198K	Spike_D614G	NSP13_R339C)"
hCoV-19/Malaysia/UNIMAS-0179/2020 EPI_ISL_718140 1/4/2020 Asia / Malaysia / Sarawak Human Female 81 Live Original Oropharyngeal swab B.1 G "(NSP12_A97V	NSP3_T1198K	Spike_D614G)"
hCoV-19/Malaysia/UNIMAS-M0710/2020 EPI_ISL_718145 13/4/2020 Asia / Malaysia / Sarawak Human Male 28 Live Original Oropharyngeal swab B.1.560 G "(NSP12_P323L	Spike_D614G)"
hCoV-19/Malaysia/UNIMAS-0358/2020 EPI_ISL_718148 3/4/2020 Asia / Malaysia / Sarawak Human Travel history: Asia / Malaysia Female 28 Live Original Oropharyngeal swab B.1 G "(NSP3_T1198K	Spike_D614G)"
hCoV-19/Malaysia/UNIMAS-1020/2020 EPI_ISL_718149 9/4/2020 Asia / Malaysia / Sarawak Human Male 13 Live Original Oropharyngeal swab B.1 G "(NSP12_P323L	Spike_D614G)"
hCoV-19/Malaysia/UNIMAS-0172/2020 EPI_ISL_718150 31/3/2020 Asia / Malaysia / Sarawak Human Male 53 Live Original Oropharyngeal swab B.1.36.36 G "(Spike_P1162L	NSP12_P323L	Spike_D614G)"
hCoV-19/Malaysia/UNIMAS-1741/2020 EPI_ISL_718151 13/4/2020 Asia / Malaysia / Sarawak Human Male 72 Live Original Oropharyngeal swab B.1.560 O "(N_Q283R	NSP2_G465S	NSP12_P323L	Spike_D614G)"
hCoV-19/Malaysia/UNIMAS-0136/2020 EPI_ISL_718152 31/3/2020 Asia / Malaysia / Sarawak Human Female 21 Live Original Oropharyngeal swab B.1.1 O "(NSP12_P323L	Spike_D614G)"
hCoV-19/Malaysia/UNIMAS-1589/2020 EPI_ISL_718153 13/4/2020 Asia / Malaysia / Sarawak Human Male 68 Live Original Oropharyngeal swab B.1 G "(NSP12_P323L	Spike_D614G)"
hCoV-19/Malaysia/UNIMAS-M3002/2020 EPI_ISL_718154 7/5/2020 Asia / Malaysia / Sarawak Human Male 63 Live Original Oropharyngeal swab B.1 G "(N_R195I	E_P71L	NSP12_P323L	Spike_D614G	NSP8_T17I)"
hCoV-19/Malaysia/UNIMAS-2304/2020 EPI_ISL_718155 16/4/2020 Asia / Malaysia / Sarawak Human Male 72 Deceased Original Oropharyngeal swab B.1 O "(NSP12_A97V	NSP2_G465S	N_P13L	NSP12_P323L	Spike_D614G	NSP4_L353F)"
hCoV-19/Malaysia/UNIMAS-0243/2020 EPI_ISL_718157 1/4/2020 Asia / Malaysia / Sarawak Human Female 80 Live Original Oropharyngeal swab B.1.36.36 G "(NSP12_P323L	Spike_D614G	NSP4_L353F)"
hCoV-19/Malaysia/UNIMAS-4248R/2020 EPI_ISL_718158 25/4/2020 Asia / Malaysia / Sarawak Human Female 51 Live Original Oropharyngeal swab B.1.36.36 G "(NSP5_L242P	Spike_P1162L	NSP12_P323L	Spike_D614G	NSP4_L353F)"
hCoV-19/Malaysia/UNIMAS-1197/2020 EPI_ISL_718161 10/4/2020 Asia / Malaysia / Sarawak Human Female 70 Live Original Oropharyngeal swab B.1.36.36 G "(NSP12_P323L	Spike_D614G)"
hCoV-19/Malaysia/UNIMAS-0242/2020 EPI_ISL_718162 1/4/2020 Asia / Malaysia / Sarawak Human Male 67 Live Original Oropharyngeal swab B.1.36.36 G "(NSP12_P323L	Spike_D614G	NSP4_L353F)"
hCoV-19/Malaysia/UNIMAS-0099/2020 EPI_ISL_718163 31/3/2020 Asia / Malaysia / Sarawak Human Male 45 Live Original Oropharyngeal swab B.1 G "(NSP12_A97V	NSP3_T1198K	Spike_D614G)"
hCoV-19/Malaysia/UNIMAS-0217/2020 EPI_ISL_718164 1/4/2020 Asia / Malaysia / Sarawak Human Female 66 Live Original Oropharyngeal swab B.1.36.36 G "(NSP12_P323L	Spike_D614G)"
hCoV-19/Malaysia/UNIMAS-B066/2020 EPI_ISL_718167 1/11/2020 Asia / Malaysia / Sarawak Human Travel history: Asia / Indonesia Male 24 Live Original Oropharyngeal swab B.1.470 GH "(NS3_Q57H	NSP4_A446V	NSP14_L493F	NSP12_A529V	NSP1_S166G	NSP12_P323L	Spike_D614G	N_T391I	NSP16_K160R	Spike_Q677H	NSP12_P227L)"
hCoV-19/Malaysia/UNIMAS-15695/2020 EPI_ISL_718168 14/10/2020 Asia / Malaysia / Sarawak Human Travel history: Asia / Indonesia Male 21 Live Original Oropharyngeal swab B.1.470 GH "(NS3_Q57H	NSP4_A446V	NSP5_V186F	NSP12_A529V	NSP12_P323L	Spike_D614G	NSP16_K160R	Spike_Q677H	NSP12_P227L)"
hCoV-19/Malaysia/UNIMAS-15723/2020 EPI_ISL_718169 28/10/2020 Asia / Malaysia / Sarawak Human Travel history: Asia / Indonesia Female unknown Live Original Oropharyngeal swab B.1.36.19 GH "(N_D377Y	NSP3_A1736V	N_S194L	NS8_A51V	NS3_Q57H	NS8_A65S	NSP12_P323L	Spike_D614G	NSP6_L37F)"
hCoV-19/Malaysia/UNIMAS-15729/2020 EPI_ISL_718170 28/10/2020 Asia / Malaysia / Sarawak Human Travel history: Asia / Indonesia Female unknown Live Original Oropharyngeal swab B.1.36.19 GH "(N_D377Y	NSP3_A1736V	N_S194L	NS8_A51V	NS3_Q57H	NS8_A65S	NSP12_P323L	Spike_D614G	NSP6_L37F)"
hCoV-19/Malaysia/UNIMAS-15720/2020 EPI_ISL_718171 31/10/2020 Asia / Malaysia / Sarawak Human Male 32 Live Original Oropharyngeal swab B.1.524 G "(NSP3_T1198I	NSP5_T24A	NSP3_K610E	N_S194L	NSP14_V290F	NSP4_T28I	Spike_A701V	NSP12_P323L	Spike_D614G	NSP13_L428F)"
hCoV-19/Malaysia/UNIMAS-15790/2020 EPI_ISL_718172 18/11/2020 Asia / Malaysia / Sarawak Human Male 56 Live Original Oropharyngeal swab B.1.524 G "(NSP3_T1198I	NSP5_T24A	NSP3_K610E	N_S194L	NSP14_V290F	NSP4_T28I	Spike_A701V	NSP12_P323L	Spike_D614G	NSP13_L428F)"
hCoV-19/Malaysia/UNIMAS-15735/2020 EPI_ISL_718173 4/11/2020 Asia / Malaysia / Sarawak Human Female 21 Live Original Oropharyngeal swab B.1.524 G "(NSP3_T1198I	NSP5_T24A	NSP3_K610E	NSP3_A1006V	N_S194L	NSP14_V290F	NSP4_T28I	Spike_A701V	NSP12_P323L	Spike_D614G	NSP13_L428F)"
hCoV-19/Malaysia/UNIMAS-B045/2020 EPI_ISL_718174 27/10/2020 Asia / Malaysia / Sarawak Human Male 35 Live Original Oropharyngeal swab B.1.524 G "(NSP3_T1198I	NSP5_T24A	NSP3_K610E	N_S194L	NSP4_T28I	Spike_A701V	NSP12_P323L	Spike_D614G	NSP13_L428F)"
hCoV-19/Malaysia/UNIMAS-15732/2020 EPI_ISL_718175 5/11/2020 Asia / Malaysia / Sarawak Human Male 79 Live Original Oropharyngeal swab B.1.524 G "(NSP3_T1198I	NSP5_T24A	NSP3_K610E	N_S194L	NSP14_V290F	NSP4_T28I	Spike_A701V	NSP12_P323L	Spike_D614G	NSP13_L428F)"
hCoV-19/Malaysia/UNIMAS-B074/2020 EPI_ISL_718176 8/11/2020 Asia / Malaysia / Sarawak Human Male 36 Live Original Oropharyngeal swab B.1.524 G "(NSP3_T1198I	NSP5_T24A	NSP3_K610E	N_S194L	NSP4_T28I	Spike_A701V	NSP12_P323L	Spike_D614G	NSP13_L428F)"
hCoV-19/Malaysia/UNIMAS-15721/2020 EPI_ISL_718177 1/11/2020 Asia / Malaysia / Sarawak Human Male 27 Live Original Oropharyngeal swab B.1.524 G "(NSP3_T1198I	NSP5_T24A	NSP3_K610E	N_S194L	NSP14_V290F	NSP4_T28I	Spike_A701V	NSP12_P323L	Spike_D614G	NSP13_L428F)"
hCoV-19/Malaysia/UNIMAS-B040/2020 EPI_ISL_718178 25/10/2020 Asia / Malaysia / Sarawak Human Male 40 Live Original Oropharyngeal swab B.1.524 G "(NSP3_T1198I	NSP5_T24A	NSP3_K610E	N_S194L	NSP14_V290F	NSP4_T28I	Spike_A701V	NSP12_P323L	Spike_D614G	NSP13_L428F)"
hCoV-19/Malaysia/UNIMAS-15755/2020 EPI_ISL_718179 7/11/2020 Asia / Malaysia / Sarawak Human Female 45 Live Original Oropharyngeal swab B.1.524 G "(NSP3_T1198I	NSP5_T24A	N_S194L	NSP4_T28I	Spike_A701V	NSP3_I441V	NSP12_P323L	Spike_D614G	NSP13_L428F)"
hCoV-19/Malaysia/UNIMAS-15768/2020 EPI_ISL_718180 10/11/2020 Asia / Malaysia / Sarawak Human Male 38 Live Original Oropharyngeal swab B.1.524 G "(NSP3_T1198I	NSP5_T24A	NSP3_K610E	N_S194L	NSP4_T28I	Spike_A701V	NSP12_P323L	Spike_D614G	NSP13_L428F	NSP14_A482V)"
hCoV-19/Malaysia/UNIMAS-15783/2020 EPI_ISL_718181 14/11/2020 Asia / Malaysia / Sarawak Human Female 22 Live Original Oropharyngeal swab B.1.524 G "(NSP3_T1198I	NSP5_T24A	NSP3_K610E	NSP4_T28I	Spike_A701V	NSP12_P323L	Spike_D614G	N_Y172H	NSP13_L428F)"
hCoV-19/Malaysia/UNIMAS-B051/2020 EPI_ISL_718182 27/10/2020 Asia / Malaysia / Sarawak Human Female 41 Live Original Oropharyngeal swab B.1.524 G "(NSP3_T1198I	NSP5_T24A	NSP3_K610E	N_S194L	NSP14_V290F	NSP4_T28I	Spike_A701V	NSP12_P323L	Spike_D614G	NSP13_L428F)"
hCoV-19/Malaysia/UNIMAS-15762/2020 EPI_ISL_718183 10/11/2020 Asia / Malaysia / Sarawak Human Male 25 Live Original Oropharyngeal swab B.1.524 G "(NSP3_T1198I	NSP5_T24A	NSP3_K610E	N_S194L	NSP14_V290F	NSP4_T28I	Spike_A701V	NSP12_P323L	Spike_D614G	NSP13_L428F)"
hCoV-19/Malaysia/UNIMAS-15765/2020 EPI_ISL_718184 9/11/2020 Asia / Malaysia / Sarawak Human Male 30 Live Original Oropharyngeal swab B.1.524 G "(NSP3_T1198I	NSP5_T24A	NSP3_K610E	N_S194L	NSP14_V290F	NSP4_T28I	Spike_A701V	NSP12_P323L	Spike_D614G	NSP13_L428F)"
hCoV-19/Malaysia/UNIMAS-B073/2020 EPI_ISL_718185 8/11/2020 Asia / Malaysia / Sarawak Human Female 58 Live Original Oropharyngeal swab B.1.524 G "(NSP3_T1198I	NSP5_T24A	NSP3_K610E	N_S194L	NSP14_V290F	NSP4_T28I	Spike_A701V	NSP12_P323L	Spike_D614G	NSP13_L428F)"
hCoV-19/Malaysia/UNIMAS-15764/2020 EPI_ISL_718186 13/11/2020 Asia / Malaysia / Sarawak Human Male 22 Live Original Oropharyngeal swab B.1.524 G "(NSP3_T1198I	NSP5_T24A	NSP3_K610E	N_S194L	NSP14_V290F	NSP4_T28I	Spike_A701V	NSP12_P323L	Spike_D614G	NSP13_L428F)"
hCoV-19/Malaysia/UNIMAS-15780/2020 EPI_ISL_718187 13/11/2020 Asia / Malaysia / Sarawak Human Male 13 Live Original Oropharyngeal swab B.1.524 G "(NSP3_T1198I	NSP5_T24A	NSP3_K610E	N_S194L	NSP14_V290F	NSP4_T28I	Spike_A701V	NSP12_P323L	Spike_D614G	NSP13_L428F)"
hCoV-19/Malaysia/UNIMAS-15745/2020 EPI_ISL_718188 3/11/2020 Asia / Malaysia / Sarawak Human Male 31 Live Original Oropharyngeal swab B.1.524 G "(NSP3_T1198I	NSP5_T24A	NSP3_K610E	N_S194L	NSP14_V290F	NSP4_T28I	Spike_A701V	NSP12_P323L	Spike_D614G	NSP13_L428F)"
hCoV-19/Malaysia/UNIMAS-15763/2020 EPI_ISL_718189 11/11/2020 Asia / Malaysia / Sarawak Human Female 22 Live Original Oropharyngeal swab B.1.524 G "(NSP3_T1198I	NSP5_T24A	NSP3_K610E	N_S194L	NSP14_V290F	NSP4_T28I	Spike_A701V	NSP12_P323L	Spike_D614G	NSP13_L428F)"
hCoV-19/Malaysia/UNIMAS-15758/2020 EPI_ISL_718190 7/11/2020 Asia / Malaysia / Sarawak Human Male 64 Live Original Oropharyngeal swab B.1.524 G "(NSP3_T1198I	NSP5_T24A	NSP3_K610E	N_S194L	NSP14_V290F	NSP4_T28I	Spike_A701V	NSP12_P323L	Spike_D614G	NSP13_L428F)"
hCoV-19/Malaysia/UNIMAS-B057/2020 EPI_ISL_718191 2/11/2020 Asia / Malaysia / Sarawak Human Female 20 Live Original Oropharyngeal swab B.1.524 G "(NSP3_T1198I	NSP5_T24A	NSP3_K610E	N_S194L	NSP4_T28I	Spike_A701V	NSP12_P323L	Spike_D614G	NSP13_L428F)"
hCoV-19/Malaysia/UNIMAS-B022/2020 EPI_ISL_718192 23/10/2020 Asia / Malaysia / Sarawak Human Male 21 Live Original Oropharyngeal swab B.1.524 G "(NSP3_T1198I	NSP5_T24A	N_S194L	NSP4_T28I	Spike_A701V	NSP3_I441V	NSP12_P323L	Spike_D614G	NSP13_L428F)"
hCoV-19/Malaysia/UNIMAS-15772/2020 EPI_ISL_718193 13/11/2020 Asia / Malaysia / Sarawak Human Female 24 Live Original Oropharyngeal swab B.1.524 G "(NSP3_T1198I	NSP5_T24A	NSP3_K610E	N_S194L	NSP14_V290F	NSP4_T28I	Spike_A701V	NSP12_P323L	Spike_D614G	NSP13_L428F)"
hCoV-19/Malaysia/UNIMAS-15777/2020 EPI_ISL_718194 8/11/2020 Asia / Malaysia / Sarawak Human Female 54 Live Original Oropharyngeal swab B.1.524 G "(NSP3_T1198I	NSP5_T24A	NSP3_K610E	N_S194L	NSP14_V290F	NSP4_T28I	Spike_A701V	NSP12_P323L	Spike_D614G	NSP13_L428F)"
hCoV-19/Malaysia/UNIMAS-15782/2020 EPI_ISL_718195 14/11/2020 Asia / Malaysia / Sarawak Human Female 46 Live Original Oropharyngeal swab B.1.524 G "(NSP3_T1198I	NSP5_T24A	NSP3_K610E	N_S194L	NSP14_V290F	NSP4_T28I	Spike_A701V	NSP12_P323L	Spike_D614G	NSP13_L428F)"
hCoV-19/Malaysia/UNIMAS-15785/2020 EPI_ISL_718196 14/11/2020 Asia / Malaysia / Sarawak Human Male 20 Live Original Oropharyngeal swab B.1.524 G "(NSP3_T1198I	NSP5_T24A	NSP3_K610E	N_S194L	NSP14_V290F	NSP4_T28I	Spike_A701V	NSP12_P323L	Spike_D614G	NSP13_L428F)"
hCoV-19/Malaysia/UNIMAS-B028/2020 EPI_ISL_718197 27/10/2020 Asia / Malaysia / Sarawak Human Male 34 Live Original Oropharyngeal swab B.1.524 G "(NSP3_T1198I	NSP5_T24A	NSP3_K610E	N_S194L	NSP4_T28I	Spike_A701V	NSP12_P323L	Spike_D614G	NSP13_L428F)"
hCoV-19/Malaysia/UNIMAS-B037/2020 EPI_ISL_718198 26/10/2020 Asia / Malaysia / Sarawak Human Female 49 Live Original Oropharyngeal swab B.1.524 G "(NSP3_T1198I	NSP5_T24A	NSP3_K610E	N_S194L	NSP4_T28I	Spike_A701V	NSP12_P323L	Spike_D614G	NSP13_L428F)"
hCoV-19/Malaysia/UNIMAS-15766/2020 EPI_ISL_718199 9/11/2020 Asia / Malaysia / Sarawak Human Male 1 Live Original Oropharyngeal swab B.1.524 G "(NSP3_T1198I	NSP5_T24A	NSP3_K610E	N_S194L	NSP14_V290F	NSP4_T28I	Spike_A701V	NSP12_P323L	Spike_D614G	NSP13_L428F)"
hCoV-19/Malaysia/UNIMAS-15792/2020 EPI_ISL_718200 18/11/2020 Asia / Malaysia / Sarawak Human Male 22 Live Original Oropharyngeal swab B.1.524 G "(NSP3_T1198I	NSP5_T24A	NSP3_K610E	N_S194L	NSP14_V290F	NSP4_T28I	Spike_A701V	NSP12_P323L	Spike_D614G	NSP14_P140S	NSP13_L428F)"
hCoV-19/Malaysia/UNIMAS-15731/2020 EPI_ISL_718201 6/11/2020 Asia / Malaysia / Sarawak Human Male 17 Live Original Oropharyngeal swab B.1.524 G "(NSP3_T1198I	NSP5_T24A	NSP3_K610E	N_S194L	NSP14_V290F	NSP4_T28I	Spike_A701V	NSP12_P323L	Spike_D614G	NSP13_L428F)"
hCoV-19/Malaysia/UNIMAS-15796/2020 EPI_ISL_718202 23/11/2020 Asia / Malaysia / Sarawak Human Female 28 Live Original Oropharyngeal swab B.1.524 G "(NSP3_T1198I	NSP5_T24A	NSP3_K610E	N_S194L	NSP14_V290F	NSP4_T28I	Spike_A701V	NSP12_P323L	Spike_D614G	NSP13_L428F)"
hCoV-19/Malaysia/UNIMAS-B054/2020 EPI_ISL_718203 30/10/2020 Asia / Malaysia / Sarawak Human Female 21 Live Original Oropharyngeal swab B.1.524 G "(NSP3_T1198I	NSP5_T24A	NSP3_K610E	N_S194L	NSP4_T28I	Spike_A701V	NSP12_P323L	Spike_D614G	NSP13_L428F)"
hCoV-19/Malaysia/UNIMAS-B021/2020 EPI_ISL_718204 25/10/2020 Asia / Malaysia / Sarawak Human Female 29 Live Original Oropharyngeal swab B.1.524 G "(NSP3_T1198I	NSP5_T24A	NSP3_K610E	N_S194L	NSP4_T28I	Spike_A701V	NSP12_P323L	Spike_D614G	NSP13_L428F)"
hCoV-19/Malaysia/UNIMAS-B060/2020 EPI_ISL_718205 30/10/2020 Asia / Malaysia / Sarawak Human Male 22 Live Original Oropharyngeal swab B.1.524 G "(NSP3_T1198I	NSP5_T24A	NSP3_K610E	N_S194L	NSP4_T28I	Spike_A701V	NSP12_P323L	Spike_D614G	NSP13_L428F)"
hCoV-19/Malaysia/UNIMAS-15718/2020 EPI_ISL_718206 27/10/2020 Asia / Malaysia / Sarawak Human Female 46 Live Original Oropharyngeal swab B.1.524 G "(NSP3_T1198I	NSP5_T24A	NSP3_K610E	N_S194L	NSP4_T28I	Spike_A701V	NSP12_P323L	Spike_D614G	NSP13_L428F)"
hCoV-19/Malaysia/UNIMAS-15736/2020 EPI_ISL_718207 4/11/2020 Asia / Malaysia / Sarawak Human Male 22 Live Original Oropharyngeal swab B.1.524 G "(NSP3_T1198I	NSP5_T24A	NSP3_K610E	N_S194L	NSP14_V290F	NSP4_T28I	Spike_A701V	NSP12_P323L	Spike_D614G	NSP13_L428F)"
hCoV-19/Malaysia/UNIMAS-15712/2020 EPI_ISL_718208 30/10/2020 Asia / Malaysia / Sarawak Human Female 19 Live Original Oropharyngeal swab B.1.524 G "(NSP3_T1198I	NSP5_T24A	N_S194L	NSP4_T28I	Spike_A701V	N_D399H	NSP12_P323L	Spike_D614G	NSP13_L428F)"
hCoV-19/Malaysia/UNIMAS-15714/2020 EPI_ISL_718209 31/10/2020 Asia / Malaysia / Sarawak Human Female 20 Live Original Oropharyngeal swab B.1.524 G "(NSP3_T1198I	NSP5_T24A	N_S194L	NSP4_T28I	Spike_A701V	N_D399H	NSP12_P323L	Spike_D614G	NSP13_L428F)"
hCoV-19/Malaysia/UNIMAS-15279/2020 EPI_ISL_718210 8/10/2020 Asia / Malaysia / Sarawak Human Travel history: Asia / Malaysia / Sabah Female 24 Live Original Oropharyngeal swab B.1.524 G "(NSP3_T1198I	NSP5_T24A	N_S194L	NSP4_T28I	NSP3_P1403S	Spike_A701V	NSP12_P323L	Spike_D614G	NSP13_L428F)"
hCoV-19/Malaysia/UNIMAS-15681/2020 EPI_ISL_718211 22/10/2020 Asia / Malaysia / Sarawak Human Travel history: Asia / Malaysia / Sabah Male 56 Live Original Oropharyngeal swab B.1.524 G "(NSP3_T1198I	NSP5_T24A	N_S194L	NSP4_T28I	NSP3_P1403S	Spike_A701V	NSP12_P323L	Spike_D614G	NSP13_L428F	NSP16_P236L)"
hCoV-19/Malaysia/UNIMAS-15683/2020 EPI_ISL_718212 22/10/2020 Asia / Malaysia / Sarawak Human Travel history: Asia / Malaysia / Sabah Male 22 Live Original Oropharyngeal swab B.1.524 G "(NSP3_T1198I	NSP5_T24A	N_S194L	NSP4_T28I	NSP3_P1403S	Spike_A701V	NSP12_P323L	Spike_D614G	NSP13_L428F	NSP16_P236L)"
hCoV-19/Malaysia/UNIMAS-15682/2020 EPI_ISL_718213 22/10/2020 Asia / Malaysia / Sarawak Human Travel history: Asia / Malaysia / Sabah Male 28 Live Original Oropharyngeal swab B.1 G "(NSP3_T1198I	NSP5_T24A	N_S194L	NSP4_T28I	NSP3_P1403S	Spike_A701V	NSP12_P323L	Spike_D614G	NSP13_L428F	NSP16_P236L	NSP2_H208Y)"
hCoV-19/Malaysia/UNIMAS-15287/2020 EPI_ISL_718214 1/10/2020 Asia / Malaysia / Sarawak Human Travel history: Asia / Malaysia / Sabah Female 19 Live Original Oropharyngeal swab B.1.524 G "(NSP3_T1198I	NSP5_T24A	N_S194L	NSP4_T28I	Spike_A701V	NSP12_P323L	NSP3_A1927T	Spike_D614G	NSP13_L428F	Spike_D198G)"
hCoV-19/Malaysia/UNIMAS-15288/2020 EPI_ISL_718215 1/10/2020 Asia / Malaysia / Sarawak Human Travel history: Asia / Malaysia / Sabah Male 27 Live Original Oropharyngeal swab B.1.524 G "(NSP3_T1198I	NSP5_T24A	N_S194L	NSP4_T28I	Spike_A701V	NSP12_P323L	Spike_D614G	NSP13_L428F)"
hCoV-19/Malaysia/UNIMAS-B072/2020 EPI_ISL_718216 6/11/2020 Asia / Malaysia / Sarawak Human Male 23 Live Original Oropharyngeal swab B.1.1.148 G "(NSP3_T1198I	NSP5_T24A	NSP3_E1232D	NSP16_T58I	N_S194L	NSP2_T166I	NSP4_T28I	Spike_A701V	NSP12_P323L	Spike_D614G	NSP13_L428F)"
hCoV-19/Malaysia/UNIMAS-15710/2020 EPI_ISL_718217 25/10/2020 Asia / Malaysia / Sarawak Human Male 20 Live Original Oropharyngeal swab B.1.524 G "(NSP3_T1198I	NSP5_T24A	N_S194L	NSP4_T28I	Spike_A701V	NSP12_P323L	Spike_D614G	NSP13_L428F)"
hCoV-19/Malaysia/UNIMAS-B023/2020 EPI_ISL_718218 23/10/2020 Asia / Malaysia / Sarawak Human Female 55 Live Original Oropharyngeal swab B.1.524 G "(NSP3_T1198I	NSP5_T24A	N_S194L	NSP4_T28I	Spike_A701V	NSP3_I441V	NSP12_P323L	Spike_D614G	NSP13_L428F	NSP1_E57G)"
hCoV-19/Malaysia/UNIMAS-15694/2020 EPI_ISL_718219 8/10/2020 Asia / Malaysia / Sarawak Human Travel history: Asia / Malaysia / Sabah Female 44 Live Original Oropharyngeal swab B.1.456 GH "(NSP5_T24A	NSP15_N139del	NSP15_D106del	NSP15_S147del	NSP15_V101del	N_S194L	NSP15_I143del	NSP15_K158del	NSP15_K173del	Spike_A701V	NSP15_V121del	NSP15_L133del	NSP15_N177del	NSP15_L162del	NSP15_R138del	NSP15_G164del	NSP15_F123del	NSP15_N163del	NSP15_T114del	NSP15_Q152del	NSP15_V131del	NSP15_R126del	NSP15_I107del	NSP15_I115V	NSP15_A137del	NSP15_N136del	NSP15_F176del	NSP15_V141del	NSP15_V127del	NSP15_V148del	NS3_Q57H	NSP15_T174del	NSP15_F134del	NSP15_P118del	NSP15_G129del	NSP15_M104del	NSP15_A160del	NSP15_G125del	NSP15_K109del	NSP15_G146del	NSP15_D132del	NSP15_V172del	NSP15_V155del	NSP15_S103del	NSP15_A117S	NSP3_S343F	NSP15_L151del	NSP15_A171del	NSP15_K181M	NSP15_E145del
hCoV-19/Malaysia/UNIMAS-15784/2020 EPI_ISL_718220 12/11/2020 Asia / Malaysia / Sarawak Human Travel history: Asia / Jordan Male 19 Live Original Oropharyngeal swab B.1.1 GR "(NSP14_P327S	N_R203K	N_G204R	NSP3_S1443F	NSP12_S607I	NSP12_P323L	NS8_D63G	Spike_D614G	NSP6_L37F	NSP3_I580V)"
hCoV-19/Malaysia/UNIMAS-B026/2020 EPI_ISL_718222 24/10/2020 Asia / Malaysia / Sarawak Human Male 42 Live Original Oropharyngeal swab B.1.524 G "(NSP3_T1198I	NSP5_T24A	N_S194L	NSP4_T28I	Spike_A701V	NSP3_I441V	NSP12_P323L	Spike_D614G	NSP13_L428F)"
hCoV-19/Malaysia/IMR-WI080/2020 EPI_ISL_718267 27/7/2020 Asia / Malaysia Human Male unknown Live Original B.1.1.370 GR "(N_R203K	NSP4_D279N	NSP2_V381F	N_G204R	N_R209I	NSP12_P323L	Spike_D614G)"
hCoV-19/Malaysia/IMR-WI093/2020 EPI_ISL_718268 31/7/2020 Asia / Malaysia Human Male 51 Live Original B.1.1.370 GR "(N_R203K	NSP4_D279N	NSP2_V381F	N_G204R	N_R209I	NSP12_P323L	Spike_D614G)"
hCoV-19/Malaysia/IMR_WI100/2020 EPI_ISL_718269 31/7/2020 Asia / Malaysia Human Female unknown unknown Original B.1.1.370 GR "(N_R203K	NSP4_D279N	NSP2_V381F	N_G204R	N_R209I	NSP12_P323L	Spike_D614G)"
hCoV-19/Malaysia/IMR-CV138548/2020 EPI_ISL_718290 1/9/2020 Asia / Malaysia Human unknown unknown unknown Original B.1.524 G "(NSP3_T1198I	NSP5_T24A	N_S194L	NSP4_T28I	Spike_A701V	NSP12_P323L	Spike_D614G	NSP13_L428F)"
hCoV-19/Malaysia/IMR-CV138551/2020 EPI_ISL_718291 1/9/2020 Asia / Malaysia Human unknown unknown unknown Original B.1.524 G "(NSP3_T1198I	NSP5_T24A	NSP1_F143del	NSP1_K141del	N_S194L	NSP1_S142del	NS3_T271I	NSP4_T28I	Spike_A701V	NSP12_P323L	Spike_D614G	NSP13_L428F)"
hCoV-19/Malaysia/IMR-CV138687/2020 EPI_ISL_718292 1/9/2020 Asia / Malaysia Human unknown unknown unknown Original B.1.524 G "(NSP3_T1198I	NSP5_T24A	N_S194L	NSP4_T28I	Spike_A701V	NSP12_P323L	Spike_D614G	NSP13_L428F)"
hCoV-19/Malaysia/IMR-CV138815/2020 EPI_ISL_718293 1/9/2020 Asia / Malaysia Human unknown unknown unknown Original B.1.524 G "(NSP3_T1198I	NSP5_T24A	N_S194L	NSP4_T28I	Spike_A701V	NSP12_P323L	Spike_D614G	NSP13_L428F)"
hCoV-19/Malaysia/IMR-CV139140/2020 EPI_ISL_718294 1/9/2020 Asia / Malaysia Human unknown unknown unknown Original B.1.524 G "(NSP3_T1198I	NSP5_T24A	N_S194L	NSP4_T28I	Spike_A701V	NSP12_P323L	Spike_D614G	NSP13_L428F)"
hCoV-19/Malaysia/IMR-CV139154/2020 EPI_ISL_718295 1/9/2020 Asia / Malaysia Human unknown unknown unknown Original B.1.524 G "(NSP3_T1198I	NSP5_T24A	N_S194L	NSP4_T28I	Spike_A701V	NSP12_P323L	Spike_D614G	NSP13_L428F)"
hCoV-19/Malaysia/IMR-CV139158/2020 EPI_ISL_718296 1/9/2020 Asia / Malaysia Human unknown unknown unknown Original B.1.524 G "(NSP3_T1198I	NSP5_T24A	NSP1_F143del	NSP1_K141del	N_S194L	NSP1_S142del	NSP4_T28I	Spike_A701V	NSP12_P323L	Spike_D614G	NSP13_L428F)"
hCoV-19/Malaysia/IMR-CV139176/2020 EPI_ISL_718297 1/9/2020 Asia / Malaysia Human unknown unknown unknown Original B.1.524 G "(NSP3_T1198I	NSP5_T24A	NSP1_F143del	NSP1_K141del	N_S194L	NSP1_S142del	NSP4_T28I	Spike_A701V	NSP12_P323L	Spike_D614G	NSP13_L428F)"
hCoV-19/Malaysia/IMR-CV139206/2020 EPI_ISL_718298 1/9/2020 Asia / Malaysia Human unknown unknown unknown Original B.1.524 G "(NSP3_T1198I	NSP5_T24A	N_S194L	NSP4_T28I	Spike_A701V	NSP12_P323L	Spike_D614G	NSP13_L428F)"
hCoV-19/Malaysia/IMR-CV1140107/2020 EPI_ISL_718299 1/9/2020 Asia / Malaysia Human unknown unknown unknown Original B.1.524 G "(NSP3_T1198I	NSP5_T24A	N_S194L	NSP4_T28I	Spike_A701V	NSP12_P323L	Spike_D614G	NSP13_L428F)"
hCoV-19/Malaysia/IMR-CV140153/2020 EPI_ISL_718300 1/9/2020 Asia / Malaysia Human unknown unknown unknown Original B.1.524 G "(NSP3_T1198I	NSP5_T24A	NSP14_M315I	N_S194L	NSP4_T28I	Spike_A701V	NSP12_P323L	Spike_D614G	NSP13_L428F)"
hCoV-19/Malaysia/IMR-CV140273/2020 EPI_ISL_718301 1/9/2020 Asia / Malaysia Human unknown unknown unknown Original B.1.524 G "(NSP3_T1198I	NSP5_T24A	N_S194L	NSP4_T28I	Spike_A701V	NSP12_P323L	Spike_D614G	NSP13_L428F)"
hCoV-19/Malaysia/IMR-CV140277/2020 EPI_ISL_718302 1/9/2020 Asia / Malaysia Human unknown unknown unknown Original B.1.524 G "(NSP3_T1198I	NSP5_T24A	N_S194L	NSP4_T28I	Spike_A701V	NSP12_P323L	Spike_D614G	NSP13_L428F)"
hCoV-19/Malaysia/IMR-CV140278/2020 EPI_ISL_718303 1/9/2020 Asia / Malaysia Human unknown unknown unknown Original B.1.524 G "(NSP3_T1198I	NSP5_T24A	N_S194L	NSP4_T28I	Spike_A701V	NSP12_P323L	Spike_D614G	NSP13_L428F)"
hCoV-19/Malaysia/IMR-CV140314/2020 EPI_ISL_718304 1/9/2020 Asia / Malaysia Human unknown unknown unknown Original B.1.524 G "(NSP3_T1198I	NSP5_T24A	N_S194L	NSP4_T28I	Spike_A701V	NSP12_P323L	Spike_D614G	NSP13_L428F)"
hCoV-19/Malaysia/IMR-CV140338/2020 EPI_ISL_718305 1/9/2020 Asia / Malaysia Human unknown unknown unknown Original B.1.524 G "(NSP3_T1198I	NSP5_T24A	N_S194L	NSP4_T28I	Spike_A701V	NSP12_P323L	Spike_D614G	NSP13_L428F)"
hCoV-19/Malaysia/IMR-CV140352/2020 EPI_ISL_718306 1/9/2020 Asia / Malaysia Human unknown unknown unknown Original B.1.524 G "(NSP3_T1198I	NSP5_T24A	N_S194L	NSP4_T28I	Spike_A701V	NSP12_P323L	Spike_D614G	NSP13_L428F)"
hCoV-19/Malaysia/IMR-WI194/2020 EPI_ISL_718307 16/10/2020 Asia / Malaysia Human Female 22 unknown Vero B.1.36.16 GH "(N_S194L	NS3_Q57H	NSP12_P323L	Spike_D614G	NSP6_L37F)"
hCoV-19/Malaysia/IMR-W195I/2020 EPI_ISL_718308 16/10/2020 Asia / Malaysia Human Female 22 unknown Vero B.1.36.16 GH "(N_S194L	NS3_Q57H	NSP12_P323L	Spike_D614G	NSP6_L37F)"
hCoV-19/Malaysia/IMR-WI196/2020 EPI_ISL_718309 17/10/2020 Asia / Malaysia Human Male 23 unknown Vero B.1.36.16 GH "(N_S194L	NS3_Q57H	NSP12_P323L	Spike_D614G	NSP6_L37F)"
hCoV-19/Malaysia/IMR-WI205/2020 EPI_ISL_718310 29/9/2020 Asia / Malaysia Human Male 60 unknown Vero B.1.1.370 GR "(NSP4_D217N	N_R203K	NSP4_D279N	NSP2_V381F	N_G204R	N_R209I	NSP12_P323L	Spike_D614G	NSP3_F753L)"
hCoV-19/Malaysia/IMR-WI200/2020 EPI_ISL_718311 8/10/2020 Asia / Malaysia Human Female 37 unknown Vero B.1.524 G "(NSP3_T1198I	NSP5_T24A	N_S194L	NSP4_T28I	Spike_A701V	NSP12_P323L	Spike_D614G	NSP13_L428F	NSP16_P236L	Spike_D198G)"
hCoV-19/Malaysia/IMR-WI212/2020 EPI_ISL_718312 29/9/2020 Asia / Malaysia Human Female 65 unknown Vero B.1.524 G "(NSP3_T1198I	NSP5_T24A	N_S194L	NSP4_T28I	Spike_A701V	NSP12_P323L	Spike_D614G	NSP13_L428F)"
hCoV-19/Malaysia/IMR-WI213/2020 EPI_ISL_718313 29/9/2020 Asia / Malaysia Human Male 62 unknown Vero B.1.524 G "(NSP3_T1198I	NSP5_T24A	N_S194L	NSP4_T28I	Spike_A701V	NSP12_P323L	Spike_D614G	NSP13_L428F)"
hCoV-19/Malaysia/IMR-WI310/2020 EPI_ISL_718314 1/11/2020 Asia / Malaysia Human Male 12 unknown Original B.1.36.16 GH "(N_S194L	NS3_Q57H	NSP12_P323L	Spike_D614G	NSP6_L37F	N_N196I)"
hCoV-19/Malaysia/IMR-WI313/2020 EPI_ISL_718315 1/11/2020 Asia / Malaysia Human Male 36 unknown Original B.1.524 G "(NSP3_T1198I	NSP5_T24A	NSP3_V1506F	N_S194L	NS3_T89I	NSP4_T28I	Spike_A701V	NSP12_P323L	Spike_D614G	NSP13_L428F	NSP16_P236L)"
hCoV-19/Malaysia/IMR-WC186685/2020 EPI_ISL_728157 28/9/2020 Asia / Malaysia Human Female 30 unknown Original B.1.524 G "(NSP3_T1198I	NSP5_T24A	N_S194L	NS7a_H47Y	NSP4_T28I	Spike_A701V	NSP12_P323L	Spike_D614G	NSP13_L428F	NSP16_P236L)"
hCoV-19/Malaysia/IMR-WC194446/2020 EPI_ISL_728158 1/10/2020 Asia / Malaysia Human Female 28 unknown Original B.1.177.77 GV "(NS3_S165F	N_G243C	NSP12_T26I	NSP12_P323L	Spike_D614G	N_A220V	Spike_A222V)"
hCoV-19/Malaysia/IMR-WC194899/2020 EPI_ISL_728160 2/10/2020 Asia / Malaysia Human Female 54 unknown Original B.1.524 G "(NSP3_T1198I	NSP5_T24A	NSP6_P44L	N_S194L	NSP2_I367V	NSP4_T28I	Spike_A701V	NSP12_L829F	NSP12_P323L	Spike_D614G	NSP13_L428F)"
hCoV-19/Malaysia/IMR-WC196746/2020 EPI_ISL_728161 30/9/2020 Asia / Malaysia Human Female 39 unknown Original B.1.524 G "(NSP3_T1198I	NSP5_T24A	N_S194L	Spike_A829T	NSP2_C509Y	NSP4_T28I	N_P20S	Spike_A701V	NSP2_P129S	NSP12_P323L	NSP16_P236S	Spike_D614G	NSP13_L428F)"
hCoV-19/Malaysia/IMR-WC197307/2020 EPI_ISL_728162 29/9/2020 Asia / Malaysia Human Female 51 unknown Original B.1.524 G "(NSP3_T1198I	NSP5_T24A	N_S194L	NSP4_T28I	Spike_A701V	NSP12_P323L	Spike_D614G	NSP13_L428F)"
hCoV-19/Malaysia/IMR-WC200594/2020 EPI_ISL_728163 29/9/2020 Asia / Malaysia Human unknown unknown unknown Original B.1.524 G "(NSP3_T1198I	NSP5_T24A	N_S194L	NSP4_T28I	Spike_A701V	NSP12_P323L	Spike_D614G	NSP13_L428F)"
hCoV-19/Malaysia/IMR-WC202473/2020 EPI_ISL_728164 2/10/2020 Asia / Malaysia Human Female 22 unknown Original B.1.524 G "(NSP3_T1198I	NSP5_T24A	N_S194L	NSP4_T28I	NSP13_A469V	Spike_A701V	NSP12_P323L	Spike_D614G	NS7a_R78C	NSP13_L428F)"
hCoV-19/Malaysia/IMR-WC206980/2020 EPI_ISL_728165 12/10/2020 Asia / Malaysia Human Male 47 unknown Original B.1.468 GH "(NSP1_M85del	NSP15_P65S	NSP3_A58T	NS3_P240L	NSP1_V86del	NS3_Q57H	NS8_V62L	NSP3_L1244F	NSP12_P323L	Spike_D614G)"
hCoV-19/Malaysia/IMR-WC216336/2020 EPI_ISL_728166 7/10/2020 Asia / Malaysia Human Male 21 unknown Original B.1.524 G "(NSP3_T1198I	NSP5_T24A	N_S194L	NSP4_T28I	Spike_A701V	NSP12_P323L	Spike_D614G	NSP13_L428F)"
hCoV-19/Malaysia/IMR-WC249886/2020 EPI_ISL_728167 30/10/2020 Asia / Malaysia Human Male 17 unknown Original B.1.36.16 GH "(N_S194L	NS3_Q57H	NSP12_P323L	Spike_D614G	NSP6_L37F	N_N196I)"
hCoV-19/Malaysia/IMR-WC253038/2020 EPI_ISL_728169 2/11/2020 Asia / Malaysia Human Female 50 unknown Original B.1.524 G "(NSP3_T1198I	NSP5_T24A	N_S194L	NSP4_T28I	NSP4_A457V	Spike_A701V	NSP12_P323L	Spike_D614G	NSP13_L428F	NSP16_P236L)"
hCoV-19/Malaysia/IMR-WC253176/2020 EPI_ISL_728170 2/11/2020 Asia / Malaysia Human Female 23 unknown Original B.1.36.16 GH "(N_S194L	NS3_Q57H	NSP3_T424I	NSP12_P323L	Spike_D614G	NSP6_L37F	N_N196I)"
hCoV-19/Malaysia/IMR-WC257003/2020 EPI_ISL_728178 6/11/2020 Asia / Malaysia Human Male 51 unknown Original B.1.524 G "(NSP3_T1198I	NSP5_T24A	N_S194L	NSP8_L9I	NSP4_T28I	NS8_E110stop	Spike_A701V	NSP15_L162F	M_A85V	NSP12_P323L	Spike_D614G	NSP13_L428F	NSP3_P822S)"
hCoV-19/Malaysia/IMR-WC257440/2020 EPI_ISL_728209 6/11/2020 Asia / Malaysia Human Female 62 unknown Original B.1.524 G "(NSP3_T1198I	NSP5_T24A	N_S194L	NSP4_T28I	NS8_E110stop	Spike_A701V	NSP12_P323L	Spike_D614G	NSP13_L428F	NSP3_P822S)"
hCoV-19/Malaysia/IMR-WC258707/2020 EPI_ISL_728210 6/11/2020 Asia / Malaysia Human Male 27 unknown Original B.1.524 G "(NSP3_T1198I	NSP5_T24A	N_S194L	NS3_T89I	NSP4_T28I	Spike_A701V	NSP12_D910Y	NSP12_P323L	NSP6_M183I	Spike_D614G	NSP2_S358L	NSP13_L428F)"
hCoV-19/Malaysia/IMR-WC259750/2020 EPI_ISL_728211 7/11/2020 Asia / Malaysia Human Male 30 unknown Original B.1.524 G "(NSP3_T1198I	NSP5_T24A	N_S194L	NS3_T89I	NSP4_T28I	Spike_A701V	NSP12_D910Y	NSP12_P323L	NSP6_M183I	Spike_D614G	NSP13_L428F)"
hCoV-19/Malaysia/IMR-WC268317/2020 EPI_ISL_728212 11/11/2020 Asia / Malaysia Human Male unknown unknown Original B.1.524 G "(NSP3_T1198I	NSP5_T24A	N_S194L	NSP4_T28I	Spike_A701V	Spike_R214L	NSP3_V418F	NSP12_P323L	Spike_D614G	NSP13_L428F	NSP16_P236L)"
hCoV-19/Malaysia/IMR-WC268538/2020 EPI_ISL_728241 11/11/2020 Asia / Malaysia Human Male unknown unknown Original B.1.524 G "(NSP3_T1198I	NSP5_T24A	NSP12_T850A	N_S194L	NSP4_T28I	Spike_A701V	Spike_R214L	NSP3_V418F	NSP12_P323L	Spike_D614G	NSP13_L428F	NSP16_P236L)"
hCoV-19/Malaysia/IMR-WC268551/2020 EPI_ISL_728242 11/11/2020 Asia / Malaysia Human Male unknown unknown Original B.1.524 G "(NSP3_T1198I	NSP5_T24A	N_S194L	NSP4_T28I	NSP12_D194N	Spike_A701V	Spike_R214L	NSP3_V418F	NSP3_P236L	NSP12_P323L	Spike_D614G	NSP13_L428F	NSP16_P236L)"
hCoV-19/Malaysia/IMR-WC268619/2020 EPI_ISL_728243 11/11/2020 Asia / Malaysia Human Female 21 unknown Original B.1.524 G "(NSP3_T1198I	NSP5_T24A	N_S194L	NSP4_T28I	NSP3_M1441I	Spike_A701V	NS3_W131L	NSP12_P323L	Spike_D614G	NSP13_L428F	NSP16_P236L)"
hCoV-19/Malaysia/IMR-WC268890/2020 EPI_ISL_728244 11/11/2020 Asia / Malaysia Human Female 36 unknown Original B.1.36.16 GH "(N_S194L	NS3_Q57H	NSP12_P323L	Spike_D614G	NSP6_L37F	N_N196I)"
hCoV-19/Malaysia/IMR-WC270611/2020 EPI_ISL_728245 11/11/2020 Asia / Malaysia Human Male unknown unknown Original B.1.524 G "(NSP3_T1198I	NSP5_T24A	N_S194L	NSP4_T28I	Spike_A701V	Spike_R214L	NSP3_V418F	NSP12_P323L	Spike_D614G	NSP13_L428F	NSP16_P236L)"
hCoV-19/Malaysia/IMR-WC270730/2020 EPI_ISL_728246 11/11/2020 Asia / Malaysia Human Male unknown unknown Original B.1.524 G "(NSP3_T1198I	NSP5_T24A	N_S194L	NSP4_T28I	Spike_A701V	NSP3_I13V	Spike_R214L	NSP3_V418F	NSP12_P323L	Spike_D614G	NSP13_L428F	NSP16_P236L)"
hCoV-19/Malaysia/IMR-WC272624/2020 EPI_ISL_728247 12/11/2020 Asia / Malaysia Human Male unknown unknown Original B.1.524 G "(NSP3_T1198I	NSP5_T24A	N_S194L	NSP4_T28I	Spike_A701V	NSP12_P323L	NSP6_M183I	Spike_D614G	NSP13_L428F)"
hCoV-19/Malaysia/IMR-WC277428/2020 EPI_ISL_728248 16/11/2020 Asia / Malaysia Human Male unknown unknown Original B.1.524 G "(NSP3_T1198I	NSP5_T24A	N_S194L	NSP4_T28I	Spike_A701V	Spike_R214L	NSP3_V418F	NSP12_P323L	Spike_D614G	NSP13_L428F	NSP16_P236L)"
hCoV-19/Malaysia/IMR-WC277466/2020 EPI_ISL_728249 16/11/2020 Asia / Malaysia Human Male unknown unknown Original B.1.524 G "(NSP3_T1198I	NSP5_T24A	N_S194L	NSP4_T28I	Spike_A701V	Spike_R214L	NSP3_V418F	NSP12_P323L	Spike_D614G	NSP13_L428F	NSP16_P236L)"
hCoV-19/Malaysia/IMR-WC277457/2020 EPI_ISL_728250 16/11/2020 Asia / Malaysia Human Male unknown unknown Original B.1.524 G "(NSP3_T1198I	NSP5_T24A	N_S194L	NSP4_T28I	Spike_A701V	Spike_R214L	NSP3_V418F	NSP12_P323L	Spike_D614G	NSP13_L428F	NSP16_P236L)"
hCoV-19/Malaysia/IMR-WC280729/2020 EPI_ISL_728251 18/11/2020 Asia / Malaysia Human Female 32 unknown Original B.1.524 G "(NSP3_T1198I	NSP5_T24A	N_S194L	NSP4_T28I	NSP2_P585L	Spike_A701V	NSP12_P323L	Spike_D614G	NSP13_L428F	NSP16_P236L)"
hCoV-19/Malaysia/IMR-WC280757/2020 EPI_ISL_728252 18/11/2020 Asia / Malaysia Human Female 39 unknown Original B.1 G "(NSP3_T1198I	NSP5_T24A	N_S194L	NSP4_T28I	Spike_A701V	NSP12_P323L	NSP5_K90R	Spike_D614G	NSP13_L428F	NSP16_P236L)"
hCoV-19/Malaysia/IMR-WC281546/2020 EPI_ISL_728253 19/12/2020 Asia / Malaysia Human Female 42 unknown Original B.1.524 G "(NSP3_T1198I	NSP5_T24A	N_S194L	NSP4_T28I	Spike_A701V	NSP12_P323L	Spike_D614G	NSP13_L428F	NSP16_P236L)"
hCoV-19/Malaysia/HPUPM_ML5369/2020 EPI_ISL_861717 12/10/2020 Asia / Malaysia Human Male 65 unknown Original B.1.524 G "(NSP3_T1198I	NSP5_T24A	N_S194L	NSP4_T28I	Spike_A701V	NSP12_P323L	Spike_D614G	NSP13_L428F)"
hCoV-19/Malaysia/HPUPM_ML5726/2020 EPI_ISL_861718 20/10/2020 Asia / Malaysia Human Male 22 unknown Original B.1.1 GR "(NSP3_A85V	NS7b_T40I	N_R203K	N_G204R	NSP12_P323L	Spike_D614G	Spike_S12F	NSP15_A231V	Spike_M1229I)"
hCoV-19/Malaysia/HPUPM_ML5767/2020 EPI_ISL_861719 20/10/2020 Asia / Malaysia Human Male 14 unknown Original B.1.1 GR "(NSP3_A85V	NS7b_T40I	N_R203K	N_G204R	NSP12_P323L	Spike_D614G	Spike_S12F	NSP15_A231V	Spike_M1229I)"
hCoV-19/Malaysia/HPUPM_ML5771/2020 EPI_ISL_861720 20/10/2020 Asia / Malaysia Human Male 23 unknown Original B.1.1 GR "(NSP3_A85V	NS7b_T40I	N_R203K	Spike_I210del	N_G204R	NSP12_P323L	Spike_D614G	Spike_S12F	NSP15_A231V	Spike_M1229I)"
hCoV-19/Malaysia/HPUPM_ML6025/2020 EPI_ISL_861721 26/10/2020 Asia / Malaysia Human Male 34 unknown Original B.1.524 G "(NSP3_T1198I	NSP5_T24A	N_S194L	NSP4_T28I	Spike_A701V	NSP12_P323L	Spike_D614G	NSP13_L428F)"
hCoV-19/Malaysia/HPUPM_ML6117/2020 EPI_ISL_861722 26/10/2020 Asia / Malaysia Human Male unknown unknown Original B.1.36.16 GH "(N_S194L	NS3_Q57H	NSP12_P323L	Spike_D614G	NSP6_L37F	N_N196I)"
hCoV-19/Malaysia/HPUPM_ML6471/2020 EPI_ISL_861723 2/11/2020 Asia / Malaysia Human Male unknown unknown Original B.1.524 G "(NSP3_T1198I	NSP5_T24A	N_S194L	NSP4_T28I	Spike_A701V	NSP12_P323L	Spike_D614G	NSP13_L428F)"
hCoV-19/Malaysia/HPUPM_ML6708/2020 EPI_ISL_861724 4/11/2020 Asia / Malaysia Human Male 22 unknown Original B.1.524 G "(NSP3_T1198I	NSP5_T24A	NSP3_A150V	N_S194L	NSP4_T28I	Spike_A701V	NSP12_P323L	Spike_D614G	NSP13_L428F	NSP16_P236L)"
hCoV-19/Malaysia/HPUPM_ML6718/2020 EPI_ISL_861725 4/11/2020 Asia / Malaysia Human Male 33 unknown Original B.1.524 G "(NSP3_T1198I	NSP5_T24A	NSP3_A150V	N_S194L	NSP4_T28I	Spike_A701V	NSP12_P323L	Spike_D614G	NSP13_L428F	NSP16_P236L)"
hCoV-19/Malaysia/HPUPM_ML6751/2020 EPI_ISL_861726 4/11/2020 Asia / Malaysia Human Male 32 unknown Original B.1.524 G "(NSP3_T1198I	NSP5_T24A	NSP3_A150V	N_S194L	NSP4_T28I	Spike_A701V	NSP12_P323L	Spike_D614G	NSP13_L428F	NSP16_P236L)"
hCoV-19/Malaysia/HPUPM_ML5366/2020 EPI_ISL_861729 12/10/2020 Asia / Malaysia Human Female 58 unknown Original B.1.524 G "(NSP3_T1198I	NSP5_T24A	N_S194L	NSP4_T28I	Spike_A701V	NSP12_P323L	Spike_D614G	NSP13_L428F)"
hCoV-19/Malaysia/IMR_WC378731/2020 EPI_ISL_877228 28/12/2020 Asia / Malaysia Human Male 22 Live Original B.1.1.7 GRY "(Spike_H69del	NS8_Q27stop	NSP3_T183I	Spike_T716I	NSP6_S106del	N_R203K	Spike_A570D	NSP13_K460R	NSP13_P78S	Spike_N501Y	NSP3_I1412T	NS8_R52I	Spike_P681H	Spike_Y144del	NSP6_G107del	NSP3_A890D	Spike_D1118H	NSP6_F108del	NS8_Y73C	N_G204R	Spike_V70del	NSP12_P323L	Spike_D614G	N_D3L	Spike_S982A	N_S235F)"
hCoV-19/Malaysia/IMR-UCSI_R1/2021 EPI_ISL_877229 8/1/2021 Asia / Malaysia Human Male unknown Live Original B.1.524 G "(NSP3_T1198I	NSP5_T24A	N_S194L	NSP2_G88E	NSP4_T28I	E_V62F	Spike_A701V	Spike_R214L	NSP3_V418F	NSP12_P323L	Spike_D614G	NSP13_L428F	NSP16_P236L)"
hCoV-19/Malaysia/IMR-UCSI_R3/2021 EPI_ISL_877230 8/1/2021 Asia / Malaysia Human Male unknown Live Original B.1.524 G "(NSP3_T1198I	NSP5_T24A	NS7a_L77stop	NS7a_Q76del	N_S194L	NSP4_T28I	NSP14_K165R	Spike_A701V	Spike_R214L	NSP3_V418F	NS7a_Y75del	NSP12_P323L	Spike_D614G	NSP13_L428F	NSP16_P236L)"
hCoV-19/Malaysia/IMR-UCSI_R7/2021 EPI_ISL_877231 8/1/2021 Asia / Malaysia Human Male unknown Live Original B.1.524 G "(NSP3_T1198I	NSP5_T24A	N_S194L	NSP4_T28I	Spike_A701V	NS3_K21N	NSP3_V418F	NSP12_P323L	Spike_D614G	NSP13_L428F	NSP16_P236L)"
hCoV-19/Malaysia/IMR-UCSI_R16/2021 EPI_ISL_877232 8/1/2021 Asia / Malaysia Human Male unknown Live Original B.1.524 G "(NSP3_T1198I	NSP5_T24A	N_S194L	NSP4_T28I	NSP4_A457V	Spike_A701V	NSP15_T33I	NSP12_P323L	Spike_D614G	NSP13_L428F	NSP16_P236L)"
hCoV-19/Malaysia/IMR-UCSI_R17/2021 EPI_ISL_877233 8/1/2021 Asia / Malaysia Human Male unknown Live Original B.1.524 G "(NSP3_T1198I	NSP5_T24A	N_S194L	NSP2_G88E	NSP4_T28I	E_V62F	Spike_A701V	Spike_R214L	NSP3_V418F	NSP12_P323L	Spike_D614G	NSP13_L428F	NSP16_P236L)"
hCoV-19/Malaysia/IMR-UCSI_R19/2021 EPI_ISL_877234 8/1/2021 Asia / Malaysia Human Male unknown Live Original B.1.524 G "(NSP3_T1198I	NSP5_T24A	NS7a_L77stop	NS7a_Q76del	N_S194L	NSP4_T28I	NSP14_K165R	Spike_A701V	Spike_R214L	NSP3_V418F	NS7a_Y75del	NSP12_P323L	Spike_D614G	NSP13_L428F	NSP16_P236L)"
hCoV-19/Malaysia/IMR-UCSI_R20/2021 EPI_ISL_877235 8/1/2021 Asia / Malaysia Human Male unknown Live Original B.1.524 G "(NSP3_T1198I	NSP5_T24A	NS7a_L77stop	NS7a_Q76del	N_S194L	NSP4_T28I	NSP14_K165R	Spike_A701V	Spike_R214L	NSP3_V418F	NS7a_Y75del	NSP12_P323L	Spike_D614G	NSP13_L428F	NSP16_P236L)"
hCoV-19/Malaysia/IMR-UCSI_KP45/2021 EPI_ISL_877236 11/1/2021 Asia / Malaysia Human Male 37 Live Original B.1.524 G "(NSP3_T1198I	NSP5_T24A	N_S194L	NSP4_T28I	NSP4_A457V	Spike_A701V	N_A35V	NSP12_P323L	Spike_D614G	NSP13_L428F	NSP16_P236L)"
hCoV-19/Malaysia/IMR-UCSI_KA137/2021 EPI_ISL_877329 11/1/2021 Asia / Malaysia Human Male 16 Live Original B.1.524 G "(NSP3_T1198I	NSP5_T24A	N_S194L	NSP4_T28I	Spike_A701V	NS8_V32L	NSP3_S1375F	NSP12_P323L	Spike_D614G	NSP4_M33I	NSP13_L428F	NSP16_P236L)"
hCoV-19/Malaysia/IMR-UCSI_KA139/2021 EPI_ISL_877330 11/1/2021 Asia / Malaysia Human Male unknown Live Original B.1.524 G "(NSP3_T1198I	NSP5_T24A	N_S194L	NSP2_D144A	NSP4_T28I	Spike_A701V	NSP12_P323L	Spike_D614G	NSP6_L37F	NSP13_L428F	NSP16_P236L)"
hCoV-19/Malaysia/IMR_WC329964/2020 EPI_ISL_912397 10/12/2020 Asia / Malaysia Human Female 37 Live Original B.1.524 G "(NSP3_T1198I	NSP5_T24A	N_S194L	NS3_T89I	NSP4_T28I	Spike_A701V	NSP12_D910Y	NSP12_P323L	NSP6_M183I	Spike_D614G	Spike_D80Y	NSP13_L428F)"
hCoV-19/Malaysia/IMR_WC342013/2020 EPI_ISL_912399 15/12/2020 Asia / Malaysia Human Male 33 Live Original B.1.524 G "(NSP3_T1198I	NSP5_T24A	N_S194L	NSP4_T28I	NSP4_A457V	Spike_A701V	NSP12_P323L	Spike_D614G	NSP13_L428F	NSP16_P236L)"
hCoV-19/Malaysia/IMR_WC342015/2020 EPI_ISL_912400 15/12/2020 Asia / Malaysia Human Female 22 Live Original B.1.524 G "(NSP3_T1198I	NSP5_T24A	N_S194L	NSP4_T28I	NSP4_A457V	Spike_A701V	NSP12_P323L	Spike_D614G	NSP13_L428F	NSP16_P236L)"
hCoV-19/Malaysia/IMR-WC61542/2021 EPI_ISL_934424 24/1/2021 Asia / Malaysia / Selangor Human Male 49 Live Original B.1.1.7 GRY "(Spike_H69del	NS8_Q27stop	NSP3_T183I	Spike_T716I	NS8_K68stop	NSP6_S106del	N_R203K	Spike_A570D	NS3_W131C	Spike_N501Y	NSP3_I1412T	NS8_R52I	Spike_P681H	Spike_Y144del	NSP6_G107del	NSP3_A890D	Spike_D1118H	NSP6_F108del	NS8_Y73C	N_G204R	Spike_V70del	NSP12_P323L	Spike_D614G	N_D3L	Spike_S982A	N_S235F)"
hCoV-19/Malaysia/IMR_WC365760/2020 EPI_ISL_944100 22/12/2020 Asia / Malaysia Human Female 4 Live Original B.1.524 G "(NSP3_T1198I	NSP5_T24A	N_S194L	NSP4_T28I	Spike_A701V	NSP12_P323L	Spike_D614G	NSP13_L428F	NSP16_P236L)"
hCoV-19/Malaysia/IMR_WC55461/2021 EPI_ISL_944101 21/1/2021 Asia / Malaysia Human Female 36 Live Original B.1.524 G "(NSP3_T1198I	NSP5_T24A	NSP2_L274F	NSP2_R27C	NSP4_D70G	N_S194L	NSP4_T28I	Spike_A701V	NSP16_K24R	NSP12_P323L	Spike_D614G	NSP13_L428F	NSP16_P236L)"
hCoV-19/Malaysia/IMR_WC355250/2020 EPI_ISL_944102 18/12/2020 Asia / Malaysia Human Male unknown Live Original B.1.524 G "(NSP3_T1198I	NSP5_T24A	E_P71L	N_S194L	NSP4_T28I	Spike_A701V	NS8_V32L	NSP3_S1375F	NSP14_A353V	NSP12_P323L	Spike_D614G	NSP4_M33I	NSP13_L428F	NSP16_P236L)"
hCoV-19/Malaysia/IMR_WC355231/2020 EPI_ISL_944103 18/12/2020 Asia / Malaysia Human Male unknown Live Original B.1.524 G "(NSP3_T1198I	NSP5_T24A	E_P71L	N_S194L	NSP4_T28I	Spike_A701V	NS8_V32L	NSP3_S1375F	NSP14_A353V	NSP12_P323L	Spike_D614G	NSP4_M33I	NSP13_L428F	NSP16_P236L)"
hCoV-19/Malaysia/IMR_WC355265/2020 EPI_ISL_944104 18/12/2020 Asia / Malaysia Human Male unknown Live Original B.1.524 G "(NSP3_T1198I	NSP5_T24A	E_P71L	N_S194L	NSP4_T28I	Spike_A701V	NS8_V32L	NSP3_S1375F	NSP14_A353V	NSP12_P323L	Spike_D614G	NSP4_M33I	NSP13_L428F	NSP16_P236L)"
hCoV-19/Malaysia/IMR_WC42899/2021 EPI_ISL_962203 15/1/2021 Asia / Malaysia Human Female 18 Live Original B.1.524 G "(NSP3_T1198I	NSP5_T24A	N_S194L	NSP4_T28I	NSP6_I189V	Spike_A701V	NSP12_P323L	Spike_D614G	NSP13_L428F	NSP16_P236L)"
hCoV-19/Malaysia/IMR_WC42903/2021 EPI_ISL_962204 15/1/2021 Asia / Malaysia Human Male 23 Live Original B.1.524 G "(NSP3_T1198I	NSP5_T24A	N_S194L	NSP4_T28I	Spike_A701V	Spike_R214L	NSP3_V418F	NSP12_P323L	Spike_D614G	NSP13_L428F	NSP16_P236L)"
hCoV-19/Malaysia/IMR_WC46759/2021 EPI_ISL_962205 18/1/2021 Asia / Malaysia Human Male 30 Live Original B.1.524 G "(NSP3_T1198I	NSP5_T24A	N_S194L	NSP4_T28I	Spike_A701V	NSP12_P323L	Spike_D614G	NSP13_L428F	NSP16_P236L)"
hCoV-19/Malaysia/IMR_WC25306/2021 EPI_ISL_962206 11/1/2021 Asia / Malaysia Human Male 55 Live Original B.1.524 G "(NSP3_T1198I	NSP5_T24A	N_S194L	NSP4_T28I	E_V62F	Spike_A701V	Spike_R214L	NS8_V62L	NSP3_V418F	NSP12_Y831H	NSP12_P323L	Spike_D614G	NSP13_L428F	NSP16_P236L)"
hCoV-19/Malaysia/IMR_WC39298/2021 EPI_ISL_962207 17/1/2021 Asia / Malaysia Human Male 33 Live Original B.1.36.8 GH "(NSP2_Q496H	NSP3_T1198I	NSP3_T1269I	N_S194L	Spike_R237K	NS3_Q57H	NSP12_P323L	Spike_P681H	Spike_D614G)"
hCoV-19/Malaysia/IMR_WC74104/2021 EPI_ISL_968089 31/1/2021 Asia / Malaysia Human Male 36 Live Original B.1.524 G "(NSP3_T1198I	NSP5_T24A	NSP16_Q238H	N_S194L	NSP2_I367V	NSP4_T28I	Spike_A701V	NSP6_G107S	NSP12_P323L	Spike_D614G	NSP13_L428F)"
hCoV-19/Malaysia/IMR_WC91520/2021 EPI_ISL_1055037 11/2/2021 Asia / Malaysia Human Male 37 Live Original B.1.466.2 GH "(NS3_T34M	NS3_A33S	NSP2_A385T	NSP3_P822L	NSP13_I575V	Spike_N439K	NSP14_T372I	N_T205I	NS3_Q57H	NSP3_T350I	NSP12_P323L	Spike_D614G	NSP8_V34F)"
hCoV-19/Malaysia/IMR_WC91545/2021 EPI_ISL_1055261 11/2/2021 Asia / Malaysia Human Female 19 Live Original B.1.524 G "(NSP3_T1198I	NSP5_T24A	Spike_L452M	Spike_W258C	N_S194L	NSP2_I367V	NSP4_V407I	NSP4_T28I	Spike_A701V	NSP3_T864I	NS8_E64V	NSP12_P323L	Spike_D614G	NSP13_L428F)"
hCoV-19/Malaysia/IMR_WC91743/2021 EPI_ISL_1055262 12/2/2021 Asia / Malaysia Human Male 1 Live Original B.1.524 G "(NSP3_T1198I	NSP5_T24A	N_S194L	NSP4_T28I	Spike_A701V	M_H125Y	NSP12_D910Y	NSP12_P323L	NSP6_M183I	Spike_D614G	NSP13_L428F)"
hCoV-19/Malaysia/IMR_WC33879/2021 EPI_ISL_1055263 13/1/2021 Asia / Malaysia Human Male 50 Live Original B.1.524 G "(NSP3_T1198I	NSP5_T24A	NSP2_Q376H	N_S194L	NSP4_T28I	Spike_A701V	NSP12_P323L	Spike_D614G	NSP13_L428F	NSP16_P236L)"
hCoV-19/Malaysia/IMR_WC91662/2021 EPI_ISL_1055264 11/2/2021 Asia / Malaysia Human Female 49 Live Original B.1.524 G "(NSP3_T1198I	NSP5_T24A	NSP3_V1506F	N_S194L	NSP2_D114E	NS3_T89I	Spike_I794L	NSP4_T28I	Spike_A701V	NSP12_P323L	Spike_D614G	NSP13_L428F	NSP16_P236L	NSP15_S147G)"
hCoV-19/Malaysia/MGI-MGI43/2021 EPI_ISL_1059900 5/1/2021 Asia / Malaysia / Selangor Human Male 47 Live Original B.1.36.16 GH "(N_S194L	Spike_H655Y	NS3_Q57H	NSP2_E453D	NSP12_P323L	Spike_D614G	NSP6_L37F	N_N196I)"
hCoV-19/Malaysia/MGI-MGI52/2021 EPI_ISL_1059901 7/1/2021 Asia / Malaysia / Selangor Human Female Unknown Live Original B.1.36.16 GH "(NSP16_T93M	N_S194L	NS3_Q57H	NSP2_E453D	NSP12_P323L	Spike_D614G	NSP6_L37F	N_N196I)"
hCoV-19/Malaysia/MGI-DNALAB13/2020 EPI_ISL_1059902 4/11/2020 Asia / Malaysia / Negeri Sembilan Human Male 42 Live Original B.1.36.16 GH "(N_S194L	NS3_Q57H	NSP12_P323L	Spike_D614G	NSP6_L37F	N_N196I)"
hCoV-19/Malaysia/IMR_WC46473/2021 EPI_ISL_1068849 18/1/2021 Asia / Malaysia Human Female 33 Live Original B.1.524 G "(NSP3_T1198I	NSP5_T24A	NSP3_E155G	N_S194L	NSP4_T28I	Spike_F592L	Spike_A701V	NSP3_T1814I	NSP12_P323L	Spike_D614G	NSP13_L428F	NSP16_P236L	Spike_S254F)"
hCoV-19/Malaysia/IMR_WC608240/2021 EPI_ISL_1068850 23/1/2021 Asia / Malaysia Human Female 50 Live Original B.1.524 G "(NSP3_T1198I	NSP5_T24A	N_S194L	NS3_T89I	NSP4_T28I	Spike_A701V	NSP12_D910Y	NSP12_P323L	NSP6_M183I	Spike_D614G	NSP13_L428F)"
hCoV-19/Malaysia/IMR_WC61226/2021 EPI_ISL_1068851 24/1/2021 Asia / Malaysia Human Male 18 Live Original B.1.524 G "(NSP3_T1198I	NSP5_T24A	NSP13_T141N	N_S194L	NSP2_I367V	NSP13_A110T	NSP4_T28I	Spike_A701V	NSP12_P323L	Spike_D614G	NSP3_P340S	NSP13_L428F)"
hCoV-19/Malaysia/IMR_WC64066/2021 EPI_ISL_1081327 26/1/2021 Asia / Malaysia Human Male 42 Live Original B.1.524 G "(NSP3_T1198I	NSP5_T24A	NSP14_T215I	N_S194L	NSP3_K1077N	NSP3_E1271D	NSP4_T28I	Spike_A701V	NSP12_D910Y	NSP13_P53L	NSP12_P323L	NSP6_M183I	Spike_D614G	NSP13_L428F)"
hCoV-19/Malaysia/IMR_WC38966/2021 EPI_ISL_1081333 14/1/2021 Asia / Malaysia Human Female 26 Live Original B.1.524 G "(NSP3_T1198I	NSP5_T24A	N_S194L	NSP4_T28I	NSP4_A457V	Spike_A701V	NSP12_P323L	Spike_D614G	NSP13_L428F	NSP16_P236L)"
hCoV-19/Malaysia/IMR_WC65760/2021 EPI_ISL_1081350 26/2/2021 Asia / Malaysia Human Male 19 Live Original B.1.466.2 GH "(NSP6_L75F	NSP3_S126L	NS7a_F63I	NSP3_P822L	NSP13_S259L	Spike_N439K	NSP16_D32G	N_T205I	NS3_Q57H	NS7a_S60T	Spike_L5F	Spike_P681R	NS7a_A64S	NSP3_T350I	NSP12_P323L	Spike_D614G	NS7a_T61C)"
hCoV-19/Malaysia/IMR_WC65762/2021 EPI_ISL_1081351 26/1/2021 Asia / Malaysia Human Male 19 Live Original B.1.466.2 GH "(NSP6_L75F	NSP3_S126L	NS7a_F63I	NSP3_P822L	NSP13_S259L	Spike_N439K	NSP16_D32G	N_T205I	NS3_Q57H	NS7a_S60T	Spike_L5F	Spike_P681R	NS7a_A64S	NSP3_T350I	NSP12_P323L	Spike_D614G	NS7a_T61C)"
hCoV-19/Malaysia/IMR_WC65766/2021 EPI_ISL_1081352 26/1/2021 Asia / Malaysia Human Male 24 Live Original B.1.466.2 GH "(NSP6_L75F	NSP3_S126L	NS7a_F63I	NSP3_P822L	NSP13_S259L	Spike_N439K	NSP16_D32G	N_T205I	NS3_Q57H	NS7a_S60T	Spike_L5F	Spike_P681R	NS7a_A64S	NSP3_T350I	NSP12_P323L	Spike_D614G	NS7a_T61C)"
hCoV-19/Malaysia/IMR_323379/2021 EPI_ISL_1186114 11/2/2021 Asia / Malaysia Human Feamle 47 Hospitalized Original B.1.524 G "(NSP3_T1198I	NSP5_T24A	NSP3_N1247S	N_S194L	NSP2_I367V	NSP4_T28I	Spike_A701V	NSP3_T864I	NSP12_P323L	Spike_D614G	NSP13_L428F)"
hCoV-19/Malaysia/IMR_19889110/2021 EPI_ISL_1196768 10/1/2021 Asia / Malaysia Human Male 19 unknown Original B.1.524 G "(NSP3_T1198I	NSP5_T24A	N_S194L	NSP4_T28I	NSP14_L177F	Spike_A701V	NSP3_E405G	NSP4_V294A	NSP3_T350I	NSP12_P323L	Spike_D614G	NSP13_L428F	NSP16_P236L)"
hCoV-19/Malaysia/IMR_19888864/2021 EPI_ISL_1196770 9/1/2021 Asia / Malaysia Human Female 78 unknown Original B.1.524 G "(NSP3_T1198I	NSP5_T24A	N_S194L	NSP4_T28I	NSP14_L177F	Spike_A701V	NSP3_E405G	NSP4_V294A	NSP3_T350I	NSP12_P323L	Spike_D614G	NSP13_L428F	NSP16_P236L)"
hCoV-19/Malaysia/IMR_19886423/2021 EPI_ISL_1196771 17/1/2021 Asia / Malaysia Human Male 29 unknown Original B.1.524 G "(NSP3_T1198I	NSP5_T24A	NSP3_D410A	N_S194L	NSP4_T28I	Spike_A701V	NSP12_D910Y	NSP12_P323L	NSP6_M183I	Spike_D614G	NSP13_L428F)"
hCoV-19/Malaysia/IMR_WI016/2020 EPI_ISL_1196794 29/12/2020 Asia / Malaysia Human Female 26 unknown Vero B.1.524 G "(NSP2_A375V	NSP3_T1198I	NSP5_T24A	NSP15_D39G	NSP3_E374del	N_S194L	NSP3_V369del	NSP3_F372del	NSP3_S371del	NSP3_S370del	NSP4_T28I	Spike_A701V	NSP12_P323L	Spike_D614G	NSP3_L373del	NSP2_S128L	NSP13_L428F	NSP16_P236L)"
hCoV-19/Malaysia/IMR_WI019/2021 EPI_ISL_1196796 3/1/2021 Asia / Malaysia Human Female 25 unknown Vero B.1.524 G "(NSP2_A375V	NSP3_T1198I	NSP5_T24A	Spike_Y837H	N_S194L	NSP4_T28I	Spike_A701V	NSP12_P323L	Spike_D614G	NSP2_S128L	NSP13_L428F	NSP16_P236L)"
hCoV-19/Malaysia/IMR_WI021/2021 EPI_ISL_1196797 4/1/2021 Asia / Malaysia Human Male 55 unknown Vero B.1.524 G "(NSP3_T1198I	NSP5_T24A	N_S194L	NSP2_I367V	NSP13_A110T	NSP4_M458I	NSP4_T28I	Spike_A701V	NSP12_P323L	Spike_D614G	NSP3_P340S	NSP13_L428F)"
hCoV-19/Malaysia/IMR_WC106014/2021 EPI_ISL_1263458 28/2/2021 Asia / Malaysia Human Male 81 unknown Original B.1.351 GH "(E_P71L	NSP3_K837N	Spike_K417N	NSP6_S106del	Spike_E484K	Spike_A701V	Spike_N501Y	M_H155Y	NSP5_K100R	NS3_F43L	Spike_A243del	Spike_L18F	Spike_D215G	Spike_L244del	NSP6_G107del	NS3_A72S	N_T205I	NSP6_F108del	Spike_L242del	NS3_Q57H	NSP6_M164V	NSP2_T85I	Spike_D80A	NSP15_S287L	NSP12_P323L	N_Q9H	NSP5_K90R	Spike_D614G	NS3_S171L)"
hCoV-19/Malaysia/IMR_WC86762/2021 EPI_ISL_1263460 8/2/2021 Asia / Malaysia Human Female 33 unknown Original B.1.1.7 GRY "(Spike_H69del	NS8_Q27stop	NSP3_T183I	Spike_T716I	NSP6_S106del	N_R203K	Spike_A570D	NSP13_K460R	NSP13_P78S	Spike_N501Y	NSP3_I1412T	NS8_R52I	Spike_P681H	Spike_Y144del	NSP6_G107del	NSP3_A890D	Spike_D1118H	NSP6_F108del	NS8_Y73C	N_G204R	NSP13_A520V	Spike_V70del	NSP12_P323L	Spike_D614G	N_D3L	Spike_S982A	N_S235F)"
hCoV-19/Malaysia/IMR_WC75493/2021 EPI_ISL_1265161 2/2/2021 Asia / Malaysia Human Male 48 Live Original B.1.351 GH "(E_P71L	NSP3_K837N	Spike_K417N	NSP6_S106del	Spike_E484K	Spike_A701V	Spike_N501Y	M_H155Y	Spike_A243del	Spike_L18F	Spike_D215G	Spike_L244del	NSP6_G107del	N_T205I	NSP6_F108del	Spike_L242del	NS3_Q57H	NSP6_M164V	NSP2_T85I	NS3_W193L	Spike_D80A	NSP12_P323L	N_Q9H	NSP5_K90R	Spike_D614G	NS3_S171L)"
hCoV-19/Malaysia/UNIMAS-B080/2020 EPI_ISL_1363119 16/12/2020 Asia / Malaysia / Sarawak Human Male 29 Live Original Oro-pharyngeal swab B.1 GH "(Spike_T22N	N_D128Y	NSP12_D63N	NS3_Q57H	NSP3_V1388I	NSP7_M75I	NSP12_P323L	Spike_D614G	NSP8_V195I	NSP13_N124D	NSP12_V320L	NSP12_V354L)"
hCoV-19/Malaysia/UNIMAS-B081/2020 EPI_ISL_1363120 16/12/2020 Asia / Malaysia / Sarawak Human Travel history: Asia / Indonesia Female 37 Live Original Oropharyngeal swab B.1 GH "(Spike_T22N	N_D128Y	NSP12_D63N	NS3_Q57H	NSP3_V1388I	NSP7_M75I	NSP12_P323L	Spike_D614G	NSP8_V195I	NSP13_N124D	NSP12_V320L	NSP12_V354L)"
hCoV-19/Malaysia/UNIMAS-B082/2020 EPI_ISL_1363121 16/12/2020 Asia / Malaysia / Sarawak Human Female 43 Live Original Oropharyngeal swab B.1 GH "(Spike_T22N	N_D128Y	NSP12_D63N	NS3_Q57H	NSP3_V1388I	NSP7_M75I	NSP12_P323L	Spike_D614G	NSP8_V195I	NSP13_N124D	NSP12_V320L	NSP12_V354L)"
hCoV-19/Malaysia/UNIMAS-B084/2020 EPI_ISL_1363122 15/12/2020 Asia / Malaysia / Sarawak Human Female 35 Live Original Oropharyngeal swab B.1 GH "(Spike_T22N	N_D128Y	NSP12_D63N	NS3_Q57H	NSP3_V1388I	NSP7_M75I	NSP12_P323L	Spike_D614G	NSP8_V195I	NSP13_N124D	NSP12_V320L	NSP12_V354L)"
hCoV-19/Malaysia/UNIMAS-B085/2020 EPI_ISL_1363123 15/12/2020 Asia / Malaysia / Sarawak Human Female 40 Live Original Oropharyngeal swab B.1 GH "(Spike_T22N	N_D128Y	NSP12_D63N	NS3_Q57H	NSP3_V1388I	NSP7_M75I	NSP12_P323L	Spike_D614G	NSP8_V195I	NSP13_N124D	NSP12_V320L	NSP12_V354L)"
hCoV-19/Malaysia/IMR_WC100363/2021 EPI_ISL_1406078 20/2/2021 Asia / Malaysia Human Male unknown Live Original B.1.524 G "(NSP3_T1198I	NSP5_T24A	N_S194L	NSP3_A450D	NSP4_T28I	Spike_A701V	NSP12_P323L	Spike_D614G	NSP13_L428F	NSP16_P236L)"
hCoV-19/Malaysia/IMR_WC103989/2021 EPI_ISL_1406281 24/2/2021 Asia / Malaysia Human Male 39 Live Original B.1.524 G "(NSP3_T1198I	NSP5_T24A	NSP3_T1938A	N_S194L	NSP4_T28I	NSP8_A191V	Spike_A701V	NSP12_P323L	N_L221F	NSP4_L264F	NSP6_M183I	Spike_D614G	NSP6_L37F	NSP13_L428F)"
hCoV-19/Malaysia/IMR_WC106956/2021 EPI_ISL_1406286 26/2/2021 Asia / Malaysia Human Female 43 Live Original B.1.524 G "(NSP3_T1198I	NSP5_T24A	NS3_G18C	N_S194L	NSP4_T28I	Spike_A701V	M_S214I	NSP3_S1682F	NSP12_P323L	Spike_D614G	NSP13_L428F	NS3_S252P	NSP16_P236L)"
hCoV-19/Malaysia/IMR_WC104486/2021 EPI_ISL_1406292 24/2/2021 Asia / Malaysia Human Male 18 Live Original B.1.524 G "(NSP3_T1198I	NSP5_T24A	NSP14_Y361C	N_S194L	NSP4_T28I	NS3_R126S	NSP4_A457V	Spike_A701V	NSP12_P323L	N_P365L	Spike_D614G	NSP13_L428F	NSP16_P236L)"
hCoV-19/Malaysia/IMR_WC107542/2021 EPI_ISL_1406294 27/2/2021 Asia / Malaysia Human Female 53 Live Original B.1.524 G "(NSP3_T1198I	NSP5_T24A	NSP3_K945R	N_S194L	NSP2_I104V	NSP4_T28I	Spike_A701V	NSP3_L1035F	NSP12_P323L	NSP5_N274D	NSP6_M183I	Spike_D614G	NSP13_L428F)"
hCoV-19/Malaysia/IMR_WC104969/2021 EPI_ISL_1406295 25/2/2021 Asia / Malaysia Human Male 62 Live Original B.1.524 G "(NSP2_A375V	NSP3_T1198I	NSP5_T24A	N_S194L	NSP4_T28I	Spike_A701V	NSP12_P323L	Spike_D614G	N_A381S	NSP2_S128L	NSP13_L428F	NSP16_P236L)"
hCoV-19/Malaysia/IMR_WPM015/2021 EPI_ISL_1424064 27/1/2021 Asia / Malaysia Human Male 63 Deceased Original Ileum B.1.36.16 GH "(NSP2_E292D	Spike_A163V	NS8_E19stop	N_S194L	NSP6_L167F	NS3_Q57H	NSP14_A138V	NSP12_P323L	Spike_D614G	NSP6_L37F	N_N196I)"
hCoV-19/Malaysia/IMR_WPM006/2021 EPI_ISL_1424065 11/1/2021 Asia / Malaysia Human Male 58 Deceased Original Left lung B.1.524 G "(NSP3_T1198I	NSP5_T24A	N_S194L	NSP4_T28I	NSP4_A457V	Spike_A701V	NSP12_P323L	Spike_D614G	NSP13_L428F	NSP16_P236L)"
hCoV-19/Malaysia/IMR_WC105934/2021 EPI_ISL_1424130 25/2/2021 Asia / Malaysia Human Male 52 Live Original B.1.351 GH "(E_P71L	NSP3_K837N	Spike_K417N	NSP6_S106del	Spike_E484K	Spike_A701V	Spike_N501Y	M_H155Y	NSP5_K100R	Spike_A243del	Spike_L18F	Spike_D215G	Spike_L244del	NSP6_G107del	NS3_A72S	N_T205I	NSP6_F108del	Spike_L242del	NS3_Q57H	NSP6_M164V	NSP2_T85I	Spike_D80A	NSP12_P323L	N_Q9H	NSP5_K90R	Spike_D614G	NS3_S171L)"
hCoV-19/Malaysia/IMR_WC112572/2021 EPI_ISL_1424510 3/3/2021 Asia / Malaysia Human Female 23 Live Original AU.2 GH "(NSP15_D128Y	NSP6_L75F	NSP3_S126L	NSP16_E264G	NSP3_P822L	NSP13_S259L	Spike_N439K	NSP6_I49V	N_T205I	NS3_Q57H	N_D22N	Spike_G1251V	Spike_P681R	NSP3_L1295F	NSP3_S1296del	NSP3_T350I	NSP12_P323L	Spike_D614G)"
hCoV-19/Malaysia/IMR_WC75495/2021 EPI_ISL_1424518 14/3/2021 Asia / Malaysia Human Male 1 Live Original B.1.351 GH "(E_P71L	NSP3_K837N	Spike_K417N	NSP6_S106del	Spike_E484K	Spike_A701V	Spike_N501Y	M_H155Y	Spike_A243del	Spike_L18F	Spike_D215G	Spike_L244del	NSP6_G107del	N_T205I	NSP6_F108del	Spike_L242del	NS3_Q57H	NSP6_M164V	NSP2_T85I	Spike_D80A	NSP12_P323L	N_Q9H	NSP5_K90R	Spike_D614G	NS3_S171L)"
hCoV-19/Malaysia/IMR_WC170283/2021 EPI_ISL_1583006 4/4/2021 Asia / Malaysia Human Female 20 Live Original B.1.1.7 GRY "(Spike_H69del	NS8_Q27stop	NSP3_T183I	Spike_T716I	NSP6_S106del	N_R203K	Spike_A570D	Spike_F490S	NSP15_D87N	Spike_L5F	Spike_N501Y	NSP3_I1412T	NS8_R52I	Spike_P681H	Spike_Y144del	NS7a_Q62stop	NSP6_G107del	NSP3_A890D	Spike_D1118H	NSP6_F108del	NS8_Y73C	N_G204R	Spike_V70del	NS3_T151I	NSP12_P323L	Spike_D614G	N_D3L	Spike_S982A	N_S235F)"
hCoV-19/Malaysia/IMR_WC170284/2021 EPI_ISL_1583007 4/4/2021 Asia / Malaysia Human Male 30 Live Original B.1.1.7 GRY "(Spike_H69del	NS3_D173E	NS8_Q27stop	NSP3_T183I	Spike_T716I	NSP6_S106del	N_R203K	Spike_A570D	Spike_N501Y	NSP3_I1412T	NS8_R52I	Spike_P681H	Spike_Y144del	N_N8H	Spike_Y144S	NSP6_G107del	NSP3_A890D	Spike_D1118H	NSP6_F108del	NS8_Y73C	N_G204R	Spike_V70del	NSP12_P323L	Spike_D614G	N_D3L	Spike_S982A	N_S235F)"
hCoV-19/Malaysia/IMR_WC170624/2021 EPI_ISL_1585242 4/4/2021 Asia / Malaysia Human Male 30 Live Original B.1.524 G "(NSP3_T1198I	NSP5_T24A	N_S194L	NSP3_I483L	NS3_L53F	NSP4_T28I	NS8_E110stop	Spike_A701V	NSP12_P323L	Spike_D614G	N_S33I	NSP13_L428F	NSP3_P822S)"
hCoV-19/Malaysia/IMR_WI051/2021 EPI_ISL_1714796 4/3/2021 Asia / Malaysia Human Female 42 Live Vero AU.2 GH "(NSP15_D128Y	NSP6_L75F	NSP3_S126L	NSP16_E264G	NSP3_P822L	NSP13_S259L	Spike_N439K	NSP6_I49V	N_T205I	NS3_Q57H	Spike_G1251V	Spike_P681R	NSP3_T350I	NSP12_P323L	Spike_D614G)"
hCoV-19/Malaysia/IMR_WI057/2021 EPI_ISL_1714797 4/3/2021 Asia / Malaysia Human Male 66 Live Vero AU.2 GH "(NSP15_D128Y	NSP6_L75F	NSP3_S126L	NSP16_E264G	NSP3_P822L	NSP13_S259L	Spike_N439K	NSP6_I49V	N_T205I	NS3_Q57H	Spike_G1251V	Spike_P681R	NSP3_T350I	NSP12_P323L	Spike_D614G	Spike_Q913H)"
hCoV-19/Malaysia/IMR_WC342772/2020 EPI_ISL_1714798 14/12/2020 Asia / Malaysia Human Female 34 Live Original B.1.524 G "(NSP3_T1198I	NSP5_T24A	N_S194L	NSP4_T28I	Spike_A701V	NSP12_P323L	Spike_D614G	NSP13_L428F	NSP16_P236L)"
hCoV-19/Malaysia/IMR_WC197830/2021 EPI_ISL_1787320 16/4/2021 Asia / Malaysia Human Female 40 Live Original B.1.351 GH "(E_P71L	NSP3_K837N	Spike_K417N	NS8_I121L	NSP6_S106del	Spike_E484K	Spike_A701V	Spike_N501Y	M_H155Y	NSP5_K100R	Spike_A243del	Spike_L18F	Spike_D215G	Spike_L244del	NSP6_G107del	NS3_A72S	N_T205I	NSP6_F108del	Spike_L242del	NS3_Q57H	NSP6_M164V	NSP2_T85I	NSP15_T48I	Spike_D80A	NSP12_P323L	N_Q9H	NSP5_K90R	Spike_D614G	NS3_S171L	N_Q418H	NSP3_S1699F)"
hCoV-19/Malaysia/IMR_WC203198/2021 EPI_ISL_1787321 17/4/2021 Asia / Malaysia Human Male 21 Live Original B.1.351 GH "(E_P71L	NSP3_K837N	Spike_K417N	NSP6_S106del	Spike_E484K	Spike_A701V	Spike_N501Y	M_H155Y	NSP5_K100R	Spike_A243del	Spike_L18F	Spike_D215G	Spike_L244del	NSP6_G107del	NS3_A72S	N_T205I	NSP6_F108del	Spike_L242del	NS3_Q57H	NSP6_M164V	NSP2_T85I	Spike_D80A	NSP12_P323L	N_Q9H	NSP5_K90R	Spike_D614G	NS3_S171L)"
hCoV-19/Malaysia/IMR_WC185178/2021 EPI_ISL_1787322 10/4/2021 Asia / Malaysia Human Female unknown unknown Original B.1.351 GH "(E_P71L	NSP3_K837N	Spike_K417N	NSP6_S106del	Spike_E484K	Spike_A701V	Spike_N501Y	M_H155Y	NSP5_K100R	Spike_A243del	Spike_L18F	Spike_D215G	NSP1_R24C	Spike_L244del	NSP6_G107del	NS3_A72S	N_T205I	NSP6_F108del	Spike_L242del	NS3_Q57H	NSP6_M164V	NSP2_T85I	Spike_D80A	NSP12_P323L	N_Q9H	NSP5_K90R	Spike_D614G	NS3_S171L)"
hCoV-19/Malaysia/IMR_WC192273/2021 EPI_ISL_1787323 14/4/2021 Asia / Malaysia Human Male 14 Live Original B.1.351 GH "(E_P71L	NSP3_K837N	Spike_K417N	NS8_I121L	NSP6_S106del	Spike_E484K	Spike_A701V	Spike_N501Y	M_H155Y	NSP5_K100R	Spike_A243del	Spike_L18F	Spike_D215G	Spike_L244del	NSP6_G107del	NS3_A72S	N_T205I	NSP6_F108del	Spike_L242del	NS3_Q57H	NSP6_M164V	NSP2_T85I	NSP15_T48I	Spike_D80A	NSP12_P323L	N_Q9H	NSP5_K90R	Spike_D614G	NS3_S171L	N_Q418H	NSP3_S1699F)"
hCoV-19/Malaysia/IMR_WC189771/2021 EPI_ISL_1787324 13/4/2021 Asia / Malaysia Human Female 36 Live Original AU.2 GH "(NSP15_D128Y	NSP6_L75F	NSP3_S126L	NSP16_E264G	NSP3_P822L	NSP13_S259L	Spike_N439K	NSP6_I49V	N_T205I	NS3_Q57H	Spike_G1251V	Spike_P681R	NSP3_T350I	NSP12_P323L	Spike_D614G	NSP2_A360V)"
hCoV-19/Malaysia/IMR_WC198963/2021 EPI_ISL_1789203 16/4/2021 Asia / Malaysia Human Female 5 Live Original B.1.466.2 GH "(NSP6_L75F	NSP3_S126L	Spike_S689N	NSP3_P822L	NSP4_M324I	NSP13_S259L	Spike_N439K	N_T205I	NS3_Q57H	NSP1_H110Y	Spike_P681R	NSP3_T350I	NSP12_P323L	Spike_D614G	Spike_V1104L	NSP6_V149F)"
hCoV-19/Malaysia/IMR_WC176154/2021 EPI_ISL_1789204 7/4/2021 Asia / Malaysia Human Male 46 Live Original B.1.524 G "(NSP3_T1198I	NSP5_T24A	NS7a_F63del	N_S194L	NSP4_T28I	Spike_A701V	NS7a_Q62H	NSP2_G285V	NSP12_D910Y	NSP12_P323L	NSP6_M183I	Spike_D614G	Spike_Q675H	NSP13_L428F)"
hCoV-19/Malaysia/IMR_WC171946/2021 EPI_ISL_1805505 5/4/2021 Asia / Malaysia Human Male 53 Live Original B.1.351 GH "(E_P71L	NSP3_K837N	Spike_K417N	NSP6_S106del	Spike_E484K	Spike_A701V	Spike_N501Y	M_H155Y	NSP5_K100R	Spike_A243del	Spike_L18F	Spike_D215G	Spike_L244del	NSP6_G107del	NS3_A72S	N_T205I	NSP6_F108del	Spike_L242del	NS3_Q57H	NSP6_M164V	NSP2_T85I	Spike_D80A	NSP12_P323L	N_Q9H	NSP5_K90R	Spike_D614G	NS3_S171L)"
hCoV-19/Malaysia/IMR_WC173100/2021 EPI_ISL_1805508 6/4/2021 Asia / Malaysia Human Male 13 Live Original B.1.351 GH "(E_P71L	NSP3_K837N	Spike_K417N	NSP6_S106del	Spike_E484K	Spike_A701V	Spike_N501Y	M_H155Y	NSP5_K100R	Spike_A243del	Spike_L18F	Spike_D215G	Spike_L244del	NSP6_G107del	NS3_A72S	N_T205I	NSP6_F108del	Spike_L242del	NS3_Q57H	NSP6_M164V	NSP2_T85I	Spike_D80A	NSP12_P323L	N_Q9H	NSP5_K90R	Spike_D614G	NSP6_L37F	NS3_S171L)"
hCoV-19/Malaysia/IMR_WC198920/2021 EPI_ISL_1805509 16/4/2021 Asia / Malaysia Human Male 34 Live Original B.1.351 GH "(E_P71L	NSP6_A56V	NSP3_K837N	Spike_K417N	NSP6_S106del	Spike_E484K	Spike_A701V	Spike_N501Y	M_H155Y	NSP5_K100R	NSP3_V1795F	Spike_A243del	Spike_L18F	Spike_D215G	Spike_L244del	NSP6_G107del	NS3_A72S	N_T205I	NSP6_F108del	Spike_L242del	NS3_Q57H	NSP6_M164V	NSP2_T85I	Spike_D80A	NSP12_P323L	N_Q9H	NSP5_K90R	Spike_D614G	NS3_S171L)"
hCoV-19/Malaysia/IMR_WC196028/2021 EPI_ISL_1919650 15/4/2021 Asia / Malaysia Human Male 24 Live Original B.1.524 G "(NSP3_T1198I	NSP5_T24A	M_L17F	N_S194L	NSP4_T28I	NSP14_P43S	NSP4_A457V	Spike_A701V	NSP12_P323L	Spike_D614G	N_D348H	NSP13_L428F	NSP16_P236L)"
hCoV-19/Malaysia/IMR_WC171052/2021 EPI_ISL_1919651 5/4/2021 Asia / Malaysia Human Female 49 Live Original B.1.524 G "(NSP3_T1198I	NSP5_T24A	NS8_K68E	N_S194L	NS8_G66del	NSP4_T28I	Spike_A701V	NS8_S67del	NSP3_T64I	NSP12_P323L	Spike_D614G	NSP13_L428F	NSP16_P236L)"
hCoV-19/Malaysia/IMR_WC183002/2021 EPI_ISL_1919653 9/4/2021 Asia / Malaysia Human Male 48 Live Original B.1.524 G "(NSP3_T1198I	NSP5_T24A	N_S194L	NSP4_T28I	Spike_A701V	NSP12_P323L	NSP6_M183I	Spike_D614G	NSP4_N5del	NSP13_L428F	NSP3_E134V)"
hCoV-19/Malaysia/IMR_WC192188/2021 EPI_ISL_1919654 13/4/2021 Asia / Malaysia Human Male 33 Live Original B.1.466.2 GH "(NSP6_L75F	NSP3_S126L	NSP3_P822L	NSP4_M324I	NSP13_S259L	Spike_N439K	N_T205I	NS3_Q57H	NSP1_H110Y	Spike_P681R	NSP3_T350I	NSP12_P323L	Spike_D614G	Spike_V1104L	NSP6_V149F)"
hCoV-19/Malaysia/IMR_WC203190/2021 EPI_ISL_1919860 17/4/2021 Asia / Malaysia Human Female 52 Live Original B.1.524 G "(NSP3_T1198I	NSP5_T24A	NSP3_K902N	N_S194L	NS3_T89I	NSP4_T28I	Spike_A701V	NSP12_D910Y	NSP12_P323L	NSP6_M183I	Spike_D614G	NSP2_I42V	N_P383L	NSP13_L428F)"
hCoV-19/Malaysia/IMR_HDK664207/2021 EPI_ISL_1919861 13/4/2021 Asia / Malaysia Human Male 44 Live Original B.1.1.7 GRY "(Spike_H69del	NS8_Q27stop	NSP3_T183I	NSP14_I474V	Spike_T716I	NSP6_S106del	N_R203K	NSP3_K1211N	Spike_A570D	Spike_N501Y	NSP3_I1412T	NS8_R52I	Spike_P681H	Spike_Y144del	Spike_S98F	NSP6_G107del	NSP3_A890D	Spike_D1118H	NSP6_F108del	NS8_Y73C	N_G204R	Spike_V70del	NSP12_P323L	Spike_D614G	N_D3L	Spike_S982A	N_S235F)"
hCoV-19/Malaysia/IMR_125172/2021 EPI_ISL_1919862 16/4/2021 Asia / Malaysia Human Female 49 Live Original B.1.466.2 GH "(NSP6_L75F	NSP3_S126L	NSP3_P822L	NSP13_S259L	Spike_N439K	N_T205I	NS3_Q57H	NSP1_H110Y	Spike_P681R	NSP3_T350I	NSP12_P323L	Spike_D614G	Spike_V1104L	NSP6_V149F)"
hCoV-19/Malaysia/IMR_125366/2021 EPI_ISL_1919863 16/4/2021 Asia / Malaysia Human Female 58 Live Original B.1.466.2 GH "(NSP6_L75F	NSP3_S126L	NSP3_P822L	NSP13_S259L	Spike_N439K	N_T205I	NS3_Q57H	NSP1_H110Y	Spike_P681R	NSP3_T350I	NSP12_P323L	NSP6_R5G	Spike_D614G	Spike_V1104L	NSP6_V149F)"
hCoV-19/Malaysia/IMR_MKAI5718/2021 EPI_ISL_1919944 12/4/2021 Asia / Malaysia Human Male 24 Live Original B.1.351 GH "(E_P71L	NSP3_K837N	Spike_K417N	NS8_I121L	NSP6_S106del	Spike_E484K	Spike_A701V	Spike_N501Y	M_H155Y	NSP5_K100R	Spike_A243del	Spike_L18F	Spike_D215G	Spike_L244del	NSP6_G107del	NS3_A72S	N_T205I	NSP6_F108del	Spike_L242del	NS3_Q57H	NSP6_M164V	NSP2_T85I	NSP15_T48I	Spike_D80A	NSP12_P323L	N_Q9H	NSP5_K90R	Spike_D614G	NS3_S171L	N_Q418H	NSP3_S1699F)"
hCoV-19/Malaysia/IMR_MKAI5676/2021 EPI_ISL_1919945 12/4/2021 Asia / Malaysia Human Male 27 Live Original B.1.351 GH "(E_P71L	NSP3_K837N	Spike_K417N	NS8_I121L	NSP6_S106del	Spike_E484K	Spike_A701V	Spike_N501Y	M_H155Y	NSP5_K100R	Spike_A243del	Spike_L18F	Spike_D215G	Spike_L244del	NSP6_G107del	NS3_A72S	N_T205I	NSP6_F108del	Spike_L242del	NS3_Q57H	NSP6_M164V	NSP2_T85I	NSP15_T48I	Spike_D80A	NSP12_P323L	N_Q9H	NSP5_K90R	Spike_D614G	NS3_S171L	N_Q418H	NSP3_S1699F)"
hCoV-19/Malaysia/IMR_MKAI7167/2021 EPI_ISL_1919946 13/4/2021 Asia / Malaysia Human Female 23 Live Original B.1.524 G "(NSP3_T1198I	NSP5_T24A	NSP14_I15T	N_S194L	NSP4_T28I	Spike_A701V	NSP12_P323L	Spike_D614G	NSP13_L428F)"
hCoV-19/Malaysia/IMR_MKAI6728/2021 EPI_ISL_1919947 13/4/2021 Asia / Malaysia Human Female 26 Live Original B.1.524 G "(NSP3_T1198I	NSP5_T24A	N_D399Y	N_S194L	NSP4_T28I	Spike_A701V	NSP12_P323L	Spike_D614G	NSP13_L428F)"
hCoV-19/Malaysia/IMR_MKAI7576/2021 EPI_ISL_1919949 14/4/2021 Asia / Malaysia Human Female 11 Live Original B.1.524 G "(NSP3_T1198I	NSP5_T24A	NSP14_I15T	N_S194L	NSP4_T28I	Spike_A701V	NSP12_P323L	Spike_D614G	NSP2_R46W	NSP13_L428F)"
hCoV-19/Malaysia/IMR_MKA7613/2021 EPI_ISL_1919950 14/4/2021 Asia / Malaysia Human Male 22 Live Original B.1.351 GH "(E_P71L	NSP3_K837N	Spike_K417N	NS8_I121L	NSP6_S106del	Spike_E484K	Spike_A701V	Spike_N501Y	M_H155Y	NSP5_K100R	Spike_A243del	Spike_L18F	Spike_D215G	Spike_L244del	NSP6_G107del	NS3_A72S	N_T205I	NSP6_F108del	Spike_L242del	NS3_Q57H	NSP6_M164V	NSP2_T85I	NSP15_T48I	Spike_D80A	NSP12_P323L	N_Q9H	NSP5_K90R	Spike_D614G	NS3_S171L	N_Q418H	NSP3_S1699F)"
hCoV-19/Malaysia/IMR_MKAI7614/2021 EPI_ISL_1919951 14/4/2021 Asia / Malaysia Human unknown unknown unknown Original Non-Malaysian B.1.351 GH "(E_P71L	NSP3_K837N	Spike_K417N	NS8_I121L	NSP6_S106del	Spike_E484K	Spike_A701V	Spike_N501Y	M_H155Y	NSP5_K100R	Spike_A243del	Spike_L18F	Spike_D215G	Spike_L244del	NSP6_G107del	NS3_A72S	N_T205I	NSP6_F108del	Spike_L242del	NS3_Q57H	NSP6_M164V	NSP2_T85I	NSP15_T48I	Spike_D80A	NSP12_P323L	N_Q9H	NSP5_K90R	Spike_D614G	NS3_S171L	N_Q418H	NSP3_S1699F)"
hCoV-19/Malaysia/IMR_MKAI7615/2021 EPI_ISL_1919952 14/4/2021 Asia / Malaysia Human unknown unknown unknown Original Non-Malaysian B.1.351 GH "(E_P71L	NSP3_K837N	Spike_K417N	NS8_I121L	NSP6_S106del	Spike_E484K	Spike_A701V	Spike_N501Y	M_H155Y	NSP5_K100R	Spike_A243del	Spike_L18F	Spike_D215G	Spike_L244del	NSP6_G107del	NS3_A72S	N_T205I	NSP6_F108del	Spike_L242del	NS3_Q57H	NSP6_M164V	NSP2_T85I	NSP15_T48I	Spike_D80A	NSP12_P323L	N_Q9H	NSP5_K90R	Spike_D614G	NS3_S171L	N_Q418H	NSP3_S1699F)"
hCoV-19/Malaysia/IMR_105083/2021 EPI_ISL_1972365 25/4/2021 Asia / Malaysia Human Male 57 Live Original B.1.351 GH "(E_P71L	NSP3_K837N	Spike_K417N	NSP3_P1228S	NSP6_S106del	Spike_E484K	Spike_A701V	Spike_N501Y	M_H155Y	NSP5_K100R	Spike_A243del	Spike_L18F	Spike_D215G	Spike_L244del	NSP6_G107del	NS3_A72S	N_T205I	NSP6_F108del	Spike_L242del	NS3_Q57H	NSP6_M164V	NSP2_T85I	Spike_D80A	NSP12_P323L	N_Q9H	NSP5_K90R	Spike_D614G	NS3_S171L)"
hCoV-19/Malaysia/IMR_25086/2021 EPI_ISL_1972366 25/4/2021 Asia / Malaysia Human Female 63 Live Original B.1.351 GH "(E_P71L	NSP3_K837N	Spike_K417N	NSP6_S106del	Spike_E484K	Spike_A701V	Spike_N501Y	M_H155Y	NSP5_K100R	Spike_A243del	Spike_L18F	Spike_D215G	NSP2_H237Y	Spike_L244del	NSP6_G107del	NS3_A72S	N_T205I	NSP6_F108del	Spike_L242del	NS3_Q57H	NSP6_M164V	NSP2_T85I	Spike_D80A	NSP12_P323L	N_Q9H	NSP5_K90R	Spike_D614G	NS3_S171L)"
hCoV-19/Malaysia/NPHL_155020/2020 EPI_ISL_2009193 5/10/2020 Asia / Malaysia / Selangor Human Selangor Cluster Site Male 34 Live Vero Nasopharyngeal and oropharyngeal swab B.1.524 G "(NSP2_A375V	NSP3_T1198I	NSP5_T24A	N_S194L	NSP4_T28I	Spike_A701V	NSP12_P323L	Spike_D614G	NSP2_S128L	NSP13_L428F	NSP16_P236L)"
hCoV-19/Malaysia/IMR_135764/2021 EPI_ISL_2020238 6/4/2021 Asia / Malaysia Human Male 35 Live Original AU.2 GH "(NSP15_D128Y	NSP6_L75F	NSP3_S126L	NSP16_E264G	NSP3_P822L	NSP13_S259L	Spike_N439K	NSP6_I49V	N_T205I	NS3_Q57H	Spike_G1251V	Spike_P681R	N_R41L	NSP3_T350I	NSP12_P323L	Spike_D614G	NSP16_A116S)"
hCoV-19/Malaysia/IMR_135717/2021 EPI_ISL_2020239 6/4/2021 Asia / Malaysia Human Female 29 Live Original AU.2 GH "(NSP15_D128Y	NSP6_L75F	NSP3_S126L	NSP16_E264G	NSP3_P822L	NSP13_S259L	Spike_N439K	NSP6_I49V	N_T205I	NS3_Q57H	Spike_G1251V	Spike_P681R	NSP3_T350I	NSP12_P323L	Spike_D614G)"
hCoV-19/Malaysia/IMR_26135/2021 EPI_ISL_2233382 4/5/2021 Asia / Malaysia Human Male 26 Live Original B.1.617.2 G "(N_G215C	N_D63G	N_R203M	NSP12_G671S	Spike_G142D	NS3_S26L	NSP13_Y180C	Spike_P681R	Spike_R158del	NSP3_P1228L	NS7a_V82A	NSP3_A488S	Spike_F157del	NSP4_T492I	NSP3_L1505S	NSP14_A394V	Spike_T19R	NS7a_T120I	N_D377Y	M_I82T	Spike_D950N	NS7b_T40I	NSP13_P77L	Spike_E156G	NSP3_P1469S	Spike_T478K	NSP6_T77A	NSP12_P323L	Spike_D614G	Spike_L452R	NSP4_V167L)"
hCoV-19/Malaysia/IMR_033590/2021 EPI_ISL_2233383 6/5/2021 Asia / Malaysia Human Male 30 Live Original B.1.466.2 GH "(NSP6_L75F	NSP3_S126L	NSP3_K379E	NSP2_K45N	NSP3_P822L	Spike_M1233T	NSP13_S259L	Spike_N439K	N_T205I	NS3_Q57H	Spike_L5F	Spike_P681R	NSP3_T350I	NSP12_P323L	Spike_D614G	N_D144H	N_P168S)"
hCoV-19/Malaysia/IMR_MKAJB665109/2021 EPI_ISL_2233384 4/5/2021 Asia / Malaysia Human Male 32 Deceased Original B.1.466.2 GH "(NSP6_L75F	NSP3_S126L	N_H300Q	NSP3_P822L	NSP13_S259L	Spike_N439K	N_T205I	NS3_Q57H	NSP1_H110Y	Spike_P681R	NSP3_T350I	NSP12_P323L	Spike_D614G	NSP6_V149F)"
hCoV-19/Malaysia/MGI_MGI37/2020 EPI_ISL_2342600 17/12/2020 Asia / Malaysia / Negeri Sembilan Human unknown unknown Live Original B.1.36.16 GH "(N_S194L	NS3_Q57H	NSP2_E453D	NSP12_P323L	Spike_D614G	NSP6_L37F	N_N196I)"
hCoV-19/Malaysia/UNIMAS-15743/2020 EPI_ISL_2367469 27/10/2020 Asia / Malaysia / Sarawak Human Male 28 unknown Original Oropharyngeal swab B.1.524 G "(NSP3_T1198I	NSP5_T24A	NSP3_K610E	N_S194L	NSP14_V290F	NSP4_T28I	Spike_A701V	NSP12_P323L	Spike_D614G	NSP13_L428F)"
hCoV-19/Malaysia/UNIMAS-15744/2020 EPI_ISL_2367470 4/11/2020 Asia / Malaysia / Sarawak Human Male 25 unknown Original Oropharyngeal swab B.1.524 G "(NSP3_T1198I	NSP5_T24A	NSP3_K610E	N_S194L	NSP14_V290F	NSP4_T28I	Spike_A701V	N_V72L	NSP12_P323L	Spike_D614G	NSP13_L428F)"
hCoV-19/Malaysia/UNIMAS-15809/2020 EPI_ISL_2367471 8/12/2020 Asia / Malaysia / Sarawak Human unknown unknown unknown Original Oropharyngeal swab B.1.524 G "(NSP3_T1198I	NSP5_T24A	N_S194L	NS3_I186T	NSP4_T28I	NSP6_I189V	Spike_A701V	NS3_L101F	NSP12_P323L	Spike_D614G	NSP13_L428F	NSP16_P236L)"
hCoV-19/Malaysia/UNIMAS-15813/2020 EPI_ISL_2367472 9/12/2020 Asia / Malaysia / Sarawak Human Male 34 unknown Original Oropharyngeal swab B.1.524 G "(NSP3_T1198I	NSP5_T24A	NSP3_A1006V	N_S194L	NSP4_T28I	Spike_A701V	NSP12_P323L	Spike_D614G	NSP13_L428F	NSP16_P236L)"
hCoV-19/Malaysia/UNIMAS-15795/2020 EPI_ISL_2367473 19/11/2020 Asia / Malaysia / Sarawak Human Male 33 unknown Original Oropharyngeal swab B.1.524 G "(NSP3_T1198I	NSP5_T24A	NSP3_K610E	N_S194L	NSP14_V290F	NSP4_T28I	Spike_A701V	NSP12_P323L	Spike_D614G	NSP13_L428F)"
hCoV-19/Malaysia/UNIMAS-B041/2020 EPI_ISL_2367474 27/10/2020 Asia / Malaysia / Sarawak Human Male 26 unknown Original Oropharyngeal swab B.1.524 G "(NSP3_T1198I	NSP5_T24A	NSP3_K610E	N_S194L	NSP14_V290F	NSP4_T28I	Spike_A701V	NSP12_P323L	Spike_D614G	NSP13_L428F)"
hCoV-19/Malaysia/UNIMAS-15693R/2020 EPI_ISL_2367475 14/10/2020 Asia / Malaysia / Sarawak Human unknown unknown unknown Original Oropharyngeal swab B.1.524 G "(NSP3_T1198I	N_S194L	NSP4_T28I	Spike_A701V	NSP12_P323L	Spike_D614G	NSP13_L428F)"
hCoV-19/Malaysia/UNIMAS-B032/2020 EPI_ISL_2367476 27/10/2020 Asia / Malaysia / Sarawak Human Male 27 unknown Original Oropharyngeal swab B.1.524 G "(NSP3_T1198I	NSP5_T24A	NSP3_K610E	N_S194L	NSP4_T28I	Spike_A701V	NSP12_P323L	Spike_D614G	NSP13_L428F)"
hCoV-19/Malaysia/UNIMAS-15719/2020 EPI_ISL_2367477 31/10/2020 Asia / Malaysia / Sarawak Human Male 31 unknown Original Oropharyngeal swab B.1.524 G "(NSP3_T1198I	NSP5_T24A	NSP3_K610E	NSP3_A1006V	N_S194L	NSP14_V290F	NSP4_T28I	Spike_A701V	NSP12_P323L	Spike_D614G	NSP13_L428F)"
hCoV-19/Malaysia/UNIMAS-15722/2020 EPI_ISL_2367478 2/11/2020 Asia / Malaysia / Sarawak Human Female 65 unknown Original Oropharyngeal swab B.1.524 G "(NSP3_T1198I	NSP5_T24A	NSP3_K610E	N_S194L	NSP4_T28I	Spike_A701V	NSP12_P323L	Spike_D614G	NSP13_L428F)"
hCoV-19/Malaysia/UNIMAS-15734/2020 EPI_ISL_2367479 4/11/2020 Asia / Malaysia / Sarawak Human Male 31 unknown Original Oropharyngeal swab B.1.524 G "(NSP3_T1198I	NSP5_T24A	NSP3_K610E	N_S194L	NSP14_V290F	NSP4_T28I	Spike_A701V	NSP12_P323L	Spike_D614G	NSP9_T62N	NSP13_L428F)"
hCoV-19/Malaysia/IMR_WI072/2021 EPI_ISL_2379433 4/5/2021 Asia / Malaysia Human Male 23 Live Vero B.1.617.2 G "(N_G215C	N_D63G	N_R203M	NSP12_G671S	Spike_G142D	NS3_S26L	Spike_P681R	Spike_R158del	NSP3_P1228L	NS7a_V82A	NSP3_A488S	Spike_F157del	NSP4_T492I	NSP14_A394V	Spike_T19R	NS7a_T120I	N_D377Y	M_I82T	NS7a_C58F	Spike_D950N	NS7b_T40I	NSP13_P77L	Spike_E156G	NSP3_P1469S	Spike_T478K	NSP6_T77A	NSP12_P323L	Spike_D614G	Spike_L452R	NSP4_V167L	NSP3_A146V)"
hCoV-19/Malaysia/UNS21-16277/2021 EPI_ISL_2379900 5/2/2021 Asia / Malaysia / Sarawak Human Female 33 unknown Original Nasopharyngeal and oropharyngeal swab AU.2 GH "(NSP15_D128Y	NSP6_L75F	NSP3_S126L	NSP3_P822L	NSP13_S259L	Spike_N439K	NSP6_I49V	N_T205I	NS3_Q57H	Spike_G1251V	Spike_P681R	NSP3_T350I	NSP12_P323L	Spike_D614G)"
hCoV-19/Malaysia/UNS21-10265/2021 EPI_ISL_2379901 29/1/2021 Asia / Malaysia / Sarawak Human Female 20 unknown Original Nasopharyngeal and oropharyngeal swab AU.2 GH "(NSP15_D128Y	NSP6_L75F	NSP3_S126L	NSP3_P822L	NSP13_S259L	Spike_N439K	NSP6_I49V	N_T205I	NS3_Q57H	N_D22N	Spike_G1251V	Spike_P681R	NSP3_T350I	NSP12_P323L	Spike_D614G)"
hCoV-19/Malaysia/UNS21-10374/2021 EPI_ISL_2379902 29/1/2021 Asia / Malaysia / Sarawak Human Female 48 unknown Original Nasopharyngeal and oropharyngeal swab AU.2 GH "(NSP15_D128Y	NSP6_L75F	NSP3_S126L	NSP16_E264G	NSP3_P822L	NSP13_S259L	Spike_N439K	NSP6_I49V	N_T205I	NS3_Q57H	N_D22N	Spike_G1251V	Spike_P681R	NSP3_T350I	NSP12_P323L	Spike_D614G)"
hCoV-19/Malaysia/UNS21-10802/2021 EPI_ISL_2379903 31/1/2021 Asia / Malaysia / Sarawak Human Female 21 unknown Original Nasopharyngeal and oropharyngeal swab AU.2 GH "(NSP15_D128Y	NSP6_L75F	NSP3_S126L	NSP3_P822L	NSP13_S259L	Spike_N439K	NSP6_I49V	N_T205I	NS3_Q57H	Spike_G1251V	Spike_P681R	NSP3_T350I	NSP12_P323L	Spike_D614G)"
hCoV-19/Malaysia/UNS21-11148/2021 EPI_ISL_2379904 31/1/2021 Asia / Malaysia / Sarawak Human Female 51 unknown Original Nasopharyngeal and oropharyngeal swab AU.2 GH "(NSP15_D128Y	NSP6_L75F	NSP3_S126L	NSP3_P822L	NSP13_S259L	Spike_N439K	NSP6_I49V	N_T205I	NS3_Q57H	Spike_G1251V	Spike_P681R	NSP3_T350I	NSP12_P323L	Spike_D614G	NSP15_I252V)"
hCoV-19/Malaysia/UNS21-11437/2021 EPI_ISL_2379905 29/1/2021 Asia / Malaysia / Sarawak Human Female 50 unknown Original Nasopharyngeal and oropharyngeal swab AU.2 GH "(NSP15_D128Y	NSP6_L75F	NSP3_S126L	NSP3_P822L	NSP13_S259L	Spike_N439K	NSP6_I49V	N_T205I	NS3_Q57H	Spike_G1251V	Spike_P681R	NSP3_T350I	NSP12_P323L	Spike_D614G)"
hCoV-19/Malaysia/UNS21-11866/2021 EPI_ISL_2379906 30/1/2021 Asia / Malaysia / Sarawak Human Male 10 unknown Original Nasopharyngeal and oropharyngeal swab AU.2 GH "(NSP15_D128Y	NSP6_L75F	NSP3_S126L	NSP3_A1006V	NSP3_P822L	NSP13_S259L	Spike_N439K	NSP6_I49V	N_T205I	NS3_Q57H	Spike_G1251V	Spike_P681R	NSP3_T350I	NSP12_P323L	Spike_D614G)"
hCoV-19/Malaysia/UNS21-12640/2021 EPI_ISL_2379907 29/1/2021 Asia / Malaysia / Sarawak Human Female 16 unknown Original Nasopharyngeal and oropharyngeal swab AU.2 GH "(NSP15_D128Y	NSP6_L75F	NSP3_S126L	NSP3_P822L	NSP13_S259L	Spike_N439K	NSP6_I49V	N_T205I	NS3_Q57H	Spike_G1251V	Spike_P681R	NSP3_T350I	NSP12_P323L	Spike_D614G)"
hCoV-19/Malaysia/UNS21-12704/2021 EPI_ISL_2379908 30/1/2021 Asia / Malaysia / Sarawak Human Female 63 unknown Original Nasopharyngeal and oropharyngeal swab AU.2 GH "(NSP15_D128Y	NSP6_L75F	NSP3_S126L	NSP3_P822L	NSP13_S259L	Spike_N439K	NSP6_I49V	N_T205I	NS3_Q57H	N_D22N	Spike_G1251V	Spike_P681R	NSP3_T350I	NSP12_P323L	Spike_D614G)"
hCoV-19/Malaysia/UNS21-12951/2021 EPI_ISL_2379909 30/1/2021 Asia / Malaysia / Sarawak Human Female 25 unknown Original Nasopharyngeal and oropharyngeal swab AU.2 GH "(NSP15_D128Y	NSP6_L75F	NSP3_S126L	NSP3_P822L	NSP13_S259L	Spike_N439K	NSP6_I49V	N_T205I	NS3_Q57H	N_D22N	Spike_G1251V	Spike_P681R	NSP3_T350I	NSP12_P323L	Spike_D614G)"
hCoV-19/Malaysia/UNS21-12997/2021 EPI_ISL_2379910 30/1/2021 Asia / Malaysia / Sarawak Human Female 51 unknown Original Nasopharyngeal and oropharyngeal swab AU.2 GH "(NSP15_D128Y	NSP6_L75F	NSP3_S126L	NSP16_E264G	NSP3_P822L	NSP13_S259L	Spike_N439K	NSP6_I49V	N_T205I	NS3_Q57H	Spike_G1251V	Spike_P681R	NSP3_T350I	NSP12_P323L	Spike_D614G)"
hCoV-19/Malaysia/UNS21-13394/2021 EPI_ISL_2379911 1/2/2021 Asia / Malaysia / Sarawak Human Female 44 unknown Original Nasopharyngeal and oropharyngeal swab AU.2 GH "(NSP15_D128Y	NSP6_L75F	NSP3_S126L	NSP16_E264G	NSP3_P822L	NSP13_S259L	Spike_N439K	NSP6_I49V	N_T205I	NS3_Q57H	Spike_G1251V	Spike_P681R	NSP3_T350I	NSP12_P323L	Spike_D614G	NSP15_I252V)"
hCoV-19/Malaysia/UNS21-14252/2021 EPI_ISL_2379912 3/2/2021 Asia / Malaysia / Sarawak Human Male 11 unknown Original Nasopharyngeal and oropharyngeal swab AU.2 GH "(NSP15_D128Y	NSP6_L75F	NSP3_S126L	NSP3_P822L	NSP13_S259L	Spike_N439K	NSP6_I49V	N_T205I	NS3_Q57H	Spike_G1251V	Spike_P681R	NSP3_T350I	NSP12_P323L	Spike_D614G)"
hCoV-19/Malaysia/UNS21-14291/2021 EPI_ISL_2379913 3/2/2021 Asia / Malaysia / Sarawak Human Female 41 unknown Original Nasopharyngeal and oropharyngeal swab AU.2 GH "(NSP15_D128Y	NSP6_L75F	NSP3_S126L	NSP3_V393F	NSP3_P822L	NSP13_S259L	Spike_N439K	NSP6_I49V	N_T205I	NS3_Q57H	Spike_G1251V	M_H125Y	Spike_P681R	NSP3_T350I	NSP12_P323L	Spike_D614G	NSP13_T588I)"
hCoV-19/Malaysia/UNS21-14497/2021 EPI_ISL_2379914 3/2/2021 Asia / Malaysia / Sarawak Human Male 14 unknown Original Nasopharyngeal and oropharyngeal swab AU.2 GH "(NSP15_D128Y	NSP6_L75F	NSP3_S126L	NSP3_P822L	NSP13_S259L	Spike_N439K	NSP6_I49V	N_T205I	NS3_Q57H	Spike_G1251V	Spike_P681R	NSP3_T350I	NSP12_P323L	Spike_D614G	NSP13_T214I)"
hCoV-19/Malaysia/UNS21-19423/2021 EPI_ISL_2379915 10/2/2021 Asia / Malaysia / Sarawak Human Male 71 unknown Original Nasopharyngeal and oropharyngeal swab AU.2 GH "(NSP15_D128Y	NSP6_L75F	NSP2_V198I	NSP3_S126L	NSP3_P822L	NSP13_S259L	Spike_N439K	NSP6_I49V	N_T205I	NS3_Q57H	Spike_G1251V	Spike_P681R	NSP3_T350I	NSP12_P323L	Spike_D614G)"
hCoV-19/Malaysia/UNS21-20229/2021 EPI_ISL_2379916 11/2/2021 Asia / Malaysia / Sarawak Human Female unknown unknown Original Nasopharyngeal and oropharyngeal swab AU.2 GH "(NSP15_D128Y	NSP6_L75F	NSP3_S126L	NSP3_P822L	NSP13_S259L	Spike_N439K	NSP6_I49V	N_T205I	NS3_Q57H	Spike_G1251V	Spike_P681R	N_R41L	NSP3_T350I	NSP12_P323L	Spike_D614G	NSP16_A116S)"
hCoV-19/Malaysia/UNS21-20386/2021 EPI_ISL_2379917 11/2/2021 Asia / Malaysia / Sarawak Human Female 35 unknown Original Nasopharyngeal and oropharyngeal swab AU.2 GH "(NSP15_D128Y	NSP6_L75F	NSP3_S126L	NSP3_P822L	NSP13_S259L	Spike_N439K	NSP6_I49V	N_T205I	NS3_Q57H	Spike_G1251V	NSP4_T387I	Spike_P681R	NSP3_T350I	NSP12_P323L	Spike_D614G	NSP4_L243I)"
hCoV-19/Malaysia/UNS21-20936/2021 EPI_ISL_2379918 10/2/2021 Asia / Malaysia / Sarawak Human Male 71 unknown Original Nasopharyngeal and oropharyngeal swab B.1.160 GH "(NSP15_D128Y	NSP6_L75F	NSP3_S126L	NSP3_P822L	NSP13_S259L	Spike_N439K	NSP6_I49V	N_T205I	NS3_Q57H	Spike_G1251V	Spike_P681R	NSP3_T350I	NSP12_P323L	NSP5_K90R	Spike_D614G	NSP2_S473L)"
hCoV-19/Malaysia/UNS21-21215/2021 EPI_ISL_2379919 11/2/2021 Asia / Malaysia / Sarawak Human Male 66 unknown Original Nasopharyngeal and oropharyngeal swab AU.2 GH "(NSP2_L550F	NSP15_D128Y	NSP6_L75F	NSP3_S126L	NSP3_P822L	NSP13_S259L	Spike_N439K	NSP6_I49V	N_T205I	NS3_Q57H	Spike_G1251V	Spike_P681R	NSP3_T350I	NSP12_P323L	Spike_D614G)"
hCoV-19/Malaysia/UNS21-21218/2021 EPI_ISL_2379920 11/2/2021 Asia / Malaysia / Sarawak Human Female 59 unknown Original Nasopharyngeal and oropharyngeal swab AU.2 GH "(NSP2_L550F	NSP15_D128Y	NSP6_L75F	NSP3_S126L	NSP3_P822L	NSP13_S259L	Spike_N439K	NSP6_I49V	N_T205I	NS3_Q57H	Spike_G1251V	Spike_P681R	NSP3_T350I	NSP12_P323L	Spike_D614G)"
hCoV-19/Malaysia/UNS21-21230/2021 EPI_ISL_2379921 11/2/2021 Asia / Malaysia / Sarawak Human Female 19 unknown Original Nasopharyngeal and oropharyngeal swab AU.2 GH "(NSP15_D128Y	NSP6_L75F	NSP3_S126L	NSP3_P822L	NSP13_S259L	Spike_N439K	NSP6_I49V	N_T205I	NS3_Q57H	Spike_G1251V	Spike_P681R	NSP3_T350I	NSP12_P323L	Spike_D614G	NSP12_P227L)"
hCoV-19/Malaysia/UNS21-21261/2021 EPI_ISL_2379922 11/2/2021 Asia / Malaysia / Sarawak Human Male 62 unknown Original Nasopharyngeal and oropharyngeal swab AU.2 GH "(NSP15_D128Y	NSP6_L75F	NSP3_S126L	NSP3_P822L	NSP13_S259L	Spike_N439K	NSP6_I49V	N_T205I	NS3_Q57H	Spike_G1251V	Spike_P681R	NSP3_T350I	NSP12_P323L	Spike_D614G)"
hCoV-19/Malaysia/UNS21-21315/2021 EPI_ISL_2379923 11/2/2021 Asia / Malaysia / Sarawak Human Male 26 unknown Original Nasopharyngeal and oropharyngeal swab AU.2 GH "(NSP15_D128Y	NSP6_L75F	NSP3_S126L	NSP3_P822L	NSP13_S259L	Spike_N439K	NSP6_I49V	N_T205I	NS3_Q57H	Spike_G1251V	Spike_P681R	NSP3_T350I	NSP12_P323L	Spike_D614G)"
hCoV-19/Malaysia/UNS21-16837/2021 EPI_ISL_2379924 6/2/2021 Asia / Malaysia / Sarawak Human Male 8 unknown Original Nasopharyngeal and oropharyngeal swab AU.2 GH "(NSP15_D128Y	NSP6_L75F	NSP3_S126L	NSP16_E264G	NSP3_P822L	NSP13_S259L	Spike_N439K	NSP6_I49V	N_T205I	NS3_Q57H	Spike_G1251V	Spike_P681R	NSP3_T350I	NSP12_P323L	Spike_D614G	NSP15_I252V)"
hCoV-19/Malaysia/UNS21-21516/2021 EPI_ISL_2379925 12/2/2021 Asia / Malaysia / Sarawak Human Female 17 unknown Original Nasopharyngeal and oropharyngeal swab AU.2 GH "(NSP15_D128Y	NSP6_L75F	NSP3_S126L	NSP3_P822L	NSP13_S259L	Spike_N439K	NSP6_I49V	N_T205I	NS3_Q57H	NSP12_M668I	Spike_G1251V	Spike_P681R	NSP3_T350I	NSP12_P323L	Spike_D614G)"
hCoV-19/Malaysia/UNS21-21845/2021 EPI_ISL_2379926 11/2/2021 Asia / Malaysia / Sarawak Human Male 50 unknown Original Nasopharyngeal and oropharyngeal swab AU.2 GH "(NSP15_D128Y	NSP6_L75F	NSP3_S126L	NSP3_P822L	NSP13_S259L	Spike_N439K	NSP6_I49V	N_T205I	NS3_Q57H	Spike_G1251V	Spike_P681R	NSP3_T350I	NSP12_P323L	Spike_D614G)"
hCoV-19/Malaysia/UNS21-21928/2021 EPI_ISL_2379927 11/2/2021 Asia / Malaysia / Sarawak Human Male 28 unknown Original Nasopharyngeal and oropharyngeal swab AU.2 GH "(NSP15_D128Y	NSP6_L75F	NSP3_S126L	NSP3_P822L	NSP13_S259L	Spike_N439K	NSP6_I49V	N_T205I	NS3_Q57H	Spike_G1251V	Spike_P681R	NSP3_T350I	NSP12_P323L	Spike_D614G)"
hCoV-19/Malaysia/UNIMAS-15849/2021 EPI_ISL_2379928 4/1/2021 Asia / Malaysia / Sarawak Human Male 27 unknown Original Nasopharyngeal and oropharyngeal swab B.1.470 GH "(NS3_V255del	NS3_Q57H	NSP4_A446V	Spike_D215Y	NSP12_A529V	NSP12_V827L	NSP12_P323L	Spike_D614G	NSP3_A861V	NSP16_K160R	Spike_Q677H	NSP12_P227L)"
hCoV-19/Malaysia/UNS21-17279/2021 EPI_ISL_2379929 8/2/2021 Asia / Malaysia / Sarawak Human Female 71 unknown Original Nasopharyngeal and oropharyngeal swab AU.2 GH "(NSP15_D128Y	NSP6_L75F	NSP3_S126L	NSP3_P822L	NSP13_S259L	Spike_N439K	NSP6_I49V	N_T205I	NS3_Q57H	Spike_G1251V	Spike_P681R	NSP3_T350I	NSP12_P323L	Spike_D614G)"
hCoV-19/Malaysia/UNS21-17641/2021 EPI_ISL_2379930 8/2/2021 Asia / Malaysia / Sarawak Human Male 67 unknown Original Nasopharyngeal and oropharyngeal swab AU.2 GH "(NSP15_D128Y	NSP6_L75F	NSP3_S126L	NSP3_P822L	NSP13_S259L	Spike_N439K	NSP6_I49V	N_T205I	NS3_Q57H	Spike_G1251V	Spike_P681R	NSP3_T350I	NSP12_P323L	Spike_D614G)"
hCoV-19/Malaysia/UNS21-17691/2021 EPI_ISL_2379931 8/2/2021 Asia / Malaysia / Sarawak Human Male 38 unknown Original Nasopharyngeal and oropharyngeal swab AU.2 GH "(NSP15_D128Y	NSP6_L75F	NSP3_S126L	NSP3_P822L	NSP13_S259L	Spike_N439K	NSP6_I49V	N_T205I	NS3_Q57H	Spike_G1251V	Spike_P681R	NSP3_T350I	NSP12_P323L	Spike_D614G)"
hCoV-19/Malaysia/UNS21-18182/2021 EPI_ISL_2379932 9/2/2021 Asia / Malaysia / Sarawak Human Female 16 unknown Original Nasopharyngeal and oropharyngeal swab AU.2 GH "(NSP15_D128Y	NSP6_L75F	NSP3_S126L	NSP3_P822L	NSP13_S259L	Spike_N439K	NSP6_I49V	N_T205I	NS3_Q57H	N_D22N	Spike_G1251V	Spike_P681R	NSP3_I1413T	NSP3_T350I	NSP12_P323L	Spike_D614G)"
hCoV-19/Malaysia/UNS21-18263/2021 EPI_ISL_2379933 9/2/2021 Asia / Malaysia / Sarawak Human Male 49 unknown Original Nasopharyngeal and oropharyngeal swab AU.2 GH "(NSP15_D128Y	NSP6_L75F	NSP3_S126L	NSP3_P822L	NSP13_S259L	Spike_N439K	NSP6_I49V	N_T205I	NS3_Q57H	Spike_G1251V	Spike_P681R	NSP3_T350I	NSP12_P323L	Spike_D614G	NSP15_I252V)"
hCoV-19/Malaysia/UNS21-19252/2021 EPI_ISL_2379934 10/2/2021 Asia / Malaysia / Sarawak Human Female 29 unknown Original Nasopharyngeal and oropharyngeal swab AU.2 GH "(NSP15_D128Y	NSP6_L75F	NSP3_S126L	NSP3_P822L	NSP13_S259L	Spike_N439K	NSP6_I49V	N_T205I	NS3_Q57H	Spike_G1251V	Spike_P681R	NSP3_T350I	NSP12_P323L	Spike_D614G)"
hCoV-19/Malaysia/UNIMAS-15883/2021 EPI_ISL_2379935 10/1/2021 Asia / Malaysia / Sarawak Human Female 38 unknown Original Nasopharyngeal and oropharyngeal swab B.1.470 GH "(NS3_Q57H	NSP4_A446V	Spike_D215Y	NSP12_A529V	NSP12_V827L	NSP12_P323L	Spike_D614G	NSP16_K160R	Spike_Q677H	NSP12_P227L)"
hCoV-19/Malaysia/UNIMAS-15889/2021 EPI_ISL_2379936 11/1/2021 Asia / Malaysia / Sarawak Human Male 28 unknown Original Nasopharyngeal and oropharyngeal swab B.1.470 GH "(NS3_Q57H	NSP4_A446V	Spike_D215Y	NSP12_A529V	NSP12_V827L	NSP12_P323L	Spike_D614G	NSP3_A861V	NSP16_K160R	Spike_Q677H	NSP12_P227L)"
hCoV-19/Malaysia/UNIMAS-15903/2021 EPI_ISL_2379937 11/1/2021 Asia / Malaysia / Sarawak Human Female 23 unknown Original Nasopharyngeal and oropharyngeal swab B.1.524 G "(NSP3_A1527V	NSP3_T1198I	NSP5_T24A	NSP12_A16V	N_S194L	NSP4_T28I	Spike_A701V	NSP12_P323L	Spike_D614G	NSP6_L37F	NSP13_L428F	NSP16_P236L)"
hCoV-19/Malaysia/UNIMAS-15905/2021 EPI_ISL_2379938 11/1/2021 Asia / Malaysia / Sarawak Human Male 24 unknown Original Nasopharyngeal and oropharyngeal swab B.1.524 G "(NSP3_A1527V	NSP3_T1198I	NSP5_T24A	NSP12_A16V	N_S194L	NSP4_T28I	Spike_A701V	NSP12_P323L	Spike_D614G	NSP6_L37F	NSP13_L428F	NSP16_P236L)"
hCoV-19/Malaysia/UNIMAS-16093/2021 EPI_ISL_2379939 30/1/2021 Asia / Malaysia / Sarawak Human Female 29 unknown Original Nasopharyngeal and oropharyngeal swab B.1.524 G "(NSP3_T1198I	NSP5_T24A	NSP3_V1506F	N_M234V	N_S194L	NSP2_D114E	NSP4_T28I	Spike_A701V	NS7a_H73Y	NSP12_P323L	Spike_D614G	NSP13_L428F	NSP16_P236L)"
hCoV-19/Malaysia/UNIMAS-15963/2021 EPI_ISL_2380007 15/1/2021 Asia / Malaysia / Sarawak Human Male 17 unknown Original Nasopharyngeal and oropharyngeal swab B.1.470 GH "(NS3_V255del	NSP3_A1006V	NS3_Q57H	NSP4_A446V	Spike_D215Y	NSP12_A529V	NSP12_V827L	NSP12_P323L	Spike_D614G	NSP3_A861V	NSP16_K160R	Spike_Q677H	NSP12_P227L)"
hCoV-19/Malaysia/UNIMAS-15969/2021 EPI_ISL_2380008 21/1/2021 Asia / Malaysia / Sarawak Human Male 29 unknown Original Nasopharyngeal and oropharyngeal swab AU.2 GH "(NSP15_D128Y	NSP6_L75F	NSP3_S126L	NSP3_P822L	NSP13_S259L	Spike_N439K	NSP6_I49V	N_T205I	NS3_Q57H	Spike_G1251V	Spike_P681R	NSP3_T350I	NSP12_P323L	Spike_D614G	NSP15_I252V	NSP12_V174I)"
hCoV-19/Malaysia/UNIMAS-16024/2021 EPI_ISL_2380009 23/1/2021 Asia / Malaysia / Sarawak Human Female 40 unknown Original Nasopharyngeal and oropharyngeal swab B.1.466.2 GH "(NS3_T34M	NS3_A33S	NSP2_A385T	NSP3_P822L	NSP13_I575V	Spike_N439K	N_T205I	NS3_Q57H	NSP3_T350I	NSP12_P323L	Spike_D614G	NSP13_S74P	NSP8_V34F)"
hCoV-19/Malaysia/UNIMAS-16067/2021 EPI_ISL_2380010 29/1/2021 Asia / Malaysia / Sarawak Human Male 60 unknown Original Nasopharyngeal and oropharyngeal swab B.1.470 GH "(NS3_V255del	NS7b_H37L	NS3_Q57H	NSP4_A446V	NSP12_A529V	NSP2_N133K	NSP12_P323L	NSP6_V139L	Spike_D614G	NSP16_K160R	Spike_Q677H	NSP12_P227L)"
hCoV-19/Malaysia/UNIMAS-B156/2021 EPI_ISL_2380011 27/1/2021 Asia / Malaysia / Sarawak Human Female 43 unknown Original Nasopharyngeal and oropharyngeal swab AU.2 GH "(NSP15_D128Y	NSP6_L75F	NSP3_S126L	NSP3_P822L	NSP13_S259L	Spike_N439K	NSP6_I49V	N_T205I	NS3_Q57H	N_D22N	Spike_G1251V	Spike_P681R	NSP3_T350I	NSP12_P323L	Spike_D614G)"
hCoV-19/Malaysia/UNIMAS-B157/2021 EPI_ISL_2380012 27/1/2021 Asia / Malaysia / Sarawak Human Male 24 unknown Original Nasopharyngeal and oropharyngeal swab AU.2 GH "(NSP15_D128Y	NSP6_L75F	NSP3_S126L	NSP3_P822L	NSP1_K141del	NSP13_S259L	Spike_N439K	NSP1_S142del	NSP6_I49V	N_T205I	NS3_Q57H	Spike_G1251V	Spike_P681R	NSP3_T350I	NSP12_P323L	Spike_D614G	NSP1_L140del)"
hCoV-19/Malaysia/UNIMAS-B186/2021 EPI_ISL_2380013 3/2/2021 Asia / Malaysia / Sarawak Human unknown unknown unknown Original Nasopharyngeal and oropharyngeal swab B.1.160 GH "(NS3_T34M	NS3_A33S	NSP2_A385T	NSP3_P822L	NSP13_I575V	Spike_N439K	N_T205I	NS3_Q57H	NSP3_T350I	NSP12_P323L	NSP5_K90R	Spike_D614G	NSP8_V34F)"
hCoV-19/Malaysia/UNIMAS-B218/2021 EPI_ISL_2380014 14/2/2021 Asia / Malaysia / Sarawak Human Female 26 unknown Original Nasopharyngeal and oropharyngeal swab AU.2 GH "(NSP15_D128Y	NSP6_L75F	NSP3_S126L	NSP3_P822L	NSP13_S259L	Spike_N439K	NSP6_I49V	N_T205I	NS3_Q57H	Spike_G1251V	Spike_P681R	NSP3_T350I	NSP12_P323L	Spike_D614G)"
hCoV-19/Malaysia/UNIMAS-B219/2021 EPI_ISL_2380015 14/2/2021 Asia / Malaysia / Sarawak Human Male 57 unknown Original Nasopharyngeal and oropharyngeal swab AU.2 GH "(NSP15_D128Y	NSP6_L75F	NSP3_S126L	NSP3_P822L	NSP13_S259L	Spike_N439K	NSP6_I49V	N_T205I	NS3_Q57H	Spike_G1251V	Spike_P681R	NSP3_T350I	NSP12_P323L	Spike_D614G)"
hCoV-19/Malaysia/UNIMAS-B221/2021 EPI_ISL_2380016 19/2/2021 Asia / Malaysia / Sarawak Human Male 30 unknown Original Nasopharyngeal and oropharyngeal swab B.1.160 GH "(NS3_T34M	NS3_A33S	NSP2_A385T	NSP3_P822L	NSP13_I575V	Spike_N439K	N_T205I	NS3_Q57H	NSP3_T350I	NSP12_P323L	NSP5_K90R	Spike_D614G	NSP8_V34F	NSP14_A482V)"
hCoV-19/Malaysia/UNIMAS-B222/2021 EPI_ISL_2380017 19/2/2021 Asia / Malaysia / Sarawak Human Male 22 unknown Original Nasopharyngeal and oropharyngeal swab B.1.160 GH "(NS3_T34M	NS3_A33S	NSP2_A385T	NSP13_Y421C	NSP3_P822L	NSP13_I575V	NSP13_S535L	Spike_N439K	N_T205I	NS3_Q57H	NSP3_T350I	NSP12_P323L	NSP5_K90R	Spike_D614G	NSP8_V34F)"
hCoV-19/Malaysia/UNIMAS-B119/2021 EPI_ISL_2380018 15/1/2021 Asia / Malaysia / Sarawak Human Female 86 unknown Original Nasopharyngeal and oropharyngeal swab AU.2 GH "(NSP15_D128Y	NSP6_L75F	NSP3_S126L	NSP3_P822L	NSP13_S259L	Spike_N439K	NSP6_I49V	N_T205I	NS3_Q57H	Spike_G1251V	Spike_P681R	NSP3_T350I	NSP12_P323L	Spike_D614G)"
hCoV-19/Malaysia/UNIMAS-B133/2021 EPI_ISL_2380019 16/1/2021 Asia / Malaysia / Sarawak Human Male 21 unknown Original Nasopharyngeal and oropharyngeal swab AU.2 GH "(NSP15_D128Y	NSP6_L75F	NSP3_S126L	NSP3_P822L	NSP13_S259L	Spike_N439K	NSP6_I49V	N_T205I	NS3_Q57H	Spike_G1251V	Spike_P681R	NSP3_T350I	NSP12_P323L	Spike_D614G)"
hCoV-19/Malaysia/UNIMAS-B138/2021 EPI_ISL_2380020 18/1/2021 Asia / Malaysia / Sarawak Human Male 30 unknown Original Nasopharyngeal and oropharyngeal swab AU.2 GH "(NSP15_D128Y	NSP6_L75F	NSP3_S126L	NSP3_P822L	N_S180I	NSP13_S259L	Spike_N439K	NSP6_I49V	N_T205I	NS3_Q57H	Spike_G1251V	Spike_P681R	NSP3_T350I	NSP12_P323L	Spike_D614G)"
hCoV-19/Malaysia/UNIMAS-B139/2021 EPI_ISL_2380021 3/2/2021 Asia / Malaysia / Sarawak Human Male 21 unknown Original Nasopharyngeal and oropharyngeal swab AU.2 GH "(NSP15_D128Y	NSP6_L75F	NSP3_S126L	NSP3_P822L	NSP13_S259L	Spike_N439K	NSP6_I49V	N_R209K	N_T205I	NS3_Q57H	Spike_G1251V	Spike_P681R	NSP3_T350I	NSP12_P323L	Spike_D614G)"
hCoV-19/Malaysia/UNIMAS-B140/2021 EPI_ISL_2380022 9/2/2021 Asia / Malaysia / Sarawak Human Male 21 unknown Original Nasopharyngeal and oropharyngeal swab AU.2 GH "(NSP15_D128Y	NSP6_L75F	NSP3_S126L	NSP3_P822L	NSP13_S259L	Spike_N439K	NSP6_I49V	N_T205I	NS3_Q57H	Spike_G1251V	Spike_P681R	NSP3_T350I	NSP12_P323L	Spike_D614G)"
hCoV-19/Malaysia/UNIMAS-B144/2021 EPI_ISL_2380023 19/1/2021 Asia / Malaysia / Sarawak Human Female 43 unknown Original Nasopharyngeal and oropharyngeal swab AU.2 GH "(NSP15_D128Y	NSP6_L75F	NSP3_S126L	NSP3_P822L	NSP13_S259L	Spike_N439K	NSP6_I49V	N_T205I	NS3_Q57H	Spike_G1251V	Spike_P681R	NSP3_T350I	NSP12_P323L	Spike_D614G)"
hCoV-19/Malaysia/UNIMAS-B195/2021 EPI_ISL_2380024 3/1/2021 Asia / Malaysia / Sarawak Human Female 38 unknown Original Nasopharyngeal and oropharyngeal swab AU.2 GH "(NSP15_D128Y	NSP6_L75F	NSP3_S126L	NSP16_E264G	NSP3_P822L	NSP13_S259L	Spike_N439K	NSP6_I49V	N_T205I	NS3_Q57H	Spike_G1251V	Spike_P681R	NSP3_T350I	NSP12_P323L	NSP8_D99A	Spike_D614G)"
hCoV-19/Malaysia/UNIMAS-B210/2021 EPI_ISL_2380025 14/2/2021 Asia / Malaysia / Sarawak Human Male 36 unknown Original Nasopharyngeal and oropharyngeal swab AU.2 GH "(NSP15_D128Y	NSP6_L75F	NSP3_S126L	NSP3_P822L	NSP13_S259L	Spike_N439K	NSP6_I49V	N_T205I	NS3_Q57H	Spike_G1251V	Spike_P681R	NSP3_T350I	NSP12_P323L	Spike_D614G)"
hCoV-19/Malaysia/UNIMAS-B141/2021 EPI_ISL_2380026 16/1/2021 Asia / Malaysia / Sarawak Human Female 17 unknown Original Nasopharyngeal and oropharyngeal swab AU.2 GH "(NSP15_D128Y	NSP6_L75F	NSP3_S126L	NSP3_P1750S	NSP3_P822L	NSP13_S259L	Spike_N439K	NSP6_I49V	N_T205I	NS3_Q57H	Spike_G1251V	Spike_P681R	NSP3_T350I	NSP12_P323L	Spike_D614G)"
hCoV-19/Malaysia/UNIMAS-B142/2021 EPI_ISL_2380027 16/1/2021 Asia / Malaysia / Sarawak Human Male 52 unknown Original Nasopharyngeal and oropharyngeal swab AU.2 GH "(NSP15_D128Y	NSP6_L75F	NSP3_S126L	NSP3_P822L	NSP13_S259L	Spike_N439K	NSP6_I49V	N_T205I	NS3_Q57H	Spike_G1251V	Spike_P681R	NSP3_T350I	NSP12_P323L	Spike_D614G	N_Q389H)"
hCoV-19/Malaysia/UNIMAS-B143/2021 EPI_ISL_2380028 16/1/2021 Asia / Malaysia / Sarawak Human Male 53 unknown Original Nasopharyngeal and oropharyngeal swab AU.2 GH "(NSP15_D128Y	NSP6_L75F	NSP3_S126L	NSP3_P822L	NSP13_S259L	Spike_N439K	NSP6_I49V	N_T205I	NS3_Q57H	Spike_G1251V	Spike_P681R	NSP3_T350I	NSP12_P323L	Spike_D614G)"
hCoV-19/Malaysia/UNIMAS-B145/2021 EPI_ISL_2380029 19/1/2021 Asia / Malaysia / Sarawak Human Male 48 unknown Original Nasopharyngeal and oropharyngeal swab AU.2 GH "(NSP15_D128Y	NSP6_L75F	NSP3_S126L	NSP16_E264G	NSP3_P822L	NSP13_S259L	Spike_N439K	NSP6_I49V	N_T205I	NS3_Q57H	Spike_G1251V	Spike_P681R	NSP3_T350I	NSP12_P323L	Spike_D614G)"
hCoV-19/Malaysia/UNIMAS-B147/2021 EPI_ISL_2380030 18/1/2021 Asia / Malaysia / Sarawak Human Female 56 unknown Original Nasopharyngeal and oropharyngeal swab AU.2 GH "(NSP15_D128Y	NSP6_L75F	NSP3_S126L	NSP3_P822L	NSP13_S259L	Spike_N439K	NSP6_I49V	N_T205I	NS3_Q57H	Spike_G1251V	Spike_P681R	NSP3_T350I	NSP12_P323L	Spike_D614G)"
hCoV-19/Malaysia/UNIMAS-B150/2021 EPI_ISL_2380031 16/1/2021 Asia / Malaysia / Sarawak Human Female 48 unknown Original Nasopharyngeal and oropharyngeal swab AU.2 GH "(NSP15_D128Y	NSP6_L75F	NSP3_S126L	NSP3_P822L	NSP13_S259L	Spike_N439K	NSP6_I49V	N_T205I	NS3_Q57H	Spike_G1251V	Spike_P681R	NSP3_T350I	NSP12_P323L	Spike_D614G)"
hCoV-19/Malaysia/UNIMAS-B154/2021 EPI_ISL_2380032 27/1/2021 Asia / Malaysia / Sarawak Human Female 40 unknown Original Nasopharyngeal and oropharyngeal swab AU.2 GH "(NSP15_D128Y	NSP6_L75F	NSP3_S126L	NSP3_P822L	NSP13_S259L	Spike_N439K	NSP6_I49V	N_T205I	NS3_Q57H	Spike_G1251V	Spike_P681R	NSP3_T350I	NSP12_P323L	Spike_D614G)"
hCoV-19/Malaysia/UNIMAS-B155/2021 EPI_ISL_2380033 27/1/2021 Asia / Malaysia / Sarawak Human Female 61 unknown Original Nasopharyngeal and oropharyngeal swab AU.2 GH "(NSP15_D128Y	NSP6_L75F	NSP3_S126L	NSP16_E264G	NSP3_P822L	NSP13_S259L	Spike_N439K	NSP6_I49V	N_T205I	NS3_Q57H	Spike_G1251V	Spike_P681R	NSP3_T350I	NSP12_P323L	Spike_D614G)"
hCoV-19/Malaysia/IMR_WC249048/2021 EPI_ISL_2429132 18/4/2021 Asia / Malaysia Human Male 60 unknown Original B.1.36.16 GH "(Spike_A163V	Spike_G446V	N_S194L	Spike_T859I	NS3_Q57H	NSP14_A138V	NSP12_N9K	NSP12_P323L	NSP15_L331F	Spike_D614G	NSP6_L37F	N_N196I	Spike_S254F	NSP12_L8F)"
hCoV-19/Malaysia/IMR_274485/2021 EPI_ISL_2429134 18/5/2021 Asia / Malaysia Human Female 36 Live Original B.1.466.2 GH "(NSP6_L75F	NSP3_S126L	N_H300Q	NSP3_P822L	NSP13_S259L	Spike_N439K	N_T205I	NS3_Q57H	NSP1_H110Y	Spike_P681R	NSP3_T350I	NSP12_P323L	Spike_D614G	NSP6_V149F)"
hCoV-19/Malaysia/IMR_WC274467/2021 EPI_ISL_2429136 18/5/2021 Asia / Malaysia Human Female 18 Live Original B.1.617.2 G "(N_D63G	N_R203M	NSP12_G671S	Spike_G142D	NSP6_T181I	NS3_S26L	Spike_P681R	Spike_R158del	NS7a_V82A	Spike_F157del	Spike_T19R	NS7a_T120I	Spike_A222V	NSP1_F143del	N_D377Y	M_I82T	NSP6_V149A	Spike_D950N	NSP3_P822L	NSP1_K141del	NSP13_P77L	Spike_E156G	NSP1_S142del	NSP4_A446V	NSP16_P215L	Spike_T478K	NSP12_P323L	Spike_D614G	Spike_L452R)"
hCoV-19/Malaysia/IMR_WC266891/2021 EPI_ISL_2429137 13/5/2021 Asia / Malaysia Human Female 39 Live Original B.1.617.2 G "(N_D63G	N_R203M	NSP12_G671S	Spike_G142D	NSP6_T181I	NS3_S26L	Spike_P681R	Spike_R158del	NS7a_V82A	Spike_F157del	Spike_T19R	NS7a_T120I	Spike_A222V	NSP1_F143del	N_D377Y	M_I82T	NSP6_V149A	Spike_D950N	NSP3_P822L	NSP1_K141del	NSP13_P77L	Spike_E156G	NSP1_S142del	NSP4_A446V	NSP16_P215L	Spike_T478K	NSP12_P323L	Spike_D614G	Spike_L452R)"
hCoV-19/Malaysia/IMR_WC275195/2021 EPI_ISL_2429138 18/5/2021 Asia / Malaysia Human Male 37 Live Original B.1.617.2 G "(NS7a_L116F	N_D63G	N_R203M	NSP12_G671S	Spike_G142D	NSP2_P129L	NS3_S26L	NSP14_P46L	Spike_P681R	Spike_R158del	NS7a_V82A	Spike_F157del	Spike_T19R	NS7a_T120I	N_D377Y	M_I82T	NSP6_V149A	Spike_D950N	NSP3_P822L	NSP13_P77L	NSP12_S768I	Spike_F782Y	Spike_E156G	NSP4_A446V	Spike_T478K	NSP12_P323L	NS3_Q57R	Spike_D614G	Spike_L452R)"
hCoV-19/Malaysia/IMR_WC271111/2021 EPI_ISL_2429141 16/5/2021 Asia / Malaysia Human Male 32 Live Original B.1.617.2 G "(N_D63G	N_R203M	NSP12_G671S	Spike_G142D	NSP6_T181I	NS3_S26L	Spike_P681R	Spike_R158del	NS7a_V82A	Spike_F157del	Spike_T19R	NS7a_T120I	Spike_A222V	N_D377Y	M_I82T	NSP6_V149A	Spike_D950N	NSP3_P822L	NSP13_P77L	Spike_E156G	NSP4_A446V	NSP16_P215L	Spike_T478K	NSP12_P323L	Spike_D614G	Spike_L452R)"
hCoV-19/Malaysia/IMR_157402/2021 EPI_ISL_2429142 2/5/2021 Asia / Malaysia Human Male 48 Live Original B.1.466.2 GH "(NSP6_L75F	NSP3_S126L	NSP12_D164del	NSP12_F165V	NSP3_P822L	NSP13_S259L	Spike_N439K	NSP3_H1307R	N_T205I	NS3_Q57H	Spike_P681R	Spike_P384L	NS7a_A55S	NSP8_S11L	NS8_A65S	NSP3_T350I	NSP12_P323L	Spike_D614G	NS3_W193R)"
hCoV-19/Malaysia/IMR_WC275812/2021 EPI_ISL_2429143 18/5/2021 Asia / Malaysia Human Female 38 Live Original B.1.466.2 GH "(NSP6_L75F	NSP3_S126L	NSP3_P822L	NSP4_M324I	NSP13_S259L	Spike_N439K	N_T205I	NS3_Q57H	NSP1_H110Y	Spike_P681R	NSP3_T350I	NSP12_P323L	Spike_D614G	Spike_V1104L	NSP6_V149F)"
hCoV-19/Malaysia/IMR_WC266854/2021 EPI_ISL_2429145 16/5/2021 Asia / Malaysia Human Male 1 Live Original B.1.466.2 GH "(NSP6_L75F	NSP3_S126L	N_H300Q	NSP3_P822L	NSP13_S259L	Spike_N439K	N_T205I	NS3_Q57H	NSP1_H110Y	Spike_P681R	Spike_P26S	NSP3_T350I	NSP12_P323L	Spike_D614G	NSP6_V149F)"
hCoV-19/Malaysia/UNIMAS-16816/2021 EPI_ISL_2535602 19/3/2021 Asia / Malaysia / Sarawak Human Female 29 unknown Original Nasopharyngeal and oropharyngeal swab B.1.160 GH "(NS3_T34M	NS3_A33S	NSP2_A385T	NSP3_P822L	NSP13_I575V	Spike_N439K	N_T205I	NS3_Q57H	M_T77S	NSP3_T350I	NSP12_P323L	NSP5_K90R	Spike_D614G	NSP8_V34F)"
hCoV-19/Malaysia/UNIMAS-16881/2021 EPI_ISL_2535603 27/3/2021 Asia / Malaysia / Sarawak Human Male 51 unknown Original Nasopharyngeal and oropharyngeal swab AU.2 GH "(NSP15_D128Y	NSP6_L75F	NSP3_S126L	NSP3_P822L	NSP13_S259L	Spike_N439K	NSP6_I49V	N_T205I	NS3_Q57H	Spike_G1251V	Spike_P681R	N_R41L	NSP3_T350I	NSP12_P323L	Spike_D614G	NSP16_A116S)"
hCoV-19/Malaysia/UNIMAS-B334/2021 EPI_ISL_2535604 16/3/2021 Asia / Malaysia / Sarawak Human Male 32 unknown Original Nasopharyngeal and oropharyngeal swab AU.2 GH "(NSP15_D128Y	NSP6_L75F	NSP3_S126L	NSP3_P822L	NSP13_S259L	Spike_N439K	NSP6_I49V	N_T205I	NS3_Q57H	Spike_G1251V	Spike_P681R	NSP3_T350I	NSP12_P323L	Spike_D614G)"
hCoV-19/Malaysia/UNIMAS-16943/2021 EPI_ISL_2535605 3/4/2021 Asia / Malaysia / Sarawak Human Male 49 unknown Original Nasopharyngeal and oropharyngeal swab B.1.160 GH "(NS3_T34M	NS3_A33S	NSP2_A385T	NSP3_P822L	NSP13_I575V	Spike_N439K	N_T205I	NS3_Q57H	NSP3_T350I	NSP12_P323L	NSP5_K90R	Spike_D614G	NSP8_V34F)"
hCoV-19/Malaysia/UNIMAS-17014/2021 EPI_ISL_2535606 4/4/2021 Asia / Malaysia / Sarawak Human Female 24 unknown Original Nasopharyngeal and oropharyngeal swab B.1.160 GH "(NS3_T34M	NS3_A33S	NSP2_A385T	NSP3_A1006V	NSP3_P822L	NSP13_I575V	Spike_N439K	N_T205I	NS3_Q57H	NSP3_T350I	NSP12_P323L	NSP5_K90R	Spike_D614G	NSP8_V34F)"
hCoV-19/Malaysia/UNIMAS-B356/2021 EPI_ISL_2535607 29/3/2021 Asia / Malaysia / Sarawak Human Female 37 unknown Original Nasopharyngeal and oropharyngeal swab AU.2 GH "(NSP15_D128Y	NSP6_L75F	NSP3_S126L	NSP3_P822L	NSP2_Y179H	NSP13_S259L	Spike_N439K	NSP6_I49V	N_T205I	NS3_Q57H	NSP16_P215L	NS3_R6G	Spike_G1251V	Spike_P681R	NSP3_T350I	NSP12_P323L	Spike_D614G	NSP16_R216S)"
hCoV-19/Malaysia/UNIMAS-B380/2021 EPI_ISL_2535608 27/3/2021 Asia / Malaysia / Sarawak Human Female 39 unknown Original Nasopharyngeal and oropharyngeal swab AU.2 GH "(NSP15_D128Y	NSP6_L75F	NSP3_S126L	NSP16_E264G	NSP3_P822L	NSP13_S259L	Spike_N439K	NSP6_I49V	N_T205I	NS3_Q57H	Spike_G1251V	Spike_P681R	NSP3_T350I	NSP12_P323L	Spike_D614G)"
hCoV-19/Malaysia/UNIMAS-17031/2021 EPI_ISL_2535609 9/4/2021 Asia / Malaysia / Sarawak Human Male 51 unknown Original Nasopharyngeal and oropharyngeal swab B.1.525 G "(NSP3_T1198I	Spike_H69del	NSP3_S1197T	NSP12_P323F	M_I82T	NSP2_H532Y	Spike_A67V	N_A12G	NSP3_T1189I	NSP3_T1335I	Spike_A626E	NSP3_P822L	Spike_E484K	N_T205I	Spike_Q52R	Spike_D1127E	Spike_V70del	Spike_D614G	NSP12_L388I	Spike_F888L	NS8_P36S	Spike_Q677H)"
hCoV-19/Malaysia/UNIMAS-17060/2021 EPI_ISL_2535610 9/4/2021 Asia / Malaysia / Sarawak Human Female 49 unknown Original Nasopharyngeal and oropharyngeal swab P.3 GR "(NSP4_D217N	Spike_H1101Y	Spike_G142del	NSP3_T1334I	NSP3_S1807F	Spike_E1092K	Spike_E484K	N_R203K	NSP13_L280F	NSP2_G313S	NSP6_D112E	Spike_N501Y	NSP7_L71F	Spike_P681H	NSP3_P340S	NSP3_D736G	NSP4_L438P	NSP13_A368V	N_G204R	Spike_V143del	NS8_K2Q	NSP12_P323L	Spike_D614G	Spike_V1176F	Spike_L141del)"
hCoV-19/Malaysia/UNIMAS-17084/2021 EPI_ISL_2535611 9/4/2021 Asia / Malaysia / Sarawak Human Male 44 unknown Original Nasopharyngeal and oropharyngeal swab B.1.160 GH "(NS3_T34M	NS3_A33S	NSP2_A385T	NSP3_P822L	NSP13_I575V	Spike_N439K	N_T205I	NS3_Q57H	NSP3_T350I	NSP12_P323L	NSP5_K90R	Spike_D614G	NSP8_V34F	NSP14_A482V)"
hCoV-19/Malaysia/UNIMAS-17114/2021 EPI_ISL_2535612 11/4/2021 Asia / Malaysia / Sarawak Human Male unknown unknown Original Nasopharyngeal and oropharyngeal swab AU.2 GH "(NSP15_D128Y	NSP6_L75F	NSP3_S126L	NSP3_A1006V	NSP13_S259L	Spike_N439K	N_T205I	NS3_Q57H	NSP5_T45S	Spike_P681R	NSP1_S100G	NSP2_Q427H	NSP3_T350I	NSP12_P323L	Spike_D614G)"
hCoV-19/Malaysia/UNIMAS-16593/2021 EPI_ISL_2535613 3/3/2021 Asia / Malaysia / Sarawak Human Female 50 unknown Original Nasopharyngeal and oropharyngeal swab B.1.160 GH "(NS3_T34M	NS3_A33S	NSP3_P822L	Spike_N439K	N_T205I	NS3_F105L	NS3_Q57H	NSP3_T350I	NSP12_P323L	NSP5_K90R	Spike_D614G	M_S173K	NSP12_V341L)"
hCoV-19/Malaysia/UNIMAS-16835/2021 EPI_ISL_2535614 17/3/2021 Asia / Malaysia / Sarawak Human Female 12 unknown Original Nasopharyngeal and oropharyngeal swab AU.2 GH "(NSP15_D128Y	NSP6_L75F	NSP3_S126L	NSP3_P822L	NSP13_S259L	Spike_N439K	NSP6_I49V	N_T205I	NS3_Q57H	Spike_G1251V	Spike_P681R	Spike_A845S	NSP3_T350I	NSP12_P323L	Spike_D614G)"
hCoV-19/Malaysia/UNIMAS-16896/2021 EPI_ISL_2535615 29/3/2021 Asia / Malaysia / Sarawak Human Male 57 unknown Original Nasopharyngeal and oropharyngeal swab AU.2 GH "(NSP15_D128Y	NSP6_L75F	NSP3_S126L	NSP5_I259V	NSP3_P822L	NSP3_K1037R	NSP13_S259L	Spike_N439K	NSP6_I49V	N_T205I	N_T379I	NS3_Q57H	Spike_G1251V	NSP5_R60C	Spike_P681R	NSP3_T350I	NSP12_P323L	Spike_D614G)"
hCoV-19/Malaysia/UNIMAS-16778/2021 EPI_ISL_2535616 20/3/2021 Asia / Malaysia / Sarawak Human Male 75 unknown Original Nasopharyngeal and oropharyngeal swab B.1.160 GH "(M_N203S	NSP14_D10E	NSP3_P822L	NSP3_E1136D	NSP13_I575V	Spike_N439K	N_T205I	NSP3_R1193C	NS3_Q57H	Spike_V860F	Spike_L864F	NSP3_T350I	NSP12_P323L	NSP5_K90R	Spike_D614G	NSP3_G670S	NSP8_V34F	NSP14_A482V)"
hCoV-19/Malaysia/UNIMAS-16948/2021 EPI_ISL_2535617 3/4/2021 Asia / Malaysia / Sarawak Human Female 15 unknown Original Nasopharyngeal and oropharyngeal swab AU.2 GH "(NSP15_D128Y	NSP6_L75F	NSP3_S126L	NSP3_P822L	NSP13_S259L	Spike_N439K	NSP6_I49V	N_T205I	NS3_Q57H	N_D22N	NSP12_A797S	Spike_G1251V	Spike_P681R	NS3_A143T	NSP3_T350I	NSP12_P323L	Spike_D614G)"
hCoV-19/Malaysia/UNIMAS-17029/2021 EPI_ISL_2535618 2/4/2021 Asia / Malaysia / Sarawak Human Male 31 unknown Original Nasopharyngeal and oropharyngeal swab B.1.160 GH "(NSP15_D128Y	NSP16_A116V	NSP6_L75F	NSP3_S126L	NSP3_A1006V	NSP3_P822L	NSP2_G548S	NSP13_S259L	Spike_N439K	NSP6_I49V	N_T205I	NS3_Q57H	NSP6_M211V	Spike_G1251V	Spike_P681R	NSP2_K456E	NSP3_T350I	NSP12_P323L	NSP5_K90R	Spike_D614G)"
hCoV-19/Malaysia/UNIMAS-B357/2021 EPI_ISL_2535619 29/3/2021 Asia / Malaysia / Sarawak Human Male 52 unknown Original Nasopharyngeal and oropharyngeal swab AU.2 GH "(NSP15_D128Y	NSP6_L75F	NSP3_S126L	NSP3_P822L	NSP13_S259L	Spike_N439K	NSP6_I49V	N_T205I	NS3_Q57H	Spike_G1251V	Spike_P681R	NSP3_T350I	NSP12_P323L	Spike_D614G)"
hCoV-19/Malaysia/UNIMAS-B382/2021 EPI_ISL_2535620 28/3/2021 Asia / Malaysia / Sarawak Human Male 35 unknown Original Nasopharyngeal and oropharyngeal swab P.3 GR "(NSP4_D217N	Spike_H1101Y	NSP3_T1334I	NSP3_S1807F	Spike_E1092K	Spike_E484K	N_R203K	NSP13_L280F	NSP2_G313S	NSP13_A368V	N_G204R	NSP6_D112E	Spike_N501Y	NSP7_L71F	NS3_A99D	NS8_K2Q	NSP12_P323L	Spike_P681H	Spike_D614G	NSP3_D736G	NSP4_L438P	Spike_V1176F)"
hCoV-19/Malaysia/UNIMAS-17032/2021 EPI_ISL_2535621 7/4/2021 Asia / Malaysia / Sarawak Human Female 27 unknown Original Nasopharyngeal and oropharyngeal swab B.1.160 GH "(NS3_T34M	NS3_A33S	NSP2_A385T	Spike_G142del	NSP3_P822L	NSP13_I575V	Spike_N439K	N_T205I	NS3_Q57H	Spike_V143del	NSP3_T350I	NSP12_P323L	NSP5_K90R	Spike_D614G	NSP8_V34F	Spike_L141del)"
hCoV-19/Malaysia/UNIMAS-17066/2021 EPI_ISL_2535622 9/4/2021 Asia / Malaysia / Sarawak Human Female 16 unknown Original Nasopharyngeal and oropharyngeal swab B.1.160 GH "(NS3_T34M	NS3_A33S	NSP14_H148L	NSP3_P822L	NSP13_I575V	Spike_N439K	N_T205I	NS3_Q57H	NSP14_A319T	NSP3_T350I	NSP12_P323L	NSP5_K90R	Spike_D614G	NSP8_V34F	NSP14_F350L	NSP14_V317D)"
hCoV-19/Malaysia/UNIMAS-17087/2021 EPI_ISL_2535623 10/4/2021 Asia / Malaysia / Sarawak Human Female 26 unknown Original Nasopharyngeal and oropharyngeal swab B.1.160 GH "(NS3_T34M	NS3_A33S	NSP2_A385T	NSP3_P822L	NSP13_I575V	Spike_N439K	N_T205I	NS3_Q57H	NSP3_T350I	NSP12_P323L	NSP5_K90R	Spike_D614G	NSP8_V34F)"
hCoV-19/Malaysia/UNIMAS-17116/2021 EPI_ISL_2535624 12/4/2021 Asia / Malaysia / Sarawak Human Male 22 unknown Original Nasopharyngeal and oropharyngeal swab AU.2 GH "(NSP15_D128Y	NSP6_L75F	NSP3_S126L	NSP3_P822L	NSP13_S259L	Spike_N439K	NSP6_I49V	N_T205I	NS3_Q57H	Spike_G1251V	Spike_P681R	NSP3_T350I	NSP12_P323L	Spike_D614G)"
hCoV-19/Malaysia/UNIMAS-16594/2021 EPI_ISL_2535625 3/3/2021 Asia / Malaysia / Sarawak Human Female 10 unknown Original Nasopharyngeal and oropharyngeal swab B.1.160 GH "(NS3_T34M	NS3_A33S	NSP2_A385T	NSP3_A1006V	NSP3_P822L	NSP13_I575V	Spike_N439K	N_T205I	NS3_Q57H	NSP3_T350I	NSP12_P323L	NSP5_K90R	Spike_D614G	NSP8_V34F)"
hCoV-19/Malaysia/UNIMAS-16844/2021 EPI_ISL_2535626 25/3/2021 Asia / Malaysia / Sarawak Human Male 48 unknown Original Nasopharyngeal and oropharyngeal swab AU.3 GH "(NSP6_L75F	NSP14_T516I	NSP3_S126L	NSP2_L451F	NSP14_E36G	NSP3_P822L	NSP13_S259L	Spike_N439K	N_T205I	NSP14_T250I	NS3_Q57H	Spike_P681R	NSP3_T1797I	NSP3_T350I	NSP12_P323L	Spike_D614G	N_D348H)"
hCoV-19/Malaysia/UNIMAS-16908/2021 EPI_ISL_2535627 27/3/2021 Asia / Malaysia / Sarawak Human Male 51 unknown Original Nasopharyngeal and oropharyngeal swab B.1.525 G "(Spike_H69del	NSP12_P323F	M_I82T	Spike_A67V	N_A12G	NSP3_T1335I	NSP6_G107del	NSP6_S106del	Spike_E484K	N_T205I	NSP6_F108del	Spike_Q52R	Spike_D1127E	Spike_V70del	Spike_D614G	Spike_F888L	NS8_P36S	NSP15_S288F	Spike_Q677H	NSP3_P402S)"
hCoV-19/Malaysia/UNIMAS-16888/2021 EPI_ISL_2535628 28/3/2021 Asia / Malaysia / Sarawak Human Male 23 unknown Original Nasopharyngeal and oropharyngeal swab B.1.160 GH "(NS3_T34M	NS3_A33S	NSP2_A385T	NSP3_P822L	NSP13_I575V	Spike_N439K	N_T205I	NS3_Q57H	NSP3_T350I	NSP12_P323L	NSP5_K90R	Spike_D614G	NSP8_V34F)"
hCoV-19/Malaysia/UNIMAS-16954/2021 EPI_ISL_2535629 4/4/2021 Asia / Malaysia / Sarawak Human Female 34 unknown Original Nasopharyngeal and oropharyngeal swab AU.2 GH "(NSP15_D128Y	NSP6_L75F	NSP3_S126L	NSP3_P822L	NSP6_I162V	NSP13_S259L	Spike_N439K	NSP6_I49V	N_T205I	NS3_Q57H	Spike_G1251V	Spike_P681R	NSP3_T350I	NSP12_P323L	Spike_D614G)"
hCoV-19/Malaysia/IMR_155081/2021 EPI_ISL_2549741 28/5/2021 Asia / Malaysia Human Male 25 unknown Original B.1.617.2 G "(N_G215C	N_D63G	N_R203M	NSP12_G671S	Spike_G142D	NS3_S26L	NSP13_Y180C	Spike_P681R	Spike_R158del	NSP3_P1228L	NS7a_V82A	NSP3_A488S	Spike_F157del	NSP4_T492I	NSP3_L1505S	NSP14_A394V	Spike_T19R	NS7a_T120I	N_D377Y	M_I82T	Spike_D950N	NS7b_T40I	NSP13_P77L	Spike_E156G	NSP3_P1469S	Spike_T478K	Spike_T573I	NSP6_T77A	NSP12_P323L	Spike_D614G	NSP4_V167L	Spike_L452R)"
hCoV-19/Malaysia/IMR_15896/2021 EPI_ISL_2550714 21/5/2021 Asia / Malaysia Human Female 69 Live Original B.1.617.2 G "(N_D63G	N_R203M	NSP12_G671S	Spike_G142D	NSP6_T181I	NS3_S26L	Spike_P681R	Spike_R158del	NS7a_V82A	Spike_F157del	Spike_T19R	NS7a_T120I	Spike_A222V	N_D377Y	M_I82T	NSP6_V149A	Spike_D950N	NSP3_P822L	NSP13_P77L	Spike_E156G	NSP4_A446V	NSP16_P215L	Spike_T478K	NSP12_P323L	Spike_D614G	Spike_L452R)"
hCoV-19/Malaysia/IMR_17387/2021 EPI_ISL_2550731 21/5/2021 Asia / Malaysia Human Male 22 Live Original B.1.617.2 G "(N_D63G	N_R203M	NSP12_G671S	Spike_G142D	NSP6_T181I	Spike_T1027I	NS3_S26L	Spike_P681R	Spike_R158del	NS7a_V82A	Spike_F157del	Spike_T19R	NS7a_T120I	Spike_A222V	N_D377Y	M_I82T	NSP6_V149A	Spike_D950N	NSP3_P822L	NSP13_P77L	Spike_E156G	NSP4_A446V	NSP16_P215L	Spike_T478K	NSP12_P323L	Spike_D614G	Spike_L452R)"
hCoV-19/Malaysia/IMR_495117/2021 EPI_ISL_2550733 20/5/2021 Asia / Malaysia Human Male 35 Live Original B.1.617.2 G "(N_G215C	N_D63G	N_R203M	NSP12_G671S	Spike_G142D	NS3_S26L	NSP13_Y180C	Spike_P681R	Spike_R158del	NSP3_P1228L	NS7a_V82A	NSP3_A488S	Spike_F157del	NSP3_L1505S	NSP4_T492I	NSP14_A394V	Spike_T19R	NS7a_T120I	N_D377Y	M_I82T	Spike_D950N	NS7b_T40I	NSP13_P77L	Spike_E156G	NSP3_P1469S	Spike_T478K	NSP6_T77A	NSP12_P323L	Spike_D614G	NSP4_V167L	Spike_L452R)"
hCoV-19/Malaysia/IMR_35221/2021 EPI_ISL_2550758 15/5/2021 Asia / Malaysia Human Male 34 Live Original B.1.617.2 G "(NS7a_L116F	N_D63G	N_R203M	NSP12_G671S	Spike_G142D	NSP2_P129L	NS3_S26L	NSP14_P46L	Spike_P681R	Spike_R158del	NS7a_V82A	Spike_F157del	Spike_T19R	NS7a_T120I	N_D377Y	M_I82T	NSP6_V149A	Spike_D950N	NSP3_P822L	NSP13_P77L	Spike_F782Y	Spike_E156G	NSP4_A446V	Spike_T478K	NSP12_P323L	NS3_Q57R	Spike_D614G	Spike_L452R)"
hCoV-19/Malaysia/IMR_35575/2021 EPI_ISL_2550759 15/5/2021 Asia / Malaysia Human Male 31 Live Original B.1.617.2 G "(NS7a_L116F	N_D63G	N_R203M	NSP12_G671S	Spike_G142D	NSP2_P129L	NS3_S26L	NSP14_P46L	Spike_P681R	Spike_R158del	NS7a_V82A	Spike_F157del	Spike_T19R	NS7a_T120I	N_D377Y	M_I82T	NSP6_V149A	Spike_D950N	NSP3_P822L	NSP13_P77L	Spike_F782Y	Spike_E156G	NSP4_A446V	Spike_T478K	NSP12_P323L	NS3_Q57R	Spike_D614G	Spike_L452R)"
hCoV-19/Malaysia/UNS21-19861/2021 EPI_ISL_2608374 10/2/2021 Asia / Malaysia / Sarawak Human Female 66 unknown Original Nasopharyngeal and oropharyngeal swab AU.2 GH "(NSP15_D128Y	NSP6_L75F	NSP3_S126L	NSP3_P822L	NSP13_S259L	Spike_N439K	NSP6_I49V	N_T205I	NS3_Q57H	Spike_G1251V	Spike_P681R	NSP3_T350I	NSP12_P323L	Spike_D614G)"
hCoV-19/Malaysia/UNS21-18224/2021 EPI_ISL_2608375 9/2/2021 Asia / Malaysia / Sarawak Human Female 62 unknown Original Nasopharyngeal and oropharyngeal swab AU.2 GH "(NSP15_D128Y	NSP6_L75F	NSP3_S126L	NSP4_W6stop	NSP3_P822L	NSP13_S259L	Spike_N439K	NSP6_I49V	N_T205I	NS3_Q57H	N_D22N	Spike_G1251V	Spike_P681R	NS6_Q8stop	NSP3_T350I	NSP12_P323L	Spike_D614G	NSP14_A482V)"
hCoV-19/Malaysia/UNS21-18775/2021 EPI_ISL_2608376 9/2/2021 Asia / Malaysia / Sarawak Human Male 32 unknown Original Nasopharyngeal and oropharyngeal swab AU.2 GH "(NSP15_D128Y	NSP6_L75F	NSP3_S126L	NSP3_P822L	NSP13_S259L	Spike_N439K	NSP6_I49V	N_T205I	NS3_Q57H	Spike_G1251V	Spike_P681R	NSP3_T350I	NSP12_P323L	Spike_D614G	NSP3_W1196stop)"
hCoV-19/Malaysia/UNIMAS-16367/2021 EPI_ISL_2608377 19/2/2021 Asia / Malaysia / Sarawak Human Male 57 unknown Original Nasopharyngeal and oropharyngeal swab B.1.466.2 GH "(NS3_T34M	NS3_A33S	NSP2_A385T	NSP3_P822L	NSP13_I575V	Spike_N439K	N_T205I	NS3_Q57H	NSP3_T350I	NSP12_L245F	Spike_D614G	NSP8_V34F)"
hCoV-19/Malaysia/UNIMAS-16393/2021 EPI_ISL_2608378 20/2/2021 Asia / Malaysia / Sarawak Human Female 57 unknown Original Nasopharyngeal and oropharyngeal swab AU.2 GH "(NSP15_D128Y	NSP6_L75F	NSP3_S126L	NSP3_P822L	NSP13_S259L	Spike_N439K	NSP6_I49V	N_T205I	NS3_Q57H	Spike_G1251V	Spike_P681R	NSP3_T350I	NSP12_P323L	Spike_D614G)"
hCoV-19/Malaysia/UNIMAS-B816/2021 EPI_ISL_2608379 6/5/2021 Asia / Malaysia / Sarawak Human Male 59 unknown Original Nasopharyngeal and oropharyngeal swab AU.2 GH "(NSP15_D128Y	NSP6_L75F	NSP3_S126L	NSP3_P822L	NSP13_S259L	Spike_N439K	NSP6_I49V	N_T205I	NS3_Q57H	Spike_G1251V	Spike_P681R	NS7a_P45L	NSP3_T350I	NSP12_P323L	Spike_D614G	NSP16_R255K)"
hCoV-19/Malaysia/UNIMAS-B817/2021 EPI_ISL_2608380 7/5/2021 Asia / Malaysia / Sarawak Human Female 82 unknown Original Nasopharyngeal and oropharyngeal swab AU.2 GH "(NSP15_D128Y	NSP6_L75F	Spike_V62L	NSP3_S126L	NS8_G77C	NSP3_P822L	NSP16_P134S	NSP13_S259L	Spike_N439K	NSP6_I49V	N_T205I	NS3_Q57H	Spike_G1251V	Spike_P681R	NSP14_A23S	NSP6_S118L	NSP3_T350I	NSP12_P323L	Spike_D614G)"
hCoV-19/Malaysia/UNIMAS-B818/2021 EPI_ISL_2608381 7/5/2021 Asia / Malaysia / Sarawak Human Male 48 unknown Original Nasopharyngeal and oropharyngeal swab AU.2 GH "(NSP15_D128Y	NSP6_L75F	NSP3_S126L	NSP3_P822L	NSP13_S259L	Spike_N439K	NSP6_I49V	N_T205I	NS3_Q57H	Spike_G1251V	Spike_P681R	NSP3_T350I	NSP12_P323L	Spike_D614G	NSP13_T214I)"
hCoV-19/Malaysia/UNIMAS-B819/2021 EPI_ISL_2608382 7/5/2021 Asia / Malaysia / Sarawak Human Female unknown unknown Original Nasopharyngeal and oropharyngeal swab AU.2 GH "(NSP15_D128Y	NSP6_L75F	Spike_V62L	NSP3_S126L	NS8_G77C	NSP3_P822L	NSP16_P134S	NSP13_S259L	Spike_N439K	NSP6_I49V	N_T205I	NS3_Q57H	Spike_G1251V	Spike_P681R	NSP14_A23S	NSP6_S118L	NSP3_T350I	NSP12_P323L	Spike_D614G)"
hCoV-19/Malaysia/UNIMAS-B824/2021 EPI_ISL_2608383 6/5/2021 Asia / Malaysia / Sarawak Human Female 33 unknown Original Nasopharyngeal and oropharyngeal swab B.1.160 GH "(NSP15_D128Y	NSP16_A116V	NSP6_L75F	NSP3_S126L	NSP16_E264G	NSP3_P822L	NSP2_G548S	NSP13_S259L	Spike_N439K	NSP6_I49V	N_T205I	NS3_Q57H	NSP6_M211V	NSP13_V484F	Spike_G1251V	Spike_P681R	NSP3_T350I	NSP12_P323L	NSP5_K90R	Spike_D614G)"
hCoV-19/Malaysia/UNIMAS-B826/2021 EPI_ISL_2608384 6/5/2021 Asia / Malaysia / Sarawak Human Male 34 unknown Original Nasopharyngeal and oropharyngeal swab B.1.160 GH "(NSP15_D128Y	NSP16_A116V	NSP6_L75F	NSP3_S126L	NSP3_P822L	NSP2_G548S	NSP13_S259L	Spike_N439K	NSP6_I49V	N_T205I	NS3_Q57H	NSP6_M211V	NSP13_V484F	Spike_G1251V	Spike_P681R	NSP8_S193P	NSP3_T350I	NSP12_P323L	NSP5_K90R	Spike_D614G)"
hCoV-19/Malaysia/UNIMAS-B827/2021 EPI_ISL_2608385 6/5/2021 Asia / Malaysia / Sarawak Human Female 52 unknown Original Nasopharyngeal and oropharyngeal swab AU.2 GH "(NSP15_D128Y	NSP6_L75F	NSP3_S126L	NSP3_P822L	NSP3_K1037R	NSP13_S259L	Spike_N439K	NSP6_I49V	N_T205I	N_T379I	NS3_Q57H	NSP2_R46K	Spike_G1251V	NSP5_R60C	Spike_P681R	NSP3_T350I	NSP12_P323L	Spike_D614G)"
hCoV-19/Malaysia/UNIMAS-B828/2021 EPI_ISL_2608386 6/5/2021 Asia / Malaysia / Sarawak Human Male 19 unknown Original Nasopharyngeal and oropharyngeal swab AU.2 GH "(NSP15_D128Y	NSP6_L75F	NSP3_S126L	NSP3_P822L	NSP3_K1037R	NSP13_S259L	Spike_N439K	NSP6_I49V	N_T205I	N_T379I	NS3_Q57H	NSP2_R46K	Spike_G1251V	NSP5_R60C	Spike_P681R	NSP3_T350I	NSP12_P323L	Spike_D614G)"
hCoV-19/Malaysia/UNIMAS-B830/2021 EPI_ISL_2608387 6/5/2021 Asia / Malaysia / Sarawak Human Female 33 unknown Original Nasopharyngeal and oropharyngeal swab B.1.160 GH "(NSP15_D128Y	NSP16_A116V	NSP6_L75F	NSP3_S126L	NSP3_P822L	NSP2_G548S	NSP13_S259L	Spike_N439K	NSP6_I49V	N_T205I	NS3_Q57H	NSP6_M211V	NSP13_V484F	Spike_G1251V	Spike_P681R	NSP3_T350I	NSP12_P323L	NSP5_K90R	Spike_D614G)"
hCoV-19/Malaysia/UNIMAS-B831/2021 EPI_ISL_2608388 6/5/2021 Asia / Malaysia / Sarawak Human Male 43 unknown Original Nasopharyngeal and oropharyngeal swab B.1.160 GH "(NSP15_D128Y	NSP16_A116V	NSP6_L75F	NSP3_S126L	NSP3_P822L	NSP2_G548S	NSP13_S259L	Spike_N439K	NSP6_I49V	N_T205I	NS3_Q57H	NSP6_M211V	NSP13_V484F	Spike_G1251V	Spike_P681R	NSP3_T350I	NSP12_P323L	NSP5_K90R	Spike_D614G)"
hCoV-19/Malaysia/UNIMAS-B832/2021 EPI_ISL_2608389 6/5/2021 Asia / Malaysia / Sarawak Human Female 42 unknown Original Nasopharyngeal and oropharyngeal swab B.1.160 GH "(NSP15_D128Y	NSP16_A116V	NSP6_L75F	NSP13_S166L	NSP3_S126L	NSP3_P822L	NSP2_G548S	NSP13_S259L	Spike_N439K	M_V70I	NSP6_I49V	N_T205I	NS3_Q57H	NSP6_M211V	Spike_G1251V	Spike_P681R	NSP3_T350I	NSP12_P323L	NSP5_K90R	Spike_D614G)"
hCoV-19/Malaysia/UNIMAS-B833/2021 EPI_ISL_2608390 6/5/2021 Asia / Malaysia / Sarawak Human Female unknown unknown Original Nasopharyngeal and oropharyngeal swab B.1.160 GH "(NSP15_D128Y	NSP16_A116V	NSP6_L75F	NSP3_S126L	NSP3_P822L	NSP2_G548S	NSP13_S259L	Spike_N439K	NSP6_I49V	N_T205I	NS3_Q57H	NSP6_M211V	NSP13_V484F	Spike_G1251V	Spike_P681R	NSP3_T350I	NSP12_P323L	NSP5_K90R	Spike_D614G)"
hCoV-19/Malaysia/UNIMAS-B835/2021 EPI_ISL_2608391 6/5/2021 Asia / Malaysia / Sarawak Human unknown unknown unknown Original Nasopharyngeal and oropharyngeal swab B.1.160 GH "(NSP15_D128Y	NSP16_A116V	NSP6_L75F	NSP3_S126L	NSP3_P822L	NSP2_G548S	NSP13_S259L	Spike_N439K	NSP6_I49V	N_T205I	NS3_Q57H	NSP6_M211V	NSP13_V484F	Spike_G1251V	Spike_P681R	NSP3_T350I	NSP12_P323L	NSP5_K90R	Spike_D614G)"
hCoV-19/Malaysia/UNIMAS-B836/2021 EPI_ISL_2608392 6/5/2021 Asia / Malaysia / Sarawak Human Male 26 unknown Original Nasopharyngeal and oropharyngeal swab B.1.160 GH "(NSP15_D128Y	NSP16_A116V	NSP6_L75F	NSP3_S126L	NSP3_P822L	NSP2_G548S	NSP13_S259L	Spike_N439K	NSP6_I49V	N_T205I	NS3_Q57H	NSP6_M211V	Spike_G1251V	Spike_P681R	NSP3_T350I	NSP12_P323L	NSP5_K90R	Spike_D614G)"
hCoV-19/Malaysia/UNIMAS-B838/2021 EPI_ISL_2608393 8/5/2021 Asia / Malaysia / Sarawak Human Male 31 unknown Original Nasopharyngeal and oropharyngeal swab AU.2 GH "(NSP15_D128Y	NSP6_L75F	NSP3_S126L	NSP3_P822L	NSP13_S259L	Spike_N439K	NSP6_I49V	N_T205I	NS3_Q57H	N_D22N	NSP12_A797S	Spike_G1251V	Spike_P681R	NS3_A143T	NSP3_T350I	NSP12_P323L	Spike_D614G)"
hCoV-19/Malaysia/UNIMAS-B839/2021 EPI_ISL_2608394 9/5/2021 Asia / Malaysia / Sarawak Human Male 34 unknown Original Nasopharyngeal and oropharyngeal swab AU.2 GH "(NSP15_D128Y	NSP6_L75F	NSP3_S126L	NSP3_P822L	NSP13_S259L	Spike_N439K	NSP6_I49V	N_T205I	NS3_Q57H	N_D22N	Spike_G1251V	Spike_P681R	NSP3_T350I	NSP12_P323L	Spike_D614G	Spike_S375F)"
hCoV-19/Malaysia/UNIMAS-B840/2021 EPI_ISL_2608395 9/5/2021 Asia / Malaysia / Sarawak Human unknown unknown unknown Original Nasopharyngeal and oropharyngeal swab AU.2 GH "(NSP15_D128Y	NSP6_L75F	NSP3_S126L	NSP3_P822L	NSP13_S259L	Spike_N439K	NSP6_I49V	N_T205I	NS3_Q57H	N_D22N	Spike_G1251V	Spike_P681R	NSP3_T350I	NSP12_P323L	Spike_D614G)"
hCoV-19/Malaysia/UNIMAS-B841/2021 EPI_ISL_2608396 9/5/2021 Asia / Malaysia / Sarawak Human Male 28 unknown Original Nasopharyngeal and oropharyngeal swab AU.2 GH "(NSP15_D128Y	NSP6_L75F	NSP3_S126L	NSP3_P822L	NSP13_S259L	Spike_N439K	NSP6_I49V	N_T205I	NS3_Q57H	N_D22N	Spike_G1251V	Spike_P681R	NSP3_T350I	NSP12_P323L	Spike_D614G)"
hCoV-19/Malaysia/UNIMAS-B843/2021 EPI_ISL_2608397 8/5/2021 Asia / Malaysia / Sarawak Human Male 31 unknown Original Nasopharyngeal and oropharyngeal swab AU.2 GH "(NSP15_D128Y	NSP6_L75F	NSP3_S126L	NSP3_P822L	NSP13_S259L	Spike_N439K	NSP6_I49V	N_T205I	NS3_Q57H	Spike_G1251V	Spike_P681R	NSP3_T350I	NSP12_P323L	Spike_D614G	NSP13_T214I)"
hCoV-19/Malaysia/UNIMAS-B844/2021 EPI_ISL_2608398 8/5/2021 Asia / Malaysia / Sarawak Human Male 58 unknown Original Nasopharyngeal and oropharyngeal swab AU.2 GH "(NSP15_D128Y	NSP6_L75F	NSP3_S126L	NSP3_P822L	NSP4_F101L	NSP13_S259L	NSP3_T1779A	NSP6_I49V	N_T205I	NS3_Q57H	N_D22N	NSP14_A220T	Spike_G1251V	Spike_P681R	NSP6_C283R	NSP3_T350I	NSP12_P323L	Spike_D614G	NSP13_M68V	NSP6_M100I	NSP6_M47I)"
hCoV-19/Malaysia/UNIMAS-B846/2021 EPI_ISL_2608399 7/5/2021 Asia / Malaysia / Sarawak Human Male 64 unknown Original Nasopharyngeal and oropharyngeal swab B.1.160 GH "(NSP15_D128Y	NSP16_A116V	NSP6_L75F	NSP3_S126L	NSP3_P822L	NSP2_G548S	NSP13_S259L	Spike_N439K	NSP6_I49V	N_T205I	NS3_Q57H	NSP6_M211V	Spike_G1251V	Spike_P681R	NSP3_T350I	NSP12_P323L	NSP5_K90R	Spike_D614G)"
hCoV-19/Malaysia/UMP-IIUM5480/2021 EPI_ISL_2622006 17/4/2021 Asia / Malaysia / Pahang Human unknown unknown unknown Original Nasopharyngeal and oropharyngeal swab B.1.351 GH "(E_P71L	NSP3_K837N	Spike_K417N	NSP13_T255S	NS8_I121L	NSP6_S106del	Spike_A701V	M_H155Y	NSP5_K100R	NSP6_D243N	Spike_A243del	Spike_L18F	Spike_D215G	Spike_L244del	NSP6_G107del	NS3_A72S	Spike_G1223C	N_T205I	NSP6_F108del	Spike_L242del	NS3_Q57H	NSP6_M164V	NSP2_T85I	NSP15_T48I	Spike_D80A	NSP12_P323L	N_Q9H	NSP5_K90R	Spike_D614G	NSP3_S1699F)"
hCoV-19/Malaysia/IIUM5556/2021 EPI_ISL_2622007 21/4/2021 Asia / Malaysia / Pahang Human Male 32 Live Original Nasopharyngeal and oropharyngeal swab B.1.351 GH "(E_P71L	NSP3_K837N	Spike_K417N	NS8_I121L	NSP6_S106del	NSP12_M519K	Spike_A701V	M_H155Y	NSP5_K100R	NSP6_D243N	Spike_A243del	Spike_L18F	Spike_D215G	Spike_L244del	NSP6_G107del	NS3_A72S	Spike_G1223C	N_T205I	NSP6_F108del	Spike_L242del	NS3_Q57H	NSP6_M164V	NSP2_T85I	NS3_V225I	NSP15_T48I	Spike_D80A	NSP12_P323L	N_Q9H	NSP5_K90R	Spike_D614G	NSP3_S1699F)"
hCoV-19/Malaysia/IMR_026087/2021 EPI_ISL_2727836 10/6/2021 Asia / Malaysia Human Male 36 Live Original B.1.617.2 G "(N_G215C	N_D63G	N_R203M	NSP12_G671S	Spike_G142D	NS3_S26L	Spike_P681R	Spike_R158del	NSP3_P1228L	NS7a_V82A	NSP3_A488S	Spike_F157del	NSP4_T492I	NSP14_A394V	Spike_T19R	NS7a_T120I	N_D377Y	M_I82T	Spike_D950N	NS7b_T40I	NSP13_P77L	Spike_E156G	NSP3_P1469S	Spike_T478K	NSP6_T77A	NSP12_P323L	Spike_D614G	NSP4_V167L	Spike_L452R)"
hCoV-19/Malaysia/IMR_065351/2021 EPI_ISL_2727837 10/6/2021 Asia / Malaysia Human Male 24 Live Original B.1.617.2 G "(N_G215C	N_D63G	N_R203M	NSP12_G671S	Spike_G142D	NS3_S26L	Spike_P681R	Spike_R158del	NSP3_P1228L	NS7a_V82A	NSP3_A488S	Spike_F157del	NSP4_T492I	NSP14_A394V	Spike_T19R	NS7a_T120I	N_D377Y	M_I82T	Spike_D950N	NS7b_T40I	NSP13_P77L	Spike_E156G	NSP3_P1469S	Spike_T478K	NSP6_T77A	NSP12_P323L	Spike_D614G	NSP4_V167L	Spike_L452R)"
hCoV-19/Malaysia/IMR_136099/2021 EPI_ISL_2757930 1/6/2021 Asia / Malaysia Human Male 41 Live Original B.1.617.1 G "(Spike_E484Q	N_D377Y	NSP13_M429I	Spike_T95I	M_I82S	N_R203M	NSP14_P443S	NSP3_T749I	NSP2_G339S	Spike_G142D	Spike_E154K	NSP15_K259R	NS3_S26L	Spike_P681R	NSP6_T77A	NSP13_G206C	NSP12_K478N	NSP12_P323L	Spike_D614G	Spike_L452R	NS7a_V82A	NSP15_S261A	Spike_Q1071H)"
hCoV-19/Malaysia/IMR_113929/2021 EPI_ISL_2757931 8/6/2021 Asia / Malaysia Human Male unknown unknown Original B.1.617.2 G "(N_G215C	N_D63G	N_R203M	NSP12_G671S	Spike_G142D	NS3_S26L	NSP13_Y180C	Spike_P681R	Spike_R158del	NSP3_P1228L	NS7a_V82A	NSP3_A488S	Spike_F157del	NSP4_T492I	NSP3_L1505S	NSP14_A394V	Spike_T19R	NS7a_T120I	N_D377Y	M_I82T	Spike_D950N	NS7b_T40I	NSP13_P77L	Spike_E156G	NSP3_P1469S	Spike_T478K	NSP6_T77A	NS7a_P99L	NSP12_P323L	Spike_D614G	NSP4_V167L	Spike_L452R	Spike_S255F)"
hCoV-19/Malaysia/IMR_125320/2021 EPI_ISL_2757941 4/6/2021 Asia / Malaysia Human Female 58 Live Original B.1.1.7 GRY "(Spike_H69del	NS8_Q27stop	NSP3_T183I	NSP14_I474V	Spike_T716I	NSP6_S106del	N_R203K	NSP3_K1211N	Spike_A570D	Spike_N501Y	NSP3_I1412T	NS8_R52I	Spike_P681H	Spike_Y144del	Spike_S98F	NSP6_G107del	NSP3_A890D	Spike_D1118H	NSP6_F108del	NS8_Y73C	N_G204R	Spike_V70del	NSP12_P323L	Spike_D614G	N_D3L	Spike_S982A	N_S235F)"
hCoV-19/Malaysia/IMR_125361/2021 EPI_ISL_2757942 4/6/2021 Asia / Malaysia Human Male 56 Hospitalized Original B.1.1.7 GRY "(Spike_H69del	NS8_Q27stop	NSP3_T183I	NSP14_I474V	Spike_T716I	NSP6_S106del	N_R203K	NSP3_K1211N	Spike_A570D	Spike_N501Y	NSP3_I1412T	NS8_R52I	Spike_P681H	Spike_Y144del	Spike_S98F	NSP6_G107del	NSP3_A890D	Spike_D1118H	NSP6_F108del	NS8_Y73C	N_G204R	Spike_V70del	NSP12_P323L	Spike_D614G	N_D3L	Spike_S982A	N_S235F)"
hCoV-19/Malaysia/7088/2021 EPI_ISL_2769420 17/1/2021 Asia / Malaysia / Kuala Lumpur Human Male 75 unknown Original Nasopharyngeal and throat swab B.1.524 G "(NSP3_T1198I	NSP5_T24A	NSP3_A1711V	N_S194L	NSP4_T28I	NSP13_I480V	Spike_A701V	NS6_W27L	NSP4_I27V	NSP12_P323L	Spike_D614G	NSP13_L428F)"
hCoV-19/Malaysia/4459/2021 EPI_ISL_2769421 13/1/2021 Asia / Malaysia / Kuala Lumpur Human Female 22 unknown Original Nasopharyngeal and throat swab B.1.524 G "(NSP3_T1198I	NSP5_T24A	NSP3_A1711V	N_S194L	NSP4_T28I	Spike_A701V	NS6_W27L	NSP4_I27V	NSP12_P323L	Spike_D614G	NSP13_L428F)"
hCoV-19/Malaysia/8262/2021 EPI_ISL_2769422 18/1/2021 Asia / Malaysia / Kuala Lumpur Human Female 30 unknown Original Nasopharyngeal and throat swab B.1.524 G "(NSP3_T1198I	NSP5_T24A	NSP2_Q376H	N_S194L	NSP4_T28I	Spike_A701V	NSP12_P323L	Spike_D614G	NSP13_L428F	NSP16_P236L)"
hCoV-19/Malaysia/2437/2021 EPI_ISL_2769423 11/1/2021 Asia / Malaysia / Kuala Lumpur Human Female 35 unknown Original Nasopharyngeal and throat swab B.1.524 G "(NSP3_T1198I	NSP5_T24A	N_S194L	NSP4_T28I	Spike_A701V	Spike_R214L	NSP3_V418F	NSP12_P323L	Spike_D614G	NSP13_L428F	NSP16_P236L)"
[truncated: 113 more rows]
[truncated: 55 more columns]
